# Supplementary material for: The PBAF chromatin remodeling complex contributes to metal homeostasis through MTF1 regulation
Source: Metallomics. 2026 Jun 5;18(1):mfag019. doi: 10.1093/mtomcs/mfag019 (PMC13294679; doi:10.1093/mtomcs/mfag019)
Supplement: mfag019_Supplemental_Files [file mfag019_supplemental_files.zip]

Archive with 7 entries (7 files):
- CARULLI SUPP. FIGURES resubmission (1).docx
- CARULLI. SUPP. TABLE 2..xlsx
- CARULLI. SUPP. TABLE 3..xlsx
- CARULLI. SUPP. TABLE. 5.xlsx
- CARULLI. SUPP. TABLE. 6 1.xlsx
- CARULLI. SUPP. TABLE. 7.xlsx
- CARULLI. SUPP. TABLE. 8.xlsx
