# Supplementary material for: The PBAF chromatin remodeling complex contributes to metal homeostasis through MTF1 regulation
Source: Metallomics. 2026 Jun 5;18(1):mfag019. doi: 10.1093/mtomcs/mfag019 (PMC13294679; doi:10.1093/mtomcs/mfag019)
Supplement: mfag019_Supplemental_Files [file mfag019_supplemental_files.zip › CARULLI. SUPP. TABLE 3..xlsx]

## Sheet: BAF180 NT VS SCR NT
	baseMean	log2FoldChange	lfcSE	stat	pvalue	padj
Col6a3	8674.44	3.37743	0.0511661	66.0092	0	0
Adgrl2	2280.71	2.977	0.0539096	55.2221	0	0
Plpp3	561.615	2.66109	0.0690646	38.5305	0	0
Ptprf	1590.77	5.95162	0.11219	53.0495	0	0
Cxcl12	2522.51	3.2861	0.0705714	46.5642	0	0
Mgp	5317.57	3.37855	0.0828903	40.7592	0	0
Adamtsl3	769.322	3.5447	0.0856126	41.4039	0	0
Pdlim3	6113.6	-3.25148	0.0822016	-39.555	0	0
Tenm3	1608.35	2.40156	0.052283	45.9339	0	0
Adgrg1	1096.92	-4.03756	0.0849912	-47.5056	0	0
Mmp15	1093.91	-2.61744	0.0677915	-38.6101	0	0
Col12a1	23457.9	3.0244	0.0660564	45.7851	0	0
Xirp1	1482.25	-3.15664	0.0739932	-42.6613	0	0
Bicc1	579.839	4.09491	0.0959487	42.6781	0	0
Col6a2	1621.01	8.04291	0.20415	39.3971	0	0
Col6a1	2738.45	5.96419	0.11015	54.1463	0	0
Aebp1	11137.4	2.29231	0.0472868	48.4768	0	0
Tns3	5178.3	1.47052	0.0298262	49.303	0	0
Adamts2	675.246	3.99602	0.104873	38.1035	0	0
Col1a1	13059.6	3.37436	0.0846566	39.8594	0	0
Fam20a	1356.08	3.16017	0.0828964	38.1219	0	0
Ltbp2	2393.74	2.84432	0.0592194	48.0303	0	0
Fbln5	1226.24	3.39898	0.0899048	37.8065	0	0
Nid2	7247.89	3.32551	0.0693199	47.9734	0	0
Bmp4	855.865	4.38834	0.110468	39.7248	0	0
Pdgfrb	6229.8	3.20384	0.053187	60.2373	0	0
Ablim1	2151.56	2.43982	0.0518562	47.0497	0	0
Vcam1	1482.25	2.89615	0.0774149	37.4108	2.61113035055022e-306	2.03239195928184e-303
Itgb3	834.229	2.1117	0.0567219	37.2291	2.31235552767524e-303	1.7377750472467e-300
Afap1l2	474.22	3.77218	0.102144	36.93	1.52413012176963e-298	1.10722972912825e-295
Sash1	501.508	2.80776	0.0762414	36.8272	6.78108519838087e-297	4.76732163914557e-294
Pla1a	557.849	-2.83881	0.0770915	-36.8239	7.65239148010902e-297	5.21175687242175e-294
Mgat3	1218.85	1.95679	0.0533075	36.7076	5.52171676719009e-295	3.64667561285275e-292
Kif26b	1754.09	2.93207	0.0803246	36.5028	1.00194080946588e-291	6.42244058867629e-289
Chst15	983.86	2.27798	0.0648102	35.1485	1.22647915081958e-270	7.63711046084628e-268
F3	1017.4	3.35135	0.096154	34.8539	3.71295235466657e-266	2.24778010048898e-263
Dcbld2	5349.4	-1.14102	0.0328207	-34.7652	8.17233132738586e-265	4.81372402564993e-262
Mmp2	2802.38	2.44758	0.0705594	34.6882	1.18663266404086e-263	6.80565060002802e-261
Adam12	707.302	2.87481	0.0828976	34.679	1.63058916214973e-263	9.1120667179208e-261
Cyth3	1671.69	1.65671	0.0483959	34.2324	7.97144394897415e-257	4.34324123559856e-254
Slit2	2337.8	2.37249	0.0701583	33.8162	1.14078750102133e-250	6.06398117006315e-248
Slc16a11	465.606	3.36188	0.0996205	33.7469	1.18904338176825e-249	6.17000272910885e-247
Nsg1	947.962	2.72839	0.0809043	33.7237	2.60013540748947e-249	1.31784537374013e-246
Ank	7326.38	2.20293	0.0659918	33.3819	2.5095590322478e-244	1.24303021701838e-241
Egfr	1160.76	2.64065	0.0792149	33.3353	1.19014971986834e-243	5.76402733218014e-241
Ar	376.89	3.09718	0.0932919	33.1988	1.120422807149e-241	5.30836840413158e-239
P2rx7	269.837	2.89479	0.0878858	32.9381	6.2633428535071e-238	2.90432540743263e-235
Aqp5	6333.48	2.69324	0.0817738	32.9352	6.89351502688755e-238	3.12994305199973e-235
Tgfbr3	579.632	2.02845	0.0615942	32.9325	7.52910315689688e-238	3.34876069798797e-235
Svep1	998.906	7.20169	0.218814	32.9123	1.46416538642843e-237	6.38200408636422e-235
Paqr8	1095.7	-2.03661	0.0619996	-32.8488	1.18609697627153e-236	5.068587745267e-234
Mmp10	262.607	-4.66963	0.144968	-32.2115	1.21865167302862e-227	5.10755664653572e-225
S1pr3	264.724	3.39872	0.105687	32.1582	6.77254451589128e-227	2.78492141847801e-224
Enpp1	607.412	4.04936	0.126087	32.1156	2.67270369444727e-226	1.07868341327377e-223
Sec14l2	457.701	-2.17358	0.0679265	-31.9989	1.12783082810321e-224	4.4690809213966e-222
Mcam	500.122	-2.76848	0.0876736	-31.5772	7.60382993159532e-219	2.95924767016408e-216
Mapk4	559.85	-2.19291	0.0694615	-31.5701	9.50039125884303e-219	3.63248293149517e-216
Anxa8	1640.05	2.37971	0.0754204	31.5527	1.64746138323847e-218	6.19047817005158e-216
Aqp1	1158.18	3.48475	0.111246	31.3248	2.14756972398181e-215	7.93290416346774e-213
Peli2	499.18	2.46395	0.0787029	31.307	3.75291429703652e-215	1.3631835698269e-212
Brinp3	617.854	3.50008	0.112155	31.2075	8.4396763414204e-214	3.01531649483469e-211
P4ha3	318.88	3.5712	0.114565	31.1719	2.5621253748869e-213	9.00628393875567e-211
Crlf1	1388.23	2.50658	0.08142	30.7858	4.06428089661329e-208	1.40598314064746e-205
Zfp395	503.75	2.19722	0.0717432	30.6262	5.47816856154851e-206	1.86548758797482e-203
Rnf150	958.235	2.79657	0.09159	30.5335	9.36143390205556e-205	3.13881677632921e-202
C1qtnf1	350.271	2.96734	0.0986885	30.0677	1.28034039922906e-198	4.22783919103001e-196
Tspan7	417.61	-2.60965	0.086931	-30.0198	5.41984621645301e-198	1.76298699166234e-195
Emp1	7970.27	1.51255	0.0504561	29.9776	1.92539409838586e-197	6.17088808532667e-195
Lrch1	631.697	1.83784	0.0617479	29.7636	1.15595738183859e-194	3.65115002605654e-192
Olfml3	703.924	2.52468	0.084877	29.7451	2.00388936009075e-194	6.23896638768825e-192
Lrrc17	1694.61	-1.90825	0.0641617	-29.7413	2.24837165964202e-194	6.90155097890678e-192
Aldh1l2	3416.75	-1.94549	0.0654589	-29.7207	4.14331548119764e-194	1.25415857773919e-191
Aldh3a1	806.41	3.38695	0.114094	29.6855	1.18076403385417e-193	3.52514676079696e-191
Thbd	768.23	3.32065	0.112279	29.5751	3.12421697234274e-192	9.20124117503212e-190
Pcdh7	1493.07	2.41587	0.0817915	29.537	9.65161387203746e-192	2.80463030302913e-189
Dysf	264.81	2.27913	0.0777993	29.2951	1.19851129943875e-188	3.43688884999581e-186
Sirpa	787.405	-2.19049	0.0747938	-29.287	1.51798434617698e-188	4.29648712215338e-186
Antxr1	1961.51	2.07966	0.071536	29.0714	8.24417377373774e-186	2.30350670801077e-183
Lgals9	596.787	2.45683	0.0849811	28.9103	8.8597746580465e-184	2.44417631515779e-181
2900026A02Rik	2131.35	1.90109	0.0657831	28.8993	1.21674769804705e-183	3.31472491640467e-181
Gm2115	1173.53	2.42112	0.0843472	28.7042	3.3820383179941e-181	9.09977075337819e-179
Pcdh18	344.335	2.39997	0.0837338	28.662	1.13734545654884e-180	3.02284230244213e-178
Ucp2	432.727	3.05699	0.106741	28.6393	2.17902235417125e-180	5.72164014298895e-178
Spock2	551.828	2.49039	0.0878242	28.3566	6.94686107558632e-177	1.80237964620629e-174
Galnt18	197.316	3.9504	0.139375	28.3436	1.0032900911016e-176	2.57243579358451e-174
Cmah	584.123	-6.19717	0.221987	-27.9168	1.66847248756928e-171	4.22821969698662e-169
Gpr176	260.67	3.5883	0.128853	27.848	1.14040796004097e-170	2.85678748058999e-168
Mrc2	4067.84	2.11961	0.0761268	27.8431	1.30505683948777e-170	3.23209190452231e-168
Ecm1	3915.16	2.14971	0.0773207	27.8025	4.0414229868618e-170	9.89649130063664e-168
Slc7a2	882.595	3.87192	0.139539	27.7479	1.84561394863462e-169	4.46925671072699e-167
Bahcc1	1168.75	1.43276	0.0516602	27.7343	2.69157097270308e-169	6.4461645911089e-167
Emilin2	1162.16	2.31567	0.0839193	27.5941	1.31053061634514e-167	3.10453307093762e-165
Pdgfra	452.875	2.36615	0.0857597	27.5905	1.44724332294823e-167	3.3915291376703e-165
Slc1a3	440.115	5.48682	0.199742	27.4695	4.06589389956223e-166	9.42681826032544e-164
Ndrg4	3529.67	-1.29325	0.0472302	-27.3817	4.52486029699135e-165	1.0380505822382e-162
Tbc1d9	658.418	-1.42882	0.0524752	-27.2286	2.98066803310158e-163	6.76673740764748e-161
Slc6a17	2070.5	-1.54088	0.0566986	-27.1767	1.22543645621675e-162	2.75331568317399e-160
Fbln7	367.158	3.52646	0.129913	27.1448	2.91928609158216e-162	6.49213480407568e-160
Sema5a	2556.31	1.43261	0.0530071	27.0267	7.17128027657082e-161	1.57869578128873e-158
Tmem45a	528.389	4.20333	0.155569	27.0191	8.82628649029351e-161	1.92360087769457e-158
Rin2	890.28	1.32988	0.0494734	26.8807	3.69160036394874e-159	7.96581567642562e-157
Krt80	2233.17	-1.61508	0.0601336	-26.8581	6.77953752644890e-159	1.44856118481791e-156
Jade2	404.456	1.85366	0.0690713	26.8368	1.20152133880904e-158	2.5423258308742e-156
Csf1	10369.5	1.3134	0.049027	26.7894	4.29906776654026e-158	9.00902720230562e-156
Drp2	560.824	1.98705	0.0749059	26.5272	4.70390125672797e-155	9.76350704658375e-153
Sh3rf3	175.972	2.61114	0.0984773	26.5152	6.47561667564755e-155	1.33141122480248e-152
Tns1	12173.2	1.06044	0.0402199	26.3659	3.37191803968144e-153	6.86799829502966e-151
Sema7a	1545.25	1.62233	0.0615635	26.3522	4.84191035902613e-153	9.77079577450143e-151
Nrep	388.672	4.00552	0.152197	26.318	1.19490339337244e-152	2.3891490417577e-150
Asap1	6331.96	1.54628	0.0589158	26.2455	8.04451541797854e-152	1.59383790017658e-149
Pltp	910.146	1.73958	0.0663732	26.2091	2.0938578754324e-151	4.11112959794357e-149
Capn6	351.761	3.00254	0.115181	26.068	8.40418316800701e-150	1.63536399967451e-147
Islr	2576.8	3.04429	0.117713	25.8618	1.79066610104827e-147	3.45360858462354e-145
Nynrin	463.821	2.82899	0.109404	25.8583	1.9620020133591e-147	3.75086595431125e-145
Cxcr4	969.483	2.05137	0.0795687	25.7811	1.44483383494425e-146	2.73814857380652e-144
Fyn	2085.15	-1.41205	0.0548146	-25.7606	2.45500051736735e-146	4.61243804099172e-144
Unc5c	585.596	4.65076	0.180616	25.7495	3.26527786817738e-146	6.08234750932118e-144
Klhl41	201.014	-2.4396	0.0956855	-25.4961	2.17997219696801e-143	4.02629780175601e-141
Dlc1	1048.23	1.76067	0.0691252	25.4707	4.16077315277965e-143	7.62015883123358e-141
Car8	839.595	1.65412	0.0651676	25.3826	3.92459674904783e-142	7.12772179572904e-140
C1qtnf3	820.935	2.65255	0.104566	25.3672	5.80694954203566e-142	1.04592279602583e-139
Egr1	2000.94	2.37432	0.0940703	25.2399	1.46383528962149e-140	2.61498576245989e-138
Synpo2l	2120.52	-1.35594	0.0538553	-25.1775	7.07297520755593e-140	1.25323920059735e-137
Bmper	701.248	2.47277	0.0988405	25.0178	3.91645261632466e-138	6.88348131614351e-136
Crybg1	1014.84	1.68535	0.067398	25.006	5.25923574786421e-138	9.16958271111622e-136
Myo1d	852.329	1.41431	0.0566738	24.9552	1.87417035381058e-137	3.24171973737681e-135
C1qtnf6	1942.82	-1.74585	0.0700207	-24.9334	3.23404073929471e-137	5.54981762773142e-135
Tubb3	871.918	-2.85325	0.115582	-24.6859	1.51419615141762e-134	2.57815554093716e-132
Stmn4	762.283	-1.9731	0.0800436	-24.6504	3.64543756728326e-134	6.15881134429235e-132
Mmp16	157.267	2.73286	0.111078	24.603	1.17373026633505e-133	1.96771364803893e-131
Adgre5	3713.8	1.53826	0.0626998	24.5338	6.43945312422554e-133	1.07130871289596e-130
Pid1	226.262	3.23473	0.131945	24.5157	1.00478835608712e-132	1.65896647216384e-130
Ephb3	873.859	1.74338	0.0712321	24.4747	2.74726105703328e-132	4.50179003586341e-130
Gstm2	244.354	2.70118	0.110787	24.3817	2.67408173683365e-131	4.34917443078751e-129
Myl9	1564.05	1.9037	0.0781396	24.3627	4.2477059360832e-131	6.85737060525906e-129
Nqo1	1192.44	2.3468	0.0964124	24.3412	7.17680383343317e-131	1.15008281430767e-128
Rap1gap2	165.267	2.9819	0.12283	24.2767	3.45938753854411e-130	5.50320379671754e-128
Gpnmb	630.217	-1.80563	0.0743852	-24.274	3.68799310662072e-130	5.82435664968782e-128
Cd44	16113.4	-1.44518	0.0595997	-24.2481	6.91681551942647e-130	1.0844969599308e-127
Epb41l4a	1081.34	-1.24702	0.0514319	-24.246	7.29183863373384e-130	1.13513093702568e-127
Pde10a	371.128	-2.01854	0.0833594	-24.2148	1.55234072458096e-129	2.39941232280265e-127
Dusp16	1322.98	-1.13478	0.0468841	-24.204	2.01783967421357e-129	3.0969575957613e-127
Smyd1	472.416	-2.7611	0.115551	-23.8951	3.44038785026321e-126	5.2433435530515e-124
Rapgef3	146.066	2.96223	0.124025	23.8841	4.47681748127134e-126	6.77553890186302e-124
Actg2	2965.06	2.12647	0.0896489	23.72	2.24302617604955e-124	3.37134568833269e-122
Capn5	182.327	2.49878	0.105387	23.7104	2.81547424675904e-124	4.20277025574429e-122
Adarb1	1564.07	-1.01005	0.0427542	-23.6245	2.15785417609362e-123	3.19920230706016e-121
Cebpa	300.12	3.68816	0.156287	23.5986	3.98794431326608e-123	5.87251745698115e-121
Nrp2	8048.42	0.94069	0.0398942	23.5796	6.23924839921477e-123	9.12605232298568e-121
Il4ra	1147.52	1.59516	0.0677794	23.5346	1.80541503896134e-122	2.62314769060823e-120
Fmo1	291.487	3.11951	0.132632	23.5201	2.54295179195982e-122	3.67027095059419e-120
Dusp8	565.138	-1.60503	0.0683794	-23.4725	7.79101419343709e-122	1.11708791665637e-119
Adamtsl4	509.745	2.6116	0.111301	23.4643	9.44636221411586e-122	1.34558181761073e-119
Fam20c	1516.76	1.56353	0.0666571	23.4563	1.13999539704373e-121	1.61331556384227e-119
Xdh	1140.25	1.33102	0.056809	23.4298	2.12455627456364e-121	2.98726319018322e-119
Pxylp1	432.782	1.80686	0.0771203	23.429	2.16233673592409e-121	3.02089530914933e-119
Rcn3	1289.15	2.42066	0.103346	23.4229	2.4988744060308e-121	3.46881966911053e-119
Tmem119	859.078	2.41388	0.103434	23.3375	1.84792408105371e-120	2.54896565965092e-118
C1s1	421.538	2.36051	0.101202	23.3247	2.49089638193391e-120	3.41425130489733e-118
Cx3cl1	544.451	2.34155	0.100538	23.2902	5.56769695415247e-120	7.58389921367493e-118
Hdac7	2055.21	1.23098	0.0528835	23.2772	7.54671378762021e-120	1.0215719272509e-117
Lama4	486.529	8.05468	0.346213	23.2651	1.0014696684325e-119	1.34728579961839e-117
Spn	396.97	2.4502	0.105403	23.2461	1.55742412986937e-119	2.08236205437871e-117
Eps8	4653.73	1.42199	0.0611972	23.2361	1.96495788679308e-119	2.61123732833954e-117
Plcg2	303.038	-2.32195	0.100023	-23.2141	3.27806516188292e-119	4.32982740230766e-117
Ccdc141	1105.88	-3.35807	0.144837	-23.1852	6.42721230595866e-119	8.43823283108814e-117
Gas6	144.33	3.64615	0.157672	23.1249	2.60216806654187e-118	3.39590723606068e-116
Hivep3	381.372	2.13201	0.0923474	23.0868	6.28115320523169e-118	8.1483007711202e-116
Lgals3bp	712.921	2.23068	0.0966244	23.0861	6.38928752336852e-118	8.23953445469193e-116
Cbr2	831.732	1.91543	0.0831301	23.0413	1.79675535966289e-117	2.30344037108782e-115
Hhipl1	1257.28	-1.64934	0.071668	-23.0136	3.40343153412137e-117	4.33768344179188e-115
Accs	338.878	-2.0221	0.0880737	-22.9592	1.19304726733933e-116	1.51170186886008e-114
Glul	1318.03	1.72988	0.0754861	22.9166	3.17499031992514e-116	3.9997537012976e-114
Nfkb1	2358.17	0.764535	0.0334101	22.8833	6.81179197759845e-116	8.53196519309083e-114
Fat1	18745.6	1.00952	0.0442046	22.8374	1.95073548097421e-115	2.42939023270583e-113
Nod1	221.169	2.52613	0.110686	22.8224	2.74617716681017e-115	3.40057870303754e-113
Dok7	650.077	-2.44018	0.107001	-22.8051	4.07944498009501e-115	5.02301829921981e-113
Hspb1	3793.17	-1.57186	0.0689431	-22.7993	4.65747920868455e-115	5.70253381315006e-113
Enho	389.42	-2.54453	0.111673	-22.7855	6.38134755404812e-115	7.7695580219511e-113
Sorbs3	1369.87	1.76649	0.0775356	22.783	6.75641632255437e-115	8.18051874076388e-113
Ccn5	180.602	5.52802	0.243165	22.7336	2.0843869014227e-114	2.50978608450863e-112
Dagla	682.627	1.71536	0.0755051	22.7185	2.94162510045502e-114	3.5225152439185e-112
Heg1	4452.02	-1.25354	0.0553042	-22.6662	9.66114315727524e-114	1.15057351895987e-111
Lrp1	41733.7	1.09502	0.0483403	22.6523	1.3249323552665e-113	1.56932476905859e-111
Mylk	239.308	2.45871	0.108635	22.6328	2.06261395113941e-113	2.42987072708823e-111
Eif2ak3	1161.76	-1.27935	0.0566335	-22.5899	5.44337689426657e-113	6.3781159157874e-111
Plcl2	985.626	-1.2755	0.0565107	-22.5709	8.37665415833243e-113	9.76260966452925e-111
Plxnd1	4534.31	-1.00715	0.044709	-22.5268	2.26547888897889e-112	2.6262684524684e-110
Zfp36l2	5265.52	1.58715	0.0705883	22.4846	5.87367146201339e-112	6.77305798111745e-110
Lrrn1	2288.1	-3.39564	0.151049	-22.4804	6.45474599269075e-112	7.40393337708959e-110
Nfatc4	192.967	2.94956	0.131449	22.4388	1.64493175827974e-111	1.87694464607061e-109
Dock5	2963.22	1.04464	0.0466427	22.3966	4.24812286685513e-111	4.8220619666792e-109
Snx9	3899.23	0.913275	0.0408061	22.3808	6.04939715482467e-111	6.83111718094554e-109
Pde8a	504.121	-1.63565	0.0731034	-22.3744	6.98556818704767e-111	7.84760170456273e-109
Hdac4	1868.65	1.02138	0.0456622	22.3682	8.03498859757201e-111	8.98023289720433e-109
Abca1	198.999	4.28423	0.191723	22.346	1.32197242134347e-110	1.46995239544692e-108
Bgn	22279.7	2.40968	0.107879	22.3368	1.62138991155426e-110	1.79373460570627e-108
Osbpl3	909.193	1.13742	0.0509716	22.3147	2.65996053493781e-110	2.92783736860781e-108
Siglecg	1060.54	-1.76342	0.0792437	-22.2531	1.05147857476456e-109	1.15155397278487e-107
Cspg4	1447.83	1.7949	0.0809834	22.1638	7.68056762616185e-109	8.36951454222857e-107
Pdlim4	2030.67	-1.45862	0.0658488	-22.151	1.02044619789858e-108	1.10644798194038e-106
Pcyt1b	193.839	2.25066	0.101837	22.1006	3.12124680679537e-108	3.36754717362863e-106
Socs2	1313.58	-1.7306	0.0784473	-22.0606	7.54989208065783e-108	8.10553438452497e-106
L1cam	616.435	-2.09884	0.0952216	-22.0417	1.14861605305643e-107	1.22710481668195e-105
Fam117a	323.36	1.69823	0.0770841	22.0308	1.45913137179942e-107	1.551234591073e-105
Zbtb7c	363.591	2.32127	0.105416	22.0201	1.84800115828986e-107	1.9551134584354e-105
Fam131b	476.4	1.71368	0.0778881	22.0018	2.76577191637494e-107	2.9119436302162e-105
Sfrp2	960.371	2.77739	0.126567	21.9441	9.87009383638591e-107	1.0341770436067e-104
Pcsk9	132.972	5.21547	0.237775	21.9345	1.21850833050142e-106	1.27063017009321e-104
Rab32	311.265	2.9515	0.134875	21.8832	3.7572838191561e-106	3.89934493117562e-104
Ptk2b	969.839	-1.2493	0.0572307	-21.8291	1.22733063392359e-105	1.26769875998724e-103
Kank1	119.726	2.92597	0.134202	21.8027	2.186325109445e-105	2.24758346392662e-103
Pdgfrl	330.784	2.37618	0.109169	21.7661	4.86574002861266e-105	4.97858864711663e-103
Usp13	297.7	-1.73607	0.0799575	-21.7124	1.56575335441209e-104	1.59458077598398e-102
Pcdh1	3205.98	-1.47544	0.0680453	-21.6832	2.95807891779505e-104	2.99852892718257e-102
Sall2	441.212	1.80613	0.0834112	21.6534	5.65117496393912e-104	5.70193088722635e-102
Tmod1	256.41	-2.2965	0.106206	-21.6231	1.09021821834598e-103	1.09494082260978e-101
Il17rd	413.218	1.86893	0.0865533	21.5928	2.09948562038051e-103	2.09890778030151e-101
Ptprk	4465.72	-1.2837	0.0594934	-21.5772	2.94389398969991e-103	2.92964500509223e-101
Xirp2	485.789	-8.18584	0.379399	-21.5758	3.03215212918838e-103	3.00376015925143e-101
Lix1	172.785	4.70352	0.218099	21.566	3.75028231812006e-103	3.69835533217686e-101
Zwint	3565.34	-0.760257	0.035255	-21.5645	3.86735963372346e-103	3.79663224582744e-101
Ptpre	173.587	1.92692	0.0894015	21.5536	4.90246872212422e-103	4.79122884887782e-101
Tead3	649.309	1.34172	0.0622828	21.5424	6.23910169252211e-103	6.07031170923334e-101
Cntfr	192.282	-2.72723	0.126809	-21.5065	1.35234472534051e-102	1.30991115306983e-100
Rftn2	634.433	1.52609	0.0709699	21.5033	1.45010586895056e-102	1.39838970388976e-100
Sh3bp5	372.704	1.73089	0.0804958	21.5029	1.46366937802766e-102	1.405251560561e-100
Dlg5	2947.62	1.14587	0.0532981	21.4993	1.58082308327374e-102	1.51107273144158e-100
Ston1	1505.42	0.93229	0.0435818	21.3917	1.59617942643607e-101	1.51908883929029e-99
Serinc5	1055.39	-1.47702	0.0691123	-21.3713	2.47042662453928e-101	2.34089034153082e-99
Fzd1	1801.68	1.43206	0.0671237	21.3346	5.41986304120361e-101	5.10849578981987e-99
Nrap	757.388	-1.75744	0.0823755	-21.3344	5.43806104082872e-101	5.10849578981987e-99
Olfml2b	2482.64	-1.1732	0.0551405	-21.2765	1.87588987295052e-100	1.75464136871604e-98
Dab2	2136.46	2.28007	0.107274	21.2548	2.97916260537079e-100	2.774695291515e-98
Cdh13	906.39	1.47621	0.0694563	21.2538	3.04345188694974e-100	2.82251023081628e-98
Csf2rb	393.033	2.95495	0.139104	21.2428	3.84544219399024e-100	3.55116810067048e-98
Nfix	12124.8	1.29662	0.0610785	21.2288	5.18091281737827e-100	4.76425375282455e-98
Slc29a1	5385.81	1.50123	0.0708044	21.2026	9.04454901755179e-100	8.28222274321528e-98
P2ry2	187.89	2.169	0.102681	21.1236	4.82232109828422e-99	4.39739188351491e-97
Tcf7l1	741.43	1.50405	0.0712411	21.1121	6.1566460308283e-99	5.59074764982799e-97
Ccdc8	527.725	-1.64455	0.0781276	-21.0495	2.31222749903325e-98	2.09098282630417e-96
Gata2	587.691	1.51856	0.0723066	21.0017	6.32253497282485e-98	5.69393914040267e-96
Cmklr1	142.682	3.00373	0.143403	20.9461	2.03657765123544e-97	1.82655034284054e-95
F11r	265.478	-1.83536	0.0878344	-20.8956	5.86564031702816e-97	5.23917069956195e-95
Rcan2	682.346	-1.98617	0.0951029	-20.8844	7.42614704173275e-97	6.60593667867443e-95
Tnfrsf1b	1241.91	1.18816	0.0569615	20.859	1.26365654487035e-96	1.11951750971156e-94
Pde4d	965.15	1.37524	0.0659701	20.8464	1.64422599580691e-96	1.45077981184679e-94
Ralb	2444.89	-1.25241	0.0601537	-20.8202	2.84095214421301e-96	2.49660125124913e-94
Col1a2	15122.1	1.64817	0.0792148	20.8064	3.78997526465456e-96	3.31721770754544e-94
Lama2	702.561	1.51314	0.0727377	20.8027	4.09025444152949e-96	3.56572021194775e-94
Kirrel3	150.692	2.39308	0.115236	20.7668	8.64689704077472e-96	7.50798701620097e-94
Prickle1	612.273	-1.33991	0.064743	-20.6958	3.77599389671e-95	3.26563535654356e-93
Soga3	323.635	-2.08766	0.101009	-20.6681	6.70611016841804e-95	5.77679703598825e-93
Ryr3	285.576	3.10947	0.150632	20.6428	1.13390754561797e-94	9.72928387763705e-93
Ccnd1	7927.02	1.34499	0.0652038	20.6274	1.55750537454595e-94	1.33114792677861e-92
Egr2	198.421	3.95537	0.192622	20.5343	1.06299003685062e-93	9.04953314965718e-92
Mmp12	208.424	-7.95567	0.387436	-20.5341	1.06722947543224e-93	9.05027205742035e-92
Sod3	970.802	2.03087	0.099226	20.4671	4.23101943115114e-93	3.57406346831426e-91
Ophn1	144.399	2.28476	0.111656	20.4625	4.64645423362678e-93	3.90983874778618e-91
Anxa3	6872.6	-1.12669	0.0552195	-20.4038	1.54759180361029e-92	1.29723906799549e-90
Nog	68.3527	-4.17344	0.204822	-20.376	2.73203551435423e-92	2.28130199233089e-90
Clcf1	683.893	1.27398	0.0625646	20.3626	3.5923998346226e-92	2.98827335861698e-90
P2rx5	106.406	-2.61866	0.128674	-20.3511	4.53926091934896e-92	3.76154572153198e-90
Clec2d	321.925	2.65546	0.130669	20.3221	8.20476328953615e-92	6.77328072470268e-90
Spata13	249.942	2.30958	0.114076	20.246	3.85609108080854e-91	3.17130751000533e-89
Nmnat2	372.888	1.8615	0.0920019	20.2332	4.99343850159069e-91	4.09124055276946e-89
Cfh	358.35	3.84252	0.190051	20.2184	6.74015723704812e-91	5.50168489978377e-89
Rras2	2607.77	-0.81072	0.0401421	-20.1963	1.05607963810862e-90	8.58813419139526e-89
Cyp1b1	4150.05	1.94355	0.0963052	20.1812	1.43252446048858e-90	1.16061108148283e-88
Hey1	190.329	-2.39016	0.118507	-20.1689	1.83641490320411e-90	1.48232690371965e-88
Nab2	1789.29	1.84741	0.0918644	20.1102	6.00522827966671e-90	4.82944446963307e-88
Wnt10a	382.575	2.32761	0.115911	20.081	1.08220126810848e-89	8.67113766071918e-88
Smad6	268.876	2.52003	0.125557	20.0708	1.32786271613812e-89	1.06005274855363e-87
Rnf144b	338.22	-1.30026	0.0648531	-20.0493	2.04691724371556e-89	1.62812096385171e-87
Myl4	121.658	2.43469	0.121586	20.0244	3.37581488267772e-89	2.6753639837483e-87
Dclk1	2139.37	2.36221	0.118065	20.0076	4.724928873308e-89	3.73098187916212e-87
Sema6a	2641.51	-1.77397	0.0886969	-20.0003	5.47449897082549e-89	4.30726464152241e-87
Mmp28	303.616	1.88413	0.0942969	19.9809	8.0824783137624e-89	6.33631411403373e-87
Chst1	676.991	1.79797	0.0900852	19.9586	1.26235207227944e-88	9.86082475385598e-87
Paqr4	255.519	2.07925	0.104214	19.9518	1.44501272898378e-88	1.12473597912402e-86
Ttll11	238.034	2.68569	0.134632	19.9484	1.54815608589836e-88	1.20073002619462e-86
Dot1l	2947.6	-0.777611	0.0389838	-19.947	1.59106692018466e-88	1.22963519356399e-86
Sema4f	226.955	-1.69675	0.0852474	-19.9039	3.76598690720757e-88	2.90020913977674e-86
Dpyd	76.6428	3.2539	0.163651	19.8831	5.6965745372831e-88	4.37151920653337e-86
Foxf2	314.642	1.50832	0.0758689	19.8806	5.98862741979782e-88	4.57951389428329e-86
Pcdh19	3138.35	1.00955	0.0508383	19.858	9.40652445467501e-88	7.16803475402752e-86
Il33	709.59	1.88031	0.0947024	19.8549	9.99768469361665e-88	7.59197004225371e-86
Snx18	2764.62	-0.855927	0.0431113	-19.8539	1.02024147508652e-87	7.72053566251238e-86
Specc1	6519.06	0.760545	0.0383605	19.8262	1.76825920064045e-87	1.33347546777709e-85
Adamts5	1744.08	1.68694	0.0852033	19.799	3.03729409772342e-87	2.28257888157876e-85
Dusp5	809.236	1.71111	0.0864709	19.7883	3.75773522891754e-87	2.8142983360491e-85
Palld	7180.31	-0.761315	0.038649	-19.6982	2.23533927672844e-86	1.66838986976095e-84
Igsf11	422.742	-1.31335	0.0666949	-19.6919	2.5305019648473e-86	1.88224436252157e-84
Pdlim1	2741.67	-1.18369	0.0601523	-19.6782	3.31842151202883e-86	2.45992103514137e-84
Spon2	259.737	7.35005	0.373544	19.6765	3.42662539112565e-86	2.53152114488788e-84
Fmn1	980.817	1.95661	0.0994442	19.6755	3.49708149432805e-86	2.5748443948441e-84
Tmem140	361.116	1.64043	0.083546	19.635	7.76993432771707e-86	5.70161443563185e-84
S1pr1	401.842	1.44081	0.0734065	19.6278	8.9421374158397e-86	6.53976318257753e-84
Spsb1	669.692	-1.10351	0.0562793	-19.6078	1.32575380814179e-85	9.66337073399403e-84
Vsir	231.992	2.30985	0.117869	19.5968	1.6451706673017e-85	1.19516165077244e-83
Cd28	96.6679	-3.21737	0.16422	-19.5918	1.81626154604879e-85	1.31506990480357e-83
Klhdc8a	1209.59	1.96686	0.100449	19.5806	2.26170826099606e-85	1.63217449801815e-83
Sgcd	136.069	2.9347	0.150078	19.5545	3.77443932533328e-85	2.71485579723807e-83
Ssbp4	686.74	1.65172	0.0845812	19.5282	6.32230065883985e-85	4.53250725522222e-83
Mgl2	142.085	2.73194	0.140062	19.5052	9.92067895101004e-85	7.08889432978075e-83
Adgrl3	627.13	1.61176	0.0827249	19.4834	1.51764625686402e-84	1.08090138961093e-82
Cd200	807.018	-2.07595	0.106653	-19.4646	2.19265130434855e-84	1.5565681604877e-82
Mycl	511.001	-2.87532	0.148059	-19.4201	5.22274439856336e-84	3.69560037085357e-82
Kcnf1	395.067	1.97551	0.101792	19.4073	6.69736407714332e-84	4.72370073453921e-82
Gper1	351.451	2.58906	0.13393	19.3314	2.92266240238107e-83	2.05472594830623e-81
St8sia2	130.09	-4.15156	0.215091	-19.3014	5.23027188359859e-83	3.66522654119446e-81
Serpine2	1033.84	1.58273	0.0820239	19.2959	5.81187962064215e-83	4.05974693757292e-81
Alpk3	68.7119	-3.41124	0.176912	-19.2821	7.59782297341573e-83	5.29031801541924e-81
Rab7b	227.087	2.11012	0.10954	19.2636	1.08640322779574e-82	7.54046877279627e-81
Eva1c	284.228	1.78141	0.0926268	19.2322	1.99138226630625e-82	1.37778365434535e-80
Sgsm1	90.6792	2.9412	0.153029	19.2199	2.52117548079291e-82	1.73881324140509e-80
Sorcs1	100.14	3.28227	0.170919	19.2037	3.44634297941792e-82	2.36938797771086e-80
C1ra	231.969	1.62822	0.0847945	19.202	3.56150908392182e-82	2.44086569103749e-80
Pnmal2	88.5808	4.19685	0.21866	19.1935	4.19782801637245e-82	2.86794557331728e-80
Smoc2	308.231	3.60481	0.18799	19.1756	5.92377659800353e-82	4.03446209927778e-80
Synpo	1873.65	1.3394	0.0698764	19.1681	6.83927647567412e-82	4.64346390999507e-80
Gja1	7681.29	-1.30588	0.0682404	-19.1365	1.25534110883168e-81	8.49655407635952e-80
Neurl1b	353.934	1.91248	0.100041	19.1169	1.82688633806892e-81	1.23266751863387e-79
Colec10	121.015	-5.67928	0.297089	-19.1165	1.84183156227152e-81	1.23891595889338e-79
Emilin1	189.305	2.50256	0.131228	19.0703	4.45380807988255e-81	2.98665517824494e-79
Slc16a1	3478.24	-0.843093	0.0442708	-19.044	7.36716254062913e-81	4.92515154633347e-79
Abca3	599.818	1.50209	0.0789874	19.0169	1.23638486329325e-80	8.24029715920887e-79
Baiap2	1031.7	1.1963	0.0629286	19.0105	1.39699906380525e-80	9.28237731602796e-79
Trio	10906.7	-1.01654	0.0535746	-18.9743	2.78413173027497e-80	1.84429686716148e-78
Loxl3	1745.71	1.61102	0.0850071	18.9516	4.28462336656725e-80	2.82966914093838e-78
Ccnd2	7643.04	-0.888405	0.0469067	-18.9398	5.35558015549159e-80	3.52626930238017e-78
Apbb1ip	623.329	1.3687	0.0722888	18.9338	6.01042448408501e-80	3.94551780741412e-78
Tbc1d2b	995.246	0.888161	0.0469427	18.9201	7.78746863572526e-80	5.09669944285274e-78
Mrgprf	157.251	2.81975	0.149091	18.9129	8.92426314836694e-80	5.82321530106315e-78
Asic1	187.634	2.82207	0.149244	18.9092	9.58380260401953e-80	6.23490728214931e-78
Layn	700.154	1.21232	0.0641249	18.9056	1.02645390400132e-79	6.65789773327523e-78
Colec12	1427.65	2.3705	0.125506	18.8876	1.44372383992473e-79	9.3366520377803e-78
Prss23	2191.21	1.02566	0.0543578	18.8688	2.0609572179463e-79	1.32889058011603e-77
Setbp1	811.879	2.65346	0.140835	18.8409	3.48661786087969e-79	2.24151473923339e-77
Cemip	286.027	1.95549	0.104037	18.7962	8.11278777913844e-79	5.20029696642774e-77
Eva1b	187.19	2.16087	0.115093	18.775	1.21056880266686e-78	7.73699017164855e-77
Alcam	1060.86	1.98238	0.105641	18.7652	1.45525859243663e-78	9.27365665601281e-77
Insig2	996.572	-1.13659	0.0606422	-18.7426	2.22565283838996e-78	1.41416553818865e-76
Gramd4	1150.01	0.992875	0.0530007	18.7332	2.65245233760796e-78	1.68045192575081e-76
Mast4	4222.66	0.815916	0.043594	18.7162	3.6506088290333e-78	2.30612663246237e-76
Stc2	1111.71	-1.34309	0.0719913	-18.6563	1.12208701288822e-77	7.06785097077629e-76
Fgfr2	107.53	3.66078	0.196251	18.6536	1.18108392321359e-77	7.4180239257974e-76
St3gal1	4034.5	-0.673531	0.0361614	-18.6257	1.98847784496452e-77	1.24531282049301e-75
Lmo7	2136.26	0.964996	0.0518898	18.597	3.39746925960345e-77	2.1216173364985e-75
Sema3f	137.27	3.39093	0.182375	18.5932	3.64734944114785e-77	2.27115239201075e-75
Pros1	477.158	1.26399	0.0681288	18.553	7.7167655278934e-77	4.7914298551256e-75
Runx3	988.892	1.35512	0.0731924	18.5145	1.57818793732685e-76	9.7713147460515e-75
Enpp3	112.504	2.74913	0.148578	18.5029	1.95651498687292e-76	1.20794015931752e-74
Foxq1	129.809	2.71441	0.146769	18.4944	2.2905216684134e-76	1.41015901811869e-74
Hsf4	74.0551	2.98615	0.16148	18.4924	2.37790806223855e-76	1.45983460023738e-74
Ppp1r14c	79.0873	4.61806	0.249741	18.4914	2.4211785006517e-76	1.48222371469672e-74
Ppp2r5b	1352.43	-1.10593	0.0598612	-18.4749	3.28805214631531e-76	2.00727754836963e-74
Trerf1	606.523	1.29819	0.0704657	18.423	8.58302863356374e-76	5.22509849273431e-74
Nkd2	221.984	5.8389	0.317212	18.4069	1.15549753925537e-75	7.01473910042664e-74
Tanc1	4008.29	0.503784	0.0273916	18.3919	1.52608822578878e-75	9.23876855356684e-74
Nphp4	145.716	2.4004	0.13077	18.3559	2.96118640967497e-75	1.78770350727025e-73
Kcnj2	1247.29	2.39636	0.130745	18.3286	4.89556732893607e-75	2.94734791068599e-73
Fam114a1	1458	0.867746	0.0474288	18.2958	8.94495773152401e-75	5.37042448487147e-73
Socs3	674.825	1.71196	0.0936378	18.2828	1.13403363164828e-74	6.78987059564355e-73
Adra1d	95.321	3.13427	0.171578	18.2673	1.50750567023096e-74	9.00125440466126e-73
Fndc1	2529.15	-2.02258	0.110767	-18.2598	1.73046264063501e-74	1.03042903797812e-72
Tnnt2	588.125	1.9578	0.107296	18.2466	2.2016224989829e-74	1.30741582405541e-72
Gas1	2928.63	1.52795	0.0837951	18.2343	2.75648026253224e-74	1.63246551200075e-72
Coro2b	469.148	1.78715	0.0980288	18.2308	2.93850337446704e-74	1.73554857840473e-72
Ldlrad4	267.751	1.67969	0.0923478	18.1888	6.33473929882858e-74	3.73133265618027e-72
Fcgrt	587.81	1.75441	0.0965326	18.1742	8.25524508273392e-74	4.84945583108094e-72
Map6	1263.74	0.926885	0.0510538	18.1551	1.17085023087198e-73	6.85954568054409e-72
Oaf	620.232	2.05981	0.113589	18.1339	1.72008262523466e-73	1.00502629314649e-71
Prrg4	2397.05	-2.43046	0.134069	-18.1284	1.90267733438239e-73	1.10874197394464e-71
Ctnnal1	349.925	1.21185	0.0669392	18.1038	2.97530251576636e-73	1.72916648076299e-71
Itga11	367.195	5.99271	0.331174	18.0953	3.46787298952976e-73	2.01007510462265e-71
Fhl1	8184.63	-1.4798	0.0818128	-18.0877	3.98630719119006e-73	2.3044450643182e-71
Timp3	5068.04	1.35876	0.0751298	18.0856	4.14110407183465e-73	2.38759846935355e-71
B3galnt1	234.234	1.42095	0.0787446	18.045	8.63526708703126e-73	4.96562034023112e-71
Chrnb1	1251.66	-1.04196	0.0577852	-18.0316	1.10077041824279e-72	6.31320802504825e-71
Plekha6	80.4758	2.69595	0.149899	17.9852	2.54520901731746e-72	1.45591300061461e-70
Adgra2	1047.56	1.24142	0.0690897	17.9683	3.45160161586779e-72	1.96922004230949e-70
Twist2	395.192	1.12488	0.0626698	17.9494	4.85446569489057e-72	2.76235575337976e-70
Apln	275.871	2.28575	0.127439	17.9361	6.16420678276568e-72	3.49850840165613e-70
Tmeff2	138.939	2.33774	0.130446	17.9211	8.0677656258723e-72	4.56698400130548e-70
Tbx1	226.071	2.42755	0.135582	17.9047	1.08451782584293e-71	6.12331126850278e-70
Fhdc1	152.414	2.32759	0.130052	17.8974	1.23512598392839e-71	6.95564229812283e-70
Carns1	143.332	1.89803	0.106124	17.8851	1.54146531833838e-71	8.65842658450171e-70
Dhrs3	546.315	2.76027	0.154379	17.8797	1.69610750487962e-71	9.50256220086025e-70
Cav1	2291.73	1.64332	0.0919487	17.8721	1.94483529289852e-71	1.08681385572898e-69
Cpq	421.392	1.92312	0.107626	17.8685	2.07587301018435e-71	1.15707356480711e-69
Dennd11	342.037	-1.44404	0.0809336	-17.8422	3.32123835044467e-71	1.84650685228549e-69
Mllt11	633.182	-1.54432	0.0867848	-17.7948	7.75919396337128e-71	4.30289753785531e-69
Neurl1a	459.793	-1.34919	0.075833	-17.7915	8.21811874057445e-71	4.54582943736242e-69
Mgst1	75.5386	2.98621	0.168205	17.7535	1.62081358201076e-70	8.94278764717529e-69
Emc3	2378.89	-0.925848	0.0521927	-17.739	2.09572113918432e-70	1.15338753806523e-68
Btd	389.561	1.28659	0.072669	17.7048	3.85311489113116e-70	2.11523390270308e-68
Sorbs1	1038.32	-1.65285	0.0934657	-17.684	5.57024462097085e-70	3.05019877561404e-68
Lyn	319.87	1.46964	0.083272	17.6486	1.04244482606268e-69	5.69399562386217e-68
Abcg1	89.4772	2.67659	0.151851	17.6264	1.54398399909095e-69	8.41239681904707e-68
Creb3l1	2294.59	1.50706	0.0855708	17.6119	1.99702345375144e-69	1.08536481673464e-67
Pla2g7	76.1419	2.75427	0.156585	17.5897	2.95663385331341e-69	1.60290741788837e-67
Kcnh2	110.91	2.97578	0.169231	17.5841	3.26150390449305e-69	1.76380188820153e-67
Igfbp2	14730.5	-1.81429	0.103204	-17.5797	3.52349817105506e-69	1.90077027574193e-67
Cobl	293.24	1.22855	0.069891	17.5781	3.62483214567472e-69	1.95060720451444e-67
Peak1	5882.34	1.02429	0.0582909	17.572	4.03612922855587e-69	2.16658621692479e-67
Jup	1411.46	1.75905	0.100146	17.5649	4.57887142588867e-69	2.45189002102746e-67
Ghr	604.484	2.47249	0.140838	17.5556	5.39062025787555e-69	2.87948965441519e-67
Alpk2	438.431	-1.12264	0.0639811	-17.5464	6.33323460873729e-69	3.37473141962886e-67
Lrrk1	3551.74	0.819773	0.0467429	17.5379	7.35739201102011e-69	3.91090247532127e-67
Ptpn3	238.995	1.35502	0.0772828	17.5333	7.97917978693992e-69	4.23110083397977e-67
Arhgdib	628.881	1.81592	0.103628	17.5235	9.48108516487632e-69	5.01530995347851e-67
Klf4	796.6	1.60146	0.0915016	17.502	1.383918953494e-68	7.3029369666945e-67
Fxyd5	453.44	2.24507	0.128485	17.4734	2.2844809327062e-68	1.20260815090336e-66
Gm2694	82.3184	3.40574	0.194913	17.4731	2.29529094287021e-68	1.20538724840755e-66
Notch3	1986.13	1.43533	0.0822067	17.4599	2.8919244661705e-68	1.51506254364711e-66
Kcnmb4	101.156	2.11618	0.121255	17.4523	3.30435461448907e-68	1.7269809224982e-66
Ephx1	3779.68	1.33111	0.0762938	17.4472	3.61417768895577e-68	1.88438728595938e-66
Sytl2	2595.27	-1.78648	0.102598	-17.4125	6.63493441705103e-68	3.45111600680693e-66
Kdm1a	2922.04	-0.911223	0.0523353	-17.4113	6.77750123416321e-68	3.51687766422269e-66
Arhgef2	11796.3	-0.709923	0.0407853	-17.4064	7.38443688250621e-68	3.822717753381e-66
Dmbx1	279.454	-1.40509	0.0807375	-17.4032	7.80609046036468e-68	4.03142027235042e-66
Pip5k1b	79.3976	-2.6012	0.149568	-17.3913	9.59499538269764e-68	4.94357752648965e-66
Prepl	1493.7	-1.16731	0.0672866	-17.3483	2.03192881977249e-67	1.04443058250287e-65
Dag1	6375.63	0.858142	0.04957	17.3117	3.83845925578966e-67	1.96836190636894e-65
Tcf7l2	776.24	1.69188	0.0977935	17.3005	4.66212773702688e-67	2.38512703992403e-65
Il17rc	1318.1	-1.53129	0.0885648	-17.29	5.5928154678671e-67	2.85456253645657e-65
Farp1	3069.72	1.01748	0.0588545	17.288	5.78824849179552e-67	2.94740858949046e-65
Cbln1	50.3062	4.53728	0.262522	17.2834	6.27415040537514e-67	3.18738540640433e-65
Sh3gl3	105.096	2.44049	0.141212	17.2824	6.38282530979346e-67	3.23505336747997e-65
Smad7	1225.41	0.997966	0.0578204	17.2598	9.44935212477344e-67	4.77817123450841e-65
Medag	144.491	2.67939	0.155356	17.2468	1.18252494771886e-66	5.96572886819093e-65
Rdh10	396.613	1.35344	0.078569	17.2261	1.69249043879509e-66	8.51873825013862e-65
Fn1	243346	-0.988782	0.0574032	-17.2252	1.71807028548049e-66	8.62756308796355e-65
Ptger4	381.56	1.15756	0.0672789	17.2053	2.42127696013206e-66	1.21308758779582e-64
Syk	196.36	1.90796	0.111065	17.1788	3.82594431180316e-66	1.91244564980362e-64
Col5a3	591.8	1.87428	0.109114	17.1772	3.9369190920291e-66	1.96341452383712e-64
Gcnt2	364.05	1.45197	0.0848033	17.1216	1.02438757873104e-65	5.09714677873615e-64
Myh3	222.239	2.51875	0.147212	17.1097	1.25691116984186e-65	6.23989112426731e-64
Agap1	2933.77	-0.839756	0.0491177	-17.0968	1.56714673685336e-65	7.76236272340502e-64
Rassf2	219.952	1.68084	0.0983381	17.0925	1.68891942211122e-65	8.34655552958998e-64
Efhd1	209.593	1.64287	0.09617	17.0829	1.98889023208585e-65	9.8067587597464e-64
Plekho2	1309.73	0.914755	0.0535873	17.0704	2.46611705821079e-65	1.21324052294912e-63
Sik1	1698.87	-0.998433	0.0584914	-17.0697	2.49364941631194e-65	1.22402241844825e-63
Tnfrsf9	48.62	-3.97115	0.233018	-17.0422	3.99180522869878e-65	1.95499782369126e-63
Vdr	592.556	1.81623	0.10669	17.0234	5.50454288251219e-65	2.68982079779082e-63
Itm2b	6027.58	0.978345	0.0578348	16.9162	3.41798241207366e-64	1.66647670444593e-62
Dnase2a	584.122	1.06651	0.0630655	16.9111	3.72771910236213e-64	1.81343549368036e-62
Robo2	269.367	2.16649	0.128204	16.8988	4.59385127938262e-64	2.22980834705712e-62
Pcolce	9081.77	1.1364	0.0672842	16.8895	5.37301704110524e-64	2.60221185319662e-62
Ttc28	2396.97	0.911592	0.0539778	16.8883	5.48820325974083e-64	2.65210425372043e-62
C1rl	210.125	1.4374	0.0851672	16.8774	6.59528436098046e-64	3.1800360036108e-62
Epn2	1099.55	0.775202	0.0459674	16.8642	8.25746509323283e-64	3.97269744463391e-62
Chrna1	7607.91	-1.35584	0.0805052	-16.8417	1.20760257229658e-63	5.7970243305356e-62
Klf10	950.662	1.35324	0.0804273	16.8256	1.5854698458651e-63	7.59422633423824e-62
Bhlhe40	2188.91	1.0877	0.0647511	16.7981	2.5178268127786e-63	1.20336661310739e-61
Morrbid	844.573	1.20194	0.0717259	16.7575	4.9956180319867e-63	2.38237416606385e-61
Pde3a	91.1647	5.57436	0.33299	16.7403	6.66473568947988e-63	3.17142466411625e-61
Cdip1	1334.69	-0.67033	0.0401312	-16.7035	1.23644061039797e-62	5.87080319455629e-61
Fhod3	800.835	-1.194	0.071504	-16.6983	1.34804836570672e-62	6.38681871352441e-61
Actn3	2933.14	-1.63021	0.0977435	-16.6785	1.87967235492944e-62	8.88624279898746e-61
Dkk2	126.33	2.66076	0.159615	16.6698	2.17141809953021e-62	1.02432653812038e-60
Casp3	1694.98	-0.827636	0.0497657	-16.6307	4.17857352465428e-62	1.96690780553597e-60
Zfp503	1051.72	1.37234	0.0825586	16.6227	4.77701797704568e-62	2.24375710758046e-60
Mical2	10027.5	-0.604849	0.0364351	-16.6007	6.88576606520646e-62	3.22727711021741e-60
Stk32b	35.0071	-5.06849	0.305331	-16.6	6.97087785118573e-62	3.26015690748373e-60
Chmp4c	193.843	-1.62347	0.097937	-16.5767	1.02772678133828e-61	4.79620502622837e-60
Shroom3	94.7822	-2.1652	0.130619	-16.5765	1.03047537867571e-61	4.79875649633725e-60
Col11a1	198.73	4.97906	0.30047	16.5709	1.13089318261809e-61	5.25515693432382e-60
Adamts12	144.597	2.99884	0.181205	16.5495	1.61486376555337e-61	7.4881576396745e-60
Zcchc24	4247.86	0.667739	0.0403493	16.549	1.62867035649081e-61	7.5361447450872e-60
Gm13415	72.3896	-2.51735	0.15219	-16.5409	1.86271712066064e-61	8.5878999930555e-60
Ephb6	1639.75	1.66496	0.100657	16.5408	1.863850920765e-61	8.5878999930555e-60
Fbxl7	560.636	1.2212	0.0738417	16.5381	1.95100026392536e-61	8.97048517974458e-60
Aox1	354.075	1.90649	0.11538	16.5235	2.4836540126228e-61	1.13955274844424e-59
Slc44a1	2159.45	0.986281	0.0597455	16.508	3.2119350116473e-61	1.47060738747566e-59
Ccn2	8830.5	-1.45391	0.0881412	-16.4953	3.96710611866307e-61	1.81255997379755e-59
Zfp422	62.0357	2.83836	0.172311	16.4723	5.80276663731766e-61	2.64572167560044e-59
Rap2b	1242.26	-0.837692	0.0508758	-16.4654	6.50107849354805e-61	2.95792285361975e-59
Dhcr24	2765.1	1.42354	0.0864993	16.4573	7.43644062996928e-61	3.37645389769897e-59
Igfbp3	133.581	6.21374	0.378084	16.4348	1.07800211213366e-60	4.88440291722268e-59
Cpt1a	1746.67	0.850553	0.0519828	16.3622	3.55965679320588e-60	1.60952614421429e-58
Pappa	3393.68	-2.3583	0.144222	-16.3519	4.21410550537577e-60	1.90149514252918e-58
Egln3	871.28	1.37858	0.0843602	16.3416	4.99166418833459e-60	2.24769275455711e-58
Snrpn	90.8351	2.16627	0.132747	16.3188	7.24946353482264e-60	3.2576249129469e-58
Epha4	87.8542	2.89108	0.177416	16.2955	1.06222958673958e-59	4.76342214267537e-58
Ehd2	6303.86	1.17267	0.0719871	16.29	1.16155810560903e-59	5.19815140731891e-58
Sardh	348.098	1.96506	0.120819	16.2645	1.76213238724045e-59	7.86965435399967e-58
Med13l	2740.79	0.594554	0.0365719	16.2572	1.98741111329954e-59	8.85759464279145e-58
Tg	252.71	1.62976	0.100317	16.2462	2.37826333522212e-59	1.05779328832308e-57
Socs5	1636.04	0.760564	0.0468595	16.2307	3.05825508581031e-59	1.3574666260723e-57
Ece1	1442.37	0.781148	0.0481455	16.2247	3.3721233302568e-59	1.49374097275644e-57
Atoh8	366.718	2.30084	0.141899	16.2146	3.97346598278255e-59	1.75654599652663e-57
Atg9b	236.816	-2.08945	0.12902	-16.1948	5.49111892621858e-59	2.42253939024307e-57
Sh3rf1	1487.95	-0.713027	0.0441099	-16.1648	8.93526476822548e-59	3.93404364361022e-57
Igf2r	5408.08	-0.792928	0.0490562	-16.1637	9.1006394460082e-59	3.99877693722384e-57
Lipg	233.195	1.96303	0.121504	16.1561	1.02885794598372e-58	4.51165595065777e-57
Serpinb8	197.169	1.65291	0.102419	16.1388	1.36234479999816e-58	5.96203666087547e-57
Chst7	107.644	2.72156	0.168654	16.1369	1.4033694134334e-58	6.12926512953257e-57
Cd34	843.128	1.75512	0.108824	16.128	1.6216047787276e-58	7.06825090951787e-57
Myh1	51.5724	2.75041	0.170743	16.1085	2.22235135653863e-58	9.66745019249559e-57
Itgb5	3934.21	1.23183	0.0764742	16.1078	2.24765547457669e-58	9.75804848863035e-57
Car5b	598.146	1.41522	0.0878637	16.107	2.27782088537362e-58	9.86934957770033e-57
Dse	1181.23	0.920149	0.0571324	16.1056	2.33154663261489e-58	1.0082088752224e-56
Rhpn2	215.501	-1.29812	0.0806101	-16.1037	2.40416883076206e-58	1.03755357421046e-56
Cpne2	1286.26	1.28011	0.0795656	16.0887	3.06124969766756e-58	1.31851533420883e-56
Sema3c	1637.55	-2.67522	0.166298	-16.0869	3.15377452062201e-58	1.35568761148789e-56
Morf4l2	5493.74	-0.498458	0.0309954	-16.0817	3.42960846134785e-58	1.4713560395003e-56
Cd248	145.058	2.09545	0.130443	16.0641	4.5539547550946e-58	1.94987995938176e-56
Pygo1	106.639	2.03452	0.126804	16.0446	6.23590597806236e-58	2.66481048795865e-56
Inpp5j	56.5323	-2.55935	0.159547	-16.0414	6.56756562582635e-58	2.80104746084657e-56
Garnl3	204.398	-1.20664	0.0753652	-16.0106	1.07761767620905e-57	4.58703117876952e-56
Sulf1	1838.78	0.667073	0.0417159	15.9908	1.4800579175822e-57	6.28779381204413e-56
Cdh11	529.238	2.22786	0.139346	15.9879	1.55118741952238e-57	6.57715537374916e-56
Crip1	1492.62	1.39271	0.0871452	15.9815	1.71906528537373e-57	7.27481724843398e-56
Acsbg1	321.16	1.75185	0.109681	15.9722	1.99660706709647e-57	8.43295628300397e-56
Smim20	64.3388	2.65964	0.16694	15.9317	3.81921857208373e-57	1.60998161624744e-55
Traf4	1866.14	-1.13103	0.0710028	-15.9294	3.96242944000623e-57	1.66712716632231e-55
Prr5	196.042	1.52873	0.0960126	15.9222	4.44403864097754e-57	1.8661537214155e-55
Slc39a14	2209.33	0.807118	0.0508026	15.8873	7.75371767558221e-57	3.24970236580075e-55
Mylip	312.923	1.35941	0.0856722	15.8676	1.06243050687643e-56	4.4442630454635e-55
Lpin3	1326	-1.21719	0.0767708	-15.8549	1.30027200593761e-56	5.42876017191654e-55
Map1a	4493.67	0.96714	0.0610583	15.8396	1.65818603270532e-56	6.90984825942251e-55
Pdgfb	176.694	1.849	0.116897	15.8174	2.36011751272638e-56	9.81610707487764e-55
Cbx7	284.947	1.34579	0.0851541	15.8042	2.90932498960045e-56	1.20773007282575e-54
Sec16b	399.519	0.955101	0.0605446	15.7752	4.61128576372279e-56	1.91061524590446e-54
C77080	2863.34	0.831923	0.0527387	15.7744	4.66565853292959e-56	1.92947556103733e-54
Trib2	224.733	1.53936	0.0976437	15.765	5.41425604444494e-56	2.23481621652714e-54
Slc20a1	4661.59	-0.685883	0.0435262	-15.7579	6.05918601743371e-56	2.49629300687997e-54
Ctdspl	657.123	1.05525	0.0671298	15.7196	1.10970816369838e-55	4.56320372068725e-54
Klf5	2207.23	1.14316	0.0727361	15.7166	1.16407087462248e-55	4.77773270085165e-54
Frmpd1	83.5416	2.49809	0.159049	15.7065	1.36604996333428e-55	5.59618287611039e-54
Pdlim2	2094.8	1.19741	0.0762451	15.7048	1.40228023449396e-55	5.7338265348145e-54
Chn1	610.146	-1.22828	0.07826	-15.6948	1.64118626587228e-55	6.69812986487277e-54
G0s2	156.314	2.59067	0.165216	15.6806	2.05465613373329e-55	8.36993939786604e-54
H2-T23	226.099	2.56769	0.163903	15.6659	2.58584456029871e-55	1.05141597662593e-53
Src	2881.84	-0.964195	0.0616039	-15.6515	3.24330525922275e-55	1.31628668192738e-53
Dkk3	102.366	5.18195	0.331143	15.6487	3.39161669082282e-55	1.3739199657954e-53
Ripk3	61.3779	4.30626	0.275676	15.6207	5.26136511749307e-55	2.12738759500267e-53
Mex3b	783.581	-1.12145	0.0718099	-15.6169	5.58204575996569e-55	2.25287232023504e-53
Olfm1	3323	-0.992821	0.0636061	-15.6089	6.33162676451926e-55	2.55067419049783e-53
Pdgfc	1963.28	-0.791283	0.0506964	-15.6083	6.39630827401091e-55	2.57197679933199e-53
5031439G07Rik	5895.86	-0.939121	0.060205	-15.5987	7.42675331281229e-55	2.98082249906871e-53
Loxl2	605.835	-1.9491	0.124974	-15.5961	7.73771094751327e-55	3.0999204483475e-53
Selenop	281.019	2.96371	0.190131	15.5877	8.81974436837333e-55	3.52692676631795e-53
Traf5	207.722	1.57714	0.1014	15.5537	1.50176392753996e-54	5.99440348659448e-53
Igfbp7	2740.87	1.37775	0.0886643	15.539	1.89001382672663e-54	7.53034028147718e-53
Klf11	560.408	-1.04327	0.0671521	-15.5359	1.98212890557832e-54	7.88294112557918e-53
Mmp14	7772.52	0.855457	0.055146	15.5126	2.85190104538993e-54	1.13213718366536e-52
Map3k7cl	120.608	-2.17512	0.140262	-15.5075	3.08562298662309e-54	1.22269213400843e-52
Gpr39	200.264	1.63873	0.105754	15.4957	3.70773382577936e-54	1.46653994553603e-52
Cln3	70.3724	2.48699	0.160553	15.4902	4.03894110140859e-54	1.59465004282788e-52
Agap2	66.0836	2.7768	0.179629	15.4585	6.61314786959998e-54	2.60627386383475e-52
Cdk18	2075.2	-0.893463	0.0578667	-15.44	8.80679026135403e-54	3.46453406057671e-52
Vcan	5979.74	2.31158	0.149763	15.4349	9.54097770717993e-54	3.74659582252756e-52
Dlx2	213.733	1.59122	0.103283	15.4064	1.48304921120559e-53	5.81323282536236e-52
Cst3	5467.94	1.17671	0.0764503	15.3919	1.85586836698264e-53	7.26154312208612e-52
Dusp6	1068.66	1.13282	0.0736083	15.3898	1.9147850380953e-53	7.47864249466828e-52
Ttn	30317.9	-2.6426	0.17174	-15.3872	1.99611706018567e-53	7.78235692480976e-52
Ube2l6	453.641	-1.42843	0.092941	-15.3693	2.63189913428393e-53	1.02427874522471e-51
Plat	975.114	-0.958674	0.0624659	-15.3472	3.70021366348941e-53	1.43747694442225e-51
Arvcf	699.418	-1.26162	0.0822423	-15.3402	4.11746488501842e-53	1.59672650719024e-51
Tgfb1	1740.49	0.99438	0.064914	15.3184	5.76105943883249e-53	2.23013373729867e-51
Rgs2	163.202	2.0315	0.132653	15.3144	6.12945619455676e-53	2.36853489901011e-51
Slc48a1	3186.02	1.5603	0.101976	15.3006	7.5748796309499e-53	2.92189250755614e-51
Zbtb43	841.043	-0.872917	0.0570642	-15.2971	7.99348756668843e-53	3.07791639626162e-51
Idh1	1271.09	0.900863	0.0589356	15.2855	9.54617335222797e-53	3.66929985958477e-51
Efnb1	399.923	1.67825	0.109921	15.2678	1.25298141517367e-52	4.80765439477024e-51
Syt11	287.275	-1.27057	0.083268	-15.2588	1.43968809169797e-52	5.51433431818374e-51
Tnni1	94.3397	2.01834	0.132706	15.2091	3.07760433158538e-52	1.17672471583459e-50
Fzd8	192.963	1.72858	0.11383	15.1856	4.40244108654473e-52	1.68032926515159e-50
Prickle2	71.1385	1.93797	0.127665	15.1801	4.78963914297852e-52	1.82491950143486e-50
Gcnt4	219.675	1.99236	0.131288	15.1755	5.14069272782197e-52	1.95525754467979e-50
Gpr146	99.7588	1.96033	0.129239	15.1683	5.73586274652976e-52	2.17782914107787e-50
Myog	227.29	2.49563	0.164573	15.1643	6.09641282781793e-52	2.31069949859937e-50
Gulp1	324.324	2.94225	0.19405	15.1624	6.27804211930854e-52	2.37541058937865e-50
Clcn5	5481.97	-0.761164	0.0502862	-15.1366	9.28657512588394e-52	3.50765369659471e-50
Dusp13	186.227	-1.37867	0.0911582	-15.1239	1.12664200728371e-51	4.24810309805211e-50
Ociad2	80.3509	2.24229	0.148276	15.1224	1.15232204785471e-51	4.33742775664e-50
Ccnyl1	630.415	0.831444	0.0549837	15.1216	1.16621084464373e-51	4.38213778416647e-50
Alox5	1832.22	-1.26157	0.0834701	-15.1141	1.30801386309779e-51	4.90651534119678e-50
Igf1r	3782.08	0.713111	0.0472275	15.0995	1.63207478770874e-51	6.11158727204883e-50
Mfap5	128.126	5.83355	0.386538	15.0918	1.8336691372865e-51	6.85214905834716e-50
Igdcc4	198.15	1.75186	0.116081	15.0917	1.83612693864125e-51	6.85214905834716e-50
Itga3	3499.31	0.992842	0.0657928	15.0904	1.87202794904355e-51	6.97418412332567e-50
Irx3	287.516	2.07109	0.137326	15.0815	2.14202248700772e-51	7.96642288086113e-50
Tap2	121.188	2.48816	0.165403	15.043	3.83870435732184e-51	1.42522526002508e-49
Fam189a2	83.395	-2.2239	0.147964	-15.03	4.67148675659674e-51	1.73146908798077e-49
Fmnl2	581.47	1.2649	0.0841872	15.0248	5.04868068985016e-51	1.8680975713853e-49
Cd82	2877.57	-1.22757	0.0817706	-15.0124	6.09234183455931e-51	2.25044911766755e-49
Lats2	695.523	0.870261	0.0579879	15.0076	6.5437373261548e-51	2.41310002176341e-49
Ahnak2	1913.11	1.15722	0.0771888	14.9921	8.26613705211886e-51	3.0431113330047e-49
Thsd4	35.0027	3.63291	0.242579	14.9762	1.05033278651546e-50	3.86019439280233e-49
Phlpp1	846.735	0.902616	0.0603049	14.9675	1.19656873670145e-50	4.39023889691439e-49
Dock8	509.917	1.39297	0.0931002	14.962	1.30059380545342e-50	4.76388931026081e-49
Glis2	1074	0.925866	0.061904	14.9565	1.41330827539516e-50	5.16806049563123e-49
Fgf7	326.475	2.76913	0.185183	14.9535	1.47722853938768e-50	5.39275021564742e-49
Sspn	727.351	0.995377	0.0666283	14.9392	1.83058079355292e-50	6.67151802921276e-49
Rxra	1387.63	0.935246	0.0626113	14.9373	1.88369748241826e-50	6.85363988845133e-49
Ccser1	104.859	2.30853	0.154578	14.9344	1.96868811463605e-50	7.15093146172969e-49
Ccl7	172.954	2.34905	0.157327	14.931	2.07209937868289e-50	7.51403225607568e-49
Heyl	104.533	1.93784	0.129807	14.9286	2.14600969504724e-50	7.76912546409627e-49
Pik3c2b	113.429	2.18761	0.14671	14.9111	2.79215583524372e-50	1.00915827982258e-48
Dpysl3	7959.39	0.954829	0.0640422	14.9094	2.86415989860476e-50	1.03346855679126e-48
4931406P16Rik	2151.98	0.692943	0.04648	14.9084	2.90567099772149e-50	1.04671394585689e-48
Fgf10	405.251	1.81112	0.121521	14.9037	3.11797618408807e-50	1.12133948772302e-48
St3gal4	843.227	0.886901	0.0595434	14.895	3.54967073806862e-50	1.27448968806372e-48
Stard4	693.558	0.941944	0.0632465	14.8932	3.64678085238727e-50	1.30720299172579e-48
Pik3r1	2263.76	1.57077	0.105473	14.8926	3.6827824441127e-50	1.31794023952368e-48
Mettl7a1	163.996	1.43693	0.0966276	14.8708	5.10229412224458e-50	1.82294095246227e-48
Hhat	185.786	1.40912	0.0948084	14.8628	5.74751815739868e-50	2.050104921806e-48
Tgfbrap1	1147.09	0.687181	0.0463799	14.8164	1.14842119409496e-49	4.08965547452705e-48
Snx1	3345.81	-0.750193	0.0506892	-14.7999	1.46798070136827e-49	5.21911442179775e-48
Ccl9	138.245	3.1866	0.215358	14.7968	1.53719140799897e-49	5.45627842767581e-48
Srgap1	212.357	-1.61765	0.109435	-14.7818	1.92002814267448e-49	6.80408021812157e-48
Plekha5	1430.12	-0.734542	0.0496991	-14.7798	1.97765119976481e-49	6.99690426098609e-48
Myh7	40.5799	4.76296	0.322285	14.7787	2.00915910032618e-49	7.09685793071456e-48
Jph2	2508.58	1.32844	0.0900556	14.7513	3.01583089085925e-49	1.06354398762761e-47
Unc5b	5080.66	0.797991	0.0541032	14.7494	3.10331085792477e-49	1.09262612015529e-47
Nptx1	1379.59	0.97179	0.0658884	14.749	3.12132099688546e-49	1.09719467429229e-47
Shc1	3334.41	0.729822	0.049515	14.7394	3.59896982781394e-49	1.26305875084343e-47
Add3	379.224	-0.914309	0.0621876	-14.7024	6.21711463136213e-49	2.17838900765123e-47
Carmn	204.333	1.49442	0.101686	14.6964	6.79603737778787e-49	2.3774131398316e-47
Foxc2	846.994	1.09414	0.0744617	14.694	7.04291771893807e-49	2.45982930715603e-47
Selp	147.081	-1.72597	0.117519	-14.6867	7.84658088289519e-49	2.73613414018908e-47
Adgrl1	2297.82	0.665468	0.0453322	14.6798	8.6828253419158e-49	3.02289928916474e-47
Ak5	110.301	2.15536	0.146835	14.6788	8.8158810196422e-49	3.06432712826287e-47
Micall2	427.264	1.11387	0.0759395	14.6678	1.03627873464897e-48	3.5962832393216e-47
Glipr1	216.2	-2.58291	0.176204	-14.6586	1.18608995142764e-48	4.1096413992709e-47
Fam160a1	808.713	0.896161	0.0611416	14.6571	1.21293031610639e-48	4.1959687792417e-47
Gpat3	184.904	-1.50432	0.102638	-14.6565	1.22456259053314e-48	4.2294955781425e-47
Pik3ip1	227.428	1.61657	0.110806	14.5892	3.29236016957853e-48	1.13534331543979e-46
Scn5a	2054.03	-0.648725	0.0444911	-14.581	3.71060641978217e-48	1.2775506526498e-46
Egr3	263.743	2.89793	0.198755	14.5804	3.74079797362775e-48	1.28591405421519e-46
Rcan1	922.294	-0.921182	0.0632034	-14.5749	4.05824785370982e-48	1.39284179092523e-46
Tnik	597.193	-1.84429	0.126585	-14.5697	4.38076464743917e-48	1.50116957116807e-46
Slc43a1	87.4855	2.51605	0.172923	14.5501	5.82966203484853e-48	1.99453146605163e-46
Tiaf2	89.9224	2.23645	0.153743	14.5466	6.13602351690801e-48	2.0960579393024e-46
Vash1	282.156	-1.23227	0.0847179	-14.5455	6.23390578983596e-48	2.12616185889961e-46
Cand2	1120.86	-0.895683	0.061717	-14.5127	1.0060570404605e-47	3.42593861559314e-46
Cldnd1	2091.11	-0.733671	0.0505648	-14.5095	1.05466183385788e-47	3.58585023511678e-46
Pdzrn3	935.096	1.01757	0.0703215	14.4703	1.86735169908382e-47	6.33910637536335e-46
Srgap3	1655.63	0.621792	0.0429951	14.4619	2.10798962541151e-47	7.14487183455964e-46
Zic2	40.7434	3.86721	0.267659	14.4483	2.57075887504728e-47	8.69986318676716e-46
Etv1	73.6431	2.28542	0.15849	14.4199	3.87633350897403e-47	1.30978003867566e-45
Npepl1	911.925	1.13177	0.0785012	14.4173	4.03043902354132e-47	1.35974284952105e-45
Cdc42	7079.04	-1.04398	0.07242	-14.4156	4.12610819925946e-47	1.38986711120032e-45
Fbxo32	1753.94	-1.44443	0.100272	-14.4051	4.80578166997025e-47	1.61631490301438e-45
Atp10a	596.68	0.989249	0.0687224	14.3948	5.57525500794055e-47	1.87222045674971e-45
Ermp1	2422.4	-0.785459	0.0545867	-14.3892	6.04917632471715e-47	2.02824228955209e-45
Npnt	1438.9	1.08076	0.0751209	14.3869	6.25418120503183e-47	2.09375768329437e-45
Xpot	4816.02	-0.54143	0.0376518	-14.3799	6.91675017012722e-47	2.3120192209778e-45
Ncald	50.4944	2.20889	0.153649	14.3762	7.29831124875676e-47	2.4358253500062e-45
Stmn2	439.91	0.923573	0.064301	14.3633	8.79613908378015e-47	2.93123937602301e-45
Rps6ka2	1292.27	-1.04342	0.0726789	-14.3566	9.69148484794359e-47	3.22467512635241e-45
Fam219a	211.223	-1.17064	0.0815916	-14.3476	1.10315955558287e-46	3.66497856011784e-45
Il17ra	891.33	0.684943	0.0477469	14.3453	1.14041252818433e-46	3.78297574417798e-45
Nlrx1	103.037	2.45583	0.171281	14.338	1.26658158257404e-46	4.19511839067151e-45
Amigo2	104.135	1.6767	0.116971	14.3343	1.33503555218871e-46	4.41513882009118e-45
Ccdc88c	366.839	-1.19375	0.0832957	-14.3314	1.39248592604448e-46	4.59815731397174e-45
Stk38l	406.623	-0.834957	0.0583622	-14.3065	1.99367898984933e-46	6.57340997046539e-45
Slc2a1	6018.23	-1.0131	0.0708963	-14.2899	2.52805945421749e-46	8.32273833009305e-45
Foxl1	171.577	1.54129	0.107961	14.2764	3.07132036817903e-46	1.00959813128347e-44
Plekhf1	464.648	1.01784	0.0713291	14.2696	3.38307245596988e-46	1.11040182387662e-44
Cacnb3	1906.41	0.966375	0.0678325	14.2465	4.71372621557652e-46	1.54482630289135e-44
Csgalnact1	886.726	0.861468	0.0605288	14.2324	5.77023490435657e-46	1.88823572831152e-44
Fzd6	895.645	0.77811	0.0546778	14.2308	5.89837648616609e-46	1.92727461978267e-44
Sntb1	392.685	-2.05525	0.144425	-14.2305	5.92516512000511e-46	1.93312947043999e-44
Mtss2	2702.75	0.847489	0.059597	14.2203	6.85273767284779e-46	2.23241502006046e-44
Amotl2	5384.04	0.848408	0.0597132	14.208	8.16859542752653e-46	2.65710998130617e-44
4930523C07Rik	44.2585	-2.3898	0.168265	-14.2025	8.83464515654219e-46	2.86948221373592e-44
Hs6st1	1540.85	0.852152	0.0600544	14.1897	1.06162942075957e-45	3.4430285113146e-44
Fam185a	261.101	-1.03918	0.0732428	-14.1881	1.08514192139501e-45	3.51405394277607e-44
Cgref1	82.7535	2.2052	0.155618	14.1706	1.39291316403347e-45	4.5040281152738e-44
Slc37a2	148.86	-1.22317	0.0864921	-14.142	2.09217845830609e-45	6.75510182523301e-44
Stbd1	1342.41	-1.73397	0.122643	-14.1384	2.20383613119753e-45	7.10508944427794e-44
Isyna1	847.151	1.22732	0.086831	14.1345	2.32706150023993e-45	7.49128188127458e-44
Tcaf1	1563.21	-0.814615	0.0576468	-14.1311	2.4418758346267e-45	7.84929822121743e-44
Lypd6	179.417	-1.60466	0.113594	-14.1264	2.61283536838435e-45	8.38647040037828e-44
Insig1	1906.23	1.24437	0.0881338	14.1191	2.89862823746565e-45	9.29010350107741e-44
Rnf213	5531.18	-0.636991	0.0451521	-14.1077	3.40723254408761e-45	1.09041447967467e-43
Rerg	69.2477	2.95519	0.209806	14.0854	4.6716865659909e-45	1.49120327237007e-43
Amot	1870.61	0.692086	0.0491352	14.0854	4.6732671149342e-45	1.49120327237007e-43
Map2	202.628	2.02622	0.14392	14.0787	5.1315378812627e-45	1.63504000854151e-43
Lmod1	143.104	2.93586	0.208846	14.0575	6.92517822495354e-45	2.20331874795091e-43
Svil	2828.23	-0.697399	0.0496406	-14.049	7.81701200415258e-45	2.48343964458457e-43
Mtr	1083.62	-0.69696	0.0496232	-14.045	8.26169757494416e-45	2.62089427872392e-43
Gm13889	201	-3.27145	0.233177	-14.0299	1.02299170171119e-44	3.24056412021711e-43
Arrb1	358.865	1.05852	0.0754942	14.0211	1.15733720888346e-44	3.66081380702555e-43
Rab6b	168.048	1.20685	0.0861056	14.0159	1.24563876886466e-44	3.93441323603427e-43
Synj2	2548.14	0.64338	0.0459223	14.0102	1.35040017321246e-44	4.25913478654013e-43
Ifitm3	2789.56	1.01079	0.0721687	14.0059	1.43385861969882e-44	4.51582583203991e-43
Dusp7	666.861	1.12258	0.0801935	13.9984	1.59343770696799e-44	5.01116614511692e-43
Itprip	2815.58	1.08147	0.0772798	13.9942	1.69028996989941e-44	5.30809504380227e-43
Hspb8	2064.13	-1.29096	0.0922876	-13.9884	1.83507541596179e-44	5.75447965690233e-43
Ets2	3209.3	0.645708	0.0461749	13.984	1.95325548095663e-44	6.11627154482312e-43
Larp6	35.2639	4.00118	0.286704	13.9558	2.8996036437045e-44	9.05533674372793e-43
Ezr	2489.84	1.14229	0.0818502	13.9558	2.90016749890892e-44	9.05533674372793e-43
Wdfy2	884.115	0.733365	0.0525632	13.952	3.05706639202376e-44	9.53157438451587e-43
Ahnak	73567	0.702394	0.0504321	13.9275	4.31004078495738e-44	1.34190041239087e-42
Dtx4	1675.59	-0.965915	0.0694073	-13.9166	5.02102827656313e-44	1.56103124478483e-42
Emb	215.504	1.55459	0.112014	13.8786	8.54473761396864e-44	2.65276369741927e-42
Gramd1b	595.761	0.897528	0.0646782	13.8768	8.75308662544512e-44	2.7135813643663e-42
Prkar2a	2750.98	-0.666883	0.0480869	-13.8683	9.85877657803916e-44	3.05201955599127e-42
Snrk	484.921	0.73585	0.0531138	13.8542	1.19963891108295e-43	3.70850076994918e-42
Klf2	217.503	1.6255	0.117332	13.8539	1.20512681281427e-43	3.7201889176309e-42
Ptpn13	774.06	0.75967	0.0548406	13.8523	1.23179369324761e-43	3.7971303749135e-42
Zfp703	2794.91	-0.954308	0.0689056	-13.8495	1.28109129272432e-43	3.94351746237767e-42
Plekhg5	942.509	0.980198	0.070785	13.8475	1.3162554988456e-43	4.04604687473076e-42
Ptchd4	28.656	4.95056	0.357571	13.845	1.36390372533622e-43	4.18660813943348e-42
Mettl27	323.328	-1.10274	0.0796644	-13.8424	1.41491816187647e-43	4.337092323479e-42
Kcnk2	146.172	1.34167	0.0969458	13.8394	1.47495456331276e-43	4.51476962820762e-42
Notum	52.3716	4.299	0.311055	13.8207	1.91120669193849e-43	5.84191285331102e-42
Ipo13	2099.21	-0.908896	0.0658138	-13.8101	2.21494907310131e-43	6.76086836122827e-42
Megf10	4768.85	1.07469	0.0778265	13.8089	2.25398884605075e-43	6.8704101973189e-42
Piezo2	1329.02	1.09693	0.0794917	13.7993	2.57220251805758e-43	7.82941084895906e-42
F2r	4175.73	0.92311	0.0669034	13.7976	2.63329005567362e-43	8.00417342724558e-42
Chka	1986.31	-0.733067	0.0531553	-13.791	2.88561356707668e-43	8.75892229538568e-42
Clstn3	48.2967	-2.67189	0.193855	-13.7829	3.23010536673107e-43	9.79094803373253e-42
Spry4	530.88	1.08326	0.078681	13.7677	3.98710593977319e-43	1.20687481738079e-41
Fam189b	829.47	1.10689	0.0804266	13.7628	4.26741603666754e-43	1.28993155482846e-41
Smarca2	254.557	1.64156	0.119405	13.7477	5.25412834520758e-43	1.58598993290102e-41
Zfp704	1729.85	-1.15253	0.083886	-13.7393	5.90499758815509e-43	1.77999332553599e-41
Pak3	302.864	2.15951	0.157256	13.7325	6.48769783167067e-43	1.95294042187059e-41
Fgf2	332.505	2.54627	0.185501	13.7265	7.04594649387135e-43	2.11806010879217e-41
Procr	140.752	-1.75351	0.127932	-13.7066	9.27317699757852e-43	2.7837413152235e-41
Stxbp2	234.933	-1.25116	0.0913145	-13.7017	9.92339783895834e-43	2.97483538517549e-41
Rassf5	422.956	1.33758	0.0976258	13.7011	1.00015577630556e-42	2.99414766329716e-41
Mtmr11	193.783	1.3326	0.0973438	13.6896	1.17188395856814e-42	3.50343470411988e-41
Arpp21	124.17	-1.82341	0.133228	-13.6863	1.22568155159545e-42	3.65924708705085e-41
Vldlr	100.596	3.64645	0.266472	13.6842	1.26243299382265e-42	3.76381185600147e-41
Olfml2a	68.1055	3.14233	0.22976	13.6766	1.40124938792556e-42	4.17197119678274e-41
Endod1	316.648	1.2253	0.0896511	13.6675	1.58788375116085e-42	4.72119215181439e-41
Fstl3	363.598	1.35496	0.0992273	13.6551	1.88227461517496e-42	5.58886825110669e-41
Pdk4	785.934	1.47401	0.108158	13.6284	2.71592013466606e-42	8.05316509046425e-41
Epb41l2	3123.96	0.639965	0.0471895	13.5616	6.76496663533907e-42	2.00320221264374e-40
Mybph	107.546	1.73571	0.128104	13.5493	8.00294400457206e-42	2.36656935733573e-40
Mmp23	34.7005	3.07134	0.226684	13.549	8.03324420970203e-42	2.37231062745591e-40
Isoc2a	102.962	1.86918	0.138068	13.5381	9.31759116173452e-42	2.74786984815754e-40
Senp5	2753.36	-0.630554	0.0466691	-13.5112	1.34335723453989e-41	3.95636859048139e-40
Pcx	632.9	1.41829	0.105108	13.4937	1.70399349973404e-41	5.01171853349578e-40
1700025G04Rik	386.288	-0.96861	0.0718326	-13.4843	1.93553771976121e-41	5.68505512998326e-40
Esyt1	5002.55	-0.882468	0.0654838	-13.4761	2.1611363254391e-41	6.3391393104468e-40
Pgf	573.602	1.89186	0.140424	13.4725	2.27162393215206e-41	6.65427042705941e-40
Grik5	516.164	0.905937	0.0672733	13.4665	2.4618771143075e-41	7.20189930593525e-40
Trabd2b	243.987	2.17365	0.161456	13.4628	2.58954968426364e-41	7.56523402397342e-40
Mn1	195.726	2.11959	0.157649	13.445	3.29618426517441e-41	9.61673893911795e-40
Enox1	44.3466	3.53755	0.263182	13.4414	3.45629968097813e-41	1.00704004341226e-39
Cxcl5	187.823	2.91713	0.217198	13.4307	3.9953826748935e-41	1.16255500689758e-39
Sipa1l2	880.174	0.848557	0.0632236	13.4215	4.52355615796984e-41	1.31448510542393e-39
Daam2	358.996	1.33248	0.0993185	13.4162	4.86021866155148e-41	1.41043416124971e-39
Boc	348.432	0.976973	0.072835	13.4135	5.04019791173517e-41	1.46071905968559e-39
Blnk	734.822	-0.941309	0.0702118	-13.4067	5.5238526477359e-41	1.59876287655719e-39
Il6ra	287.024	0.999222	0.0745573	13.4021	5.88060966480438e-41	1.69976136650858e-39
Chn2	141.216	1.38128	0.1031	13.3975	6.24971169460131e-41	1.80405584996213e-39
Rap2a	767.204	0.679238	0.0507063	13.3955	6.42013248789136e-41	1.85079851112572e-39
Enc1	2444.19	0.61642	0.0460256	13.393	6.64652800292438e-41	1.91353277801498e-39
Emp2	2676.48	0.890485	0.0665801	13.3746	8.50597801207678e-41	2.44563700257522e-39
Usp29	174.216	-1.50435	0.112543	-13.3669	9.43669855695857e-41	2.70966282411535e-39
Gm37352	771.027	1.1776	0.0881637	13.357	1.07847598044058e-40	3.09267177864764e-39
Ank3	615.336	0.79156	0.0592877	13.3512	1.1661743127759e-40	3.33976385974217e-39
AU018091	83.1529	-2.26285	0.16955	-13.3463	1.24552920163237e-40	3.56234428088922e-39
Knop1	2044.26	-0.520429	0.038998	-13.345	1.26632912051126e-40	3.61708739874473e-39
Cdc42bpg	654.916	-1.19851	0.0898431	-13.34	1.35423570699107e-40	3.86311688457637e-39
Trim62	106.473	-1.44724	0.108525	-13.3356	1.43788709193784e-40	4.09638055969846e-39
Daam1	2473.71	-1.31778	0.0988349	-13.3332	1.4847983399681e-40	4.22450326648366e-39
Zc3h12a	227.959	1.29445	0.0971627	13.3225	1.71260197369222e-40	4.8662904060819e-39
Lpin1	391.263	1.11051	0.0833909	13.3169	1.84575690439954e-40	5.23781588209421e-39
Cbx6	4753.81	0.67678	0.0508799	13.3015	2.26786780716703e-40	6.42729661760706e-39
Ptgfrn	4324.55	0.782656	0.0588778	13.2929	2.54569783905027e-40	7.20531671483916e-39
Otud1	371.622	-1.08757	0.0819506	-13.2711	3.40575378685526e-40	9.627107396981e-39
Kdsr	793.766	0.568638	0.0428564	13.2684	3.52830389806956e-40	9.9606029992912e-39
Wipi1	1101.91	0.685138	0.051677	13.2581	4.05131901384669e-40	1.14223087435672e-38
Ptgs1	2373.59	0.947983	0.0715248	13.2539	4.28348538263e-40	1.20612765412194e-38
Cacna1a	96.3791	2.30672	0.174159	13.2449	4.83242051547682e-40	1.35893900276518e-38
Diras2	54.7144	-3.18913	0.241048	-13.2303	5.86823410493707e-40	1.64809657323452e-38
Epha7	255.234	1.86865	0.141277	13.2269	6.14051277576602e-40	1.72234665939568e-38
Peg10	4979.02	1.23391	0.0933066	13.2242	6.3607900622477e-40	1.78183879969957e-38
Ankrd1	10429.9	-0.960337	0.0727571	-13.1992	8.86385313206023e-40	2.47983074659975e-38
Usp54	794.863	-0.687855	0.0521337	-13.194	9.49539448498061e-40	2.65311060776497e-38
Lrig3	1210.14	0.753902	0.0571783	13.1851	1.06883388626044e-39	2.98260764624329e-38
Etv5	356.011	0.898374	0.0681785	13.1768	1.19374643355267e-39	3.32691940829243e-38
Ak4	170.064	-1.76307	0.133887	-13.1684	1.33424128552716e-39	3.7137234453102e-38
Nipal1	82.0049	2.4613	0.186985	13.1631	1.43061874011561e-39	3.97690112526526e-38
Lox	10694.4	1.53112	0.116329	13.162	1.45153577524112e-39	4.02990709370765e-38
Bmpr1b	50.3343	3.21002	0.244147	13.1479	1.74921535500497e-39	4.85017804668934e-38
Mgll	88.3034	3.42181	0.260742	13.1234	2.41937011366087e-39	6.69984145579732e-38
Wnt10b	184.63	1.40302	0.106927	13.1213	2.48700162152231e-39	6.87839001769762e-38
Lrrc75b	121.283	1.54797	0.118101	13.1072	2.99507705854838e-39	8.27309371533631e-38
Tmtc4	522.326	0.698711	0.0534476	13.0728	4.70729065115008e-39	1.29861636014133e-37
Patj	525.888	-0.990276	0.0757891	-13.0662	5.13712983232236e-39	1.41540591106996e-37
Ndfip1	2762.15	-0.819014	0.0627423	-13.0536	6.05990096830855e-39	1.66754396090046e-37
Tdrkh	133.283	1.28078	0.0981329	13.0515	6.23297727684106e-39	1.71300765159488e-37
Gm2a	450.278	1.22189	0.0936273	13.0505	6.31038057723482e-39	1.73209614987727e-37
Dusp3	3841.4	-0.762473	0.0584276	-13.0499	6.36449297211087e-39	1.74475169602748e-37
Crmp1	151.17	1.86849	0.143229	13.0455	6.74418477623508e-39	1.84651712328225e-37
Trim16	1363.58	0.688618	0.0528283	13.035	7.73574012733655e-39	2.1153415349457e-37
Sh3kbp1	3152.5	0.916596	0.0703338	13.0321	8.03651739171028e-39	2.19483533878363e-37
Syne3	2161.49	1.11828	0.0858403	13.0275	8.5398419742371e-39	2.32937817254723e-37
Tgfb3	2961.16	0.673208	0.051708	13.0194	9.48760359445141e-39	2.58466040921843e-37
Cers4	20.1799	4.1202	0.316638	13.0123	1.04144098229406e-38	2.83360359152518e-37
Ahi1	310.672	1.02001	0.0784121	13.0083	1.09800374632648e-38	2.98377726277299e-37
Glrx	360.462	1.19049	0.0915735	13.0004	1.21762739842091e-38	3.30472870749507e-37
Tiam1	709.938	0.989698	0.0762065	12.987	1.44914191376508e-38	3.92818393888011e-37
Dmpk	4084.26	-0.543434	0.0418461	-12.9865	1.45956076903273e-38	3.95151147829807e-37
Junb	2382.91	1.27005	0.0978206	12.9835	1.51792831131444e-38	4.10443295493633e-37
Spry2	1480.46	0.916141	0.0705894	12.9784	1.62151016226375e-38	4.37908209124858e-37
Tor4a	595.851	0.852047	0.0656567	12.9773	1.64604150128076e-38	4.4398302572912e-37
Atp13a4	149.544	-2.00949	0.154946	-12.9689	1.83603894592883e-38	4.94618452256772e-37
Rarg	3283.27	0.973186	0.0750725	12.9633	1.97628253278041e-38	5.31741994066866e-37
Foxred2	495.643	1.17239	0.0904762	12.958	2.11651165128686e-38	5.68770097757656e-37
Itpr1	1135.82	0.582168	0.0449395	12.9545	2.21684267586842e-38	5.94998390121631e-37
Msln	1446.61	1.19758	0.0924494	12.9539	2.23311551948882e-38	5.98628777758172e-37
Mapk12	428.908	0.979544	0.0756657	12.9457	2.48560634888362e-38	6.65495144564737e-37
Rell1	1441.51	-0.651013	0.0502905	-12.9451	2.50594647214376e-38	6.70117759679767e-37
Tcaf2	266.9	1.10445	0.0853224	12.9444	2.52584064946572e-38	6.74609940128137e-37
Slc16a6	53.7229	2.68245	0.207326	12.9383	2.73594835861198e-38	7.2983180572325e-37
Ttc7	651.171	1.01744	0.0787875	12.9137	3.76626222276956e-38	1.00344644111296e-36
St3gal2	2965.37	-0.629411	0.0487417	-12.9132	3.79182530265246e-38	1.00902369531145e-36
Tead4	319.826	0.99406	0.077117	12.8903	5.10518505149318e-38	1.35685857332003e-36
Gbe1	496.086	-0.752671	0.0584549	-12.8761	6.13488937942454e-38	1.62854785791935e-36
Gas7	67.3068	3.90864	0.303569	12.8756	6.17553485420927e-38	1.63734314613913e-36
Sema4b	1023.07	0.767634	0.0596243	12.8745	6.26278821063253e-38	1.65845937135511e-36
Igfbp6	1539.16	1.46768	0.114012	12.873	6.38594863951446e-38	1.68902141565022e-36
Plpp1	914.217	0.59271	0.0461073	12.855	8.0618735759291e-38	2.1297026995612e-36
Ncam1	4560.44	-0.639302	0.0497513	-12.85	8.60501414653644e-38	2.27043194079437e-36
Gjb3	35.4964	4.38485	0.34149	12.8404	9.74294510795843e-38	2.56756645323877e-36
Osr1	70.6274	1.92224	0.149712	12.8396	9.84206721966082e-38	2.5905557123827e-36
Iffo1	835.168	-0.912044	0.0710491	-12.8368	1.0200326807731e-37	2.68161546981532e-36
Depdc7	221.82	-1.37781	0.107394	-12.8295	1.12147521132207e-37	2.94475069344015e-36
Itga5	10561.2	-0.823326	0.064177	-12.829	1.12807902806363e-37	2.95852639441861e-36
B3gnt9	236.419	1.18624	0.0924751	12.8277	1.14783947199963e-37	3.00673238614903e-36
Vegfd	192.192	2.04481	0.159473	12.8223	1.22987371440926e-37	3.21775122831156e-36
Frmd4a	3024.64	0.645655	0.0503908	12.8129	1.38757833735165e-37	3.62600507005298e-36
Adamts7	995.055	-0.693587	0.0541606	-12.8061	1.51531841370213e-37	3.95507179739213e-36
Rai14	5118.42	0.689234	0.0538529	12.7985	1.67227086082293e-37	4.35950611731759e-36
Arhgap22	2851.3	1.30031	0.101601	12.7982	1.67735913782427e-37	4.36754660092499e-36
Maml2	596.878	1.63431	0.127834	12.7846	1.99794584802069e-37	5.19608971500751e-36
B230362B09Rik	67.0407	2.46005	0.192632	12.7708	2.38840171242508e-37	6.20415100364627e-36
Sh3pxd2b	6539.34	-0.501784	0.0393099	-12.7648	2.57647720895617e-37	6.68473146333224e-36
Enpp2	182.573	3.72041	0.291699	12.7542	2.95209711477654e-37	7.65017889648514e-36
Abhd11	505.929	-0.8298	0.0651709	-12.7327	3.8925277727303e-37	1.00752672540242e-35
Ptn	65.0649	4.23592	0.333154	12.7146	4.90610725782661e-37	1.26837131170905e-35
Sec61a2	715.544	-0.641339	0.0504906	-12.7022	5.75221333396054e-37	1.48535233886654e-35
Pank1	470.657	0.778921	0.0613303	12.7004	5.88030082296781e-37	1.51663048681373e-35
Cyp51	2717.76	0.860681	0.0678685	12.6816	7.47838647474562e-37	1.92652428877785e-35
Insr	1855.27	-0.767792	0.0605482	-12.6807	7.56821655289641e-37	1.94736377277242e-35
Myo1e	3483.51	0.926758	0.0731442	12.6703	8.63951123276689e-37	2.22039513923257e-35
Plac8	26.5956	5.77572	0.45611	12.663	9.48045178238417e-37	2.4336509557748e-35
Lncpint	931.555	1.23969	0.0981988	12.6243	1.55132427084853e-36	3.97759543045564e-35
Man1c1	1059.48	0.752974	0.0596498	12.6232	1.5721813978103e-36	4.02633623782346e-35
Ttyh3	1910.06	0.590648	0.0467943	12.6222	1.59239493772586e-36	4.07331634657245e-35
Gprin3	179.781	3.05874	0.242725	12.6016	2.06781681195556e-36	5.28323559199993e-35
Tap1	57.9981	2.50283	0.198635	12.6001	2.1080946576699e-36	5.37983781841426e-35
Cpeb1	250.5	1.0167	0.0808175	12.5801	2.7152411345394e-36	6.92116553054406e-35
Chst3	477.969	-0.939803	0.0747417	-12.574	2.9345213779497e-36	7.47137370456026e-35
Prrx2	770.765	1.15226	0.0916678	12.5699	3.09002357705166e-36	7.85810663223616e-35
Ugp2	2103.44	-1.89997	0.151179	-12.5676	3.18106618930845e-36	8.08020472375154e-35
Rnf157	1186.43	0.814361	0.0648405	12.5594	3.52781643903781e-36	8.95055081168686e-35
Rara	1329.41	0.742371	0.0591116	12.5588	3.55642779963673e-36	9.01264970526546e-35
Akirin1	1092.84	-0.733585	0.0584149	-12.5582	3.58473747421568e-36	9.07384070999494e-35
Fblim1	1445.57	-0.756699	0.0603139	-12.546	4.18041455537302e-36	1.05693683085614e-34
Slc44a2	5004.23	0.544849	0.0435	12.5253	5.43102941692982e-36	1.37153945669257e-34
Il12rb1	147.123	1.62502	0.130044	12.4959	7.85800095800014e-36	1.98214436202147e-34
C9orf72	495.186	-0.760761	0.0609168	-12.4885	8.62262671740905e-36	2.17250319860362e-34
Nrp1	1026.27	0.727664	0.0583099	12.4793	9.68860123368598e-36	2.43826068460684e-34
Sorcs2	2534.81	-0.66852	0.0535924	-12.4741	1.03302784488963e-35	2.59674842578139e-34
Zdhhc15	35.186	2.73697	0.219482	12.4701	1.08625322754081e-35	2.72739664067103e-34
Klf13	2641.62	0.543802	0.043613	12.4688	1.1047042687255e-35	2.77053220168049e-34
Chrnd	1738.33	-0.932933	0.0748392	-12.4658	1.1465632139006e-35	2.87220674525859e-34
Chrd	40.8016	3.4173	0.27428	12.4591	1.24705974760573e-35	3.1203697060068e-34
Pfkp	2338.67	-1.0879	0.0873273	-12.4577	1.27010495512472e-35	3.17438846238396e-34
Acacb	30.9467	3.30708	0.265589	12.4519	1.36568893276867e-35	3.40937280650176e-34
Creb5	1587.71	-1.43732	0.115664	-12.4267	1.87282046610121e-35	4.67005140025283e-34
Acat2	1007.85	0.927126	0.0747329	12.4059	2.42849287279665e-35	6.04875127654059e-34
Tanc2	4301.24	-1.13059	0.0912686	-12.3875	3.05347076305756e-35	7.59672851713201e-34
Ror2	80.3845	2.81704	0.227601	12.3771	3.47672538837244e-35	8.63988062875588e-34
Sorbs2	1403.37	-1.72658	0.139612	-12.367	3.94250628174859e-35	9.78621661781648e-34
Lrrc32	86.1077	3.05837	0.247362	12.364	4.09410818839573e-35	1.01509663092033e-33
Msi1	117.538	1.18743	0.0961251	12.353	4.69373126162796e-35	1.16244521722636e-33
Pold4	596.518	1.3001	0.105263	12.351	4.81211261007519e-35	1.19041069493733e-33
Ngef	231.356	1.19797	0.0971425	12.3321	6.08641801164991e-35	1.50393870913717e-33
Hgf	262.375	2.74936	0.223083	12.3243	6.69864998629118e-35	1.65334516196183e-33
3300005D01Rik	484.678	0.934878	0.0758598	12.3238	6.74743114668832e-35	1.66350129424124e-33
Tfap2c	20.8649	3.23985	0.263055	12.3162	7.40659864601499e-35	1.82394814566385e-33
Il11ra1	59.9238	2.56639	0.208394	12.3151	7.51567290544429e-35	1.84871981152655e-33
Tmem159	146.008	1.4615	0.118805	12.3017	8.86542187556198e-35	2.17827513366401e-33
9930012K11Rik	158.215	1.35329	0.110091	12.2925	9.94040366875238e-35	2.43965267518907e-33
Itgb6	81.191	-1.79635	0.146155	-12.2907	1.01635700027151e-34	2.49161804993446e-33
Grk5	262.208	0.911321	0.0741735	12.2863	1.07245006108108e-34	2.62617714957316e-33
Prickle3	42.4867	2.49174	0.203218	12.2614	1.46001251743388e-34	3.57121355835623e-33
Angptl4	543.028	1.01817	0.0830709	12.2566	1.54874920919278e-34	3.78401796694479e-33
Slc1a6	68.0836	6.60449	0.538891	12.2557	1.56593363419181e-34	3.82171977867597e-33
Cflar	2003.98	0.700974	0.0572	12.2548	1.5835775874546e-34	3.860457487806e-33
Siae	60.7426	1.93395	0.157842	12.2525	1.62990734901842e-34	3.96896097927457e-33
Tspan13	44.2272	-2.43987	0.199177	-12.2498	1.68477698434316e-34	4.09799437464006e-33
Tnfaip3	799.475	-0.777737	0.0635801	-12.2324	2.08675646872927e-34	5.07009704342093e-33
Plk2	4851.23	-0.875817	0.0716733	-12.2196	2.44343572498038e-34	5.93009333966843e-33
Dtx3l	199.764	1.34826	0.11042	12.2103	2.73868567798094e-34	6.63925647006859e-33
Rftn1	284.076	1.23452	0.10119	12.2	3.10823933661868e-34	7.52677423358529e-33
Mkx	43.9152	2.82875	0.232153	12.1848	3.74429514934071e-34	9.05695543670715e-33
Ret	47.1685	-2.23281	0.183258	-12.1839	3.78522042410039e-34	9.14579755242172e-33
Epb41	857.993	-0.704873	0.0578662	-12.1811	3.9200900755906e-34	9.46117863869562e-33
Rab20	50.4207	1.95847	0.160814	12.1785	4.04598533826437e-34	9.75120775281725e-33
Edil3	298.57	2.17014	0.178195	12.1784	4.04920758754685e-34	9.75120775281725e-33
Man1a	323.764	-1.19245	0.0979717	-12.1714	4.41595497766458e-34	1.06226625588545e-32
Nt5e	138.314	1.25533	0.10316	12.1687	4.56046042954557e-34	1.09581780156027e-32
Fetub	58.278	2.25298	0.185335	12.1562	5.31472698781216e-34	1.27565154154602e-32
Epb41l5	358.852	-0.714421	0.0587977	-12.1505	5.70167504669928e-34	1.36702206785219e-32
Gab1	961.87	-0.838242	0.0690787	-12.1346	6.92458914789834e-34	1.65840105372853e-32
Cdhr1	30.5067	4.85655	0.400831	12.1162	8.66871959236025e-34	2.07383177602524e-32
Kbtbd11	921.722	1.09799	0.0906255	12.1157	8.72474821062407e-34	2.08494695726251e-32
Tiam2	2426.83	0.497267	0.0410938	12.1008	1.04610747532232e-33	2.49713760319547e-32
Dynap	821.905	1.79792	0.148771	12.0851	1.26590054364934e-33	3.01849414095117e-32
Stard13	1546.55	-0.807114	0.0667925	-12.0839	1.28473183292713e-33	3.06004869582665e-32
Plcl1	130.301	1.52129	0.125965	12.077	1.39693962845046e-33	3.32367928629359e-32
Htra3	63.979	2.16104	0.179138	12.0635	1.64549664937557e-33	3.91079105523349e-32
Elk4	1971.79	0.578369	0.0480118	12.0464	2.02670416405076e-33	4.81154581169089e-32
Myf5	1615.53	-1.83998	0.152765	-12.0445	2.07409848577103e-33	4.91870537528769e-32
Hmga2	5225.37	1.18099	0.0981782	12.029	2.50181677048282e-33	5.9265863799894e-32
Fam13c	440.09	-1.50779	0.125358	-12.0279	2.53679524798808e-33	6.00292243590144e-32
Dram1	114.534	1.65446	0.13758	12.0255	2.61112121848671e-33	6.17210150061815e-32
Psma6	2329.87	-0.437756	0.036424	-12.0183	2.84694339939297e-33	6.7222410017736e-32
Cyp46a1	114.237	-1.81483	0.151023	-12.0169	2.89466335037979e-33	6.82752089374212e-32
Ccdc102a	700.015	1.0259	0.0853782	12.016	2.92850596208162e-33	6.89987664190345e-32
Arhgef17	4302.94	0.522328	0.0434904	12.0102	3.14158093428218e-33	7.39391089435701e-32
Asrgl1	74.4505	1.93956	0.161516	12.0085	3.20727744784123e-33	7.54038885633784e-32
Foxs1	553.667	1.21189	0.100976	12.0018	3.47698742057771e-33	8.16567498319727e-32
Spty2d1	1014.66	-0.60073	0.0500634	-11.9994	3.579873707539e-33	8.39825269990365e-32
Eda2r	1000.09	-1.53323	0.127807	-11.9965	3.70789981697475e-33	8.68924393668255e-32
Phf19	413.804	1.21395	0.101305	11.9831	4.35865898266985e-33	1.02032882780136e-31
Adamtsl1	52.2904	3.34414	0.279446	11.967	5.29029175912268e-33	1.2370881823854e-31
Ppargc1a	272.828	-1.89616	0.158459	-11.9662	5.33937580534301e-33	1.24722782745601e-31
Pvr	1376.78	-0.705943	0.0590077	-11.9636	5.51368989025864e-33	1.28656699644857e-31
Slc36a1	752.699	0.575596	0.0481216	11.9613	5.66807599270936e-33	1.32117698593698e-31
Csrnp1	679.251	-0.969802	0.0811489	-11.9509	6.42321935625031e-33	1.49559447275768e-31
Clip4	238.562	1.18134	0.098869	11.9486	6.60619171655262e-33	1.53655648100905e-31
Trp53inp2	2774.76	-0.685271	0.0573805	-11.9426	7.09894593663507e-33	1.6494075452348e-31
Stk39	960.978	-0.927851	0.0777155	-11.9391	7.40412254117663e-33	1.71848186008949e-31
Irgm1	740.167	0.711783	0.0596352	11.9356	7.71912693280308e-33	1.78968779120756e-31
Msx2	34.2966	-3.45714	0.289687	-11.934	7.86682800498735e-33	1.82199415027305e-31
Nid1	11831.2	0.773644	0.0648618	11.9276	8.50126792352272e-33	1.96684323912159e-31
Slc18b1	284.565	0.99273	0.0832609	11.9231	8.96823625588984e-33	2.07268017986069e-31
Cxcl1	77.79	2.72739	0.228832	11.9187	9.45198693563723e-33	2.1821674075771e-31
Afap1	3188.5	-0.448078	0.0376504	-11.901	1.16936802850699e-32	2.69684728182871e-31
Cpox	1309.23	-0.928011	0.0779962	-11.8981	1.21004701492982e-32	2.78771296441654e-31
Rcbtb1	922.725	0.657331	0.0552687	11.8934	1.28131107917446e-32	2.94877440966506e-31
5730409E04Rik	38.0055	2.80489	0.235944	11.888	1.36700129879443e-32	3.14266100273478e-31
Thsd7a	875.087	1.05997	0.0892162	11.881	1.48652493226786e-32	3.41383818480987e-31
Bcl3	62.3295	2.85246	0.240097	11.8804	1.49604270954403e-32	3.43207945387395e-31
Phf10	1957.11	-0.714018	0.0601084	-11.8788	1.52484570915029e-32	3.49447816879301e-31
Gnai1	21.8371	4.81635	0.405836	11.8677	1.74143016802444e-32	3.98663120608453e-31
Camkk2	935.134	0.638603	0.0538932	11.8494	2.16691207478064e-32	4.95547552547422e-31
Cd47	1590.77	0.836368	0.0706204	11.8431	2.33518852078862e-32	5.33470635451437e-31
Cfl2	2286.61	-0.806326	0.0680987	-11.8405	2.40888117638753e-32	5.49729385949632e-31
Dock9	945.037	0.777976	0.0657134	11.8389	2.45604089761541e-32	5.59905390404081e-31
Lrrc75a	230.347	1.50566	0.127288	11.8287	2.77395553300651e-32	6.31719821173918e-31
Lzts1	174.989	1.27669	0.107933	11.8286	2.77864888625182e-32	6.32128119279459e-31
Pkp1	338.327	1.29223	0.109309	11.8218	3.01211112459746e-32	6.84525024499238e-31
Abca5	1126.99	-1.4693	0.12432	-11.8187	3.12516485762246e-32	7.09477530281499e-31
Ptgfr	76.7439	4.80079	0.406262	11.817	3.18964554529937e-32	7.23362487141046e-31
Spp1	18209.1	1.77057	0.149859	11.8149	3.26948393648153e-32	7.40697847314744e-31
Cdk5	813.584	-0.573342	0.0485312	-11.8139	3.30916125632096e-32	7.48908207894693e-31
Hs3st1	101.288	1.90089	0.161075	11.8013	3.84317881011753e-32	8.68861400287359e-31
Rhou	1162.36	-0.775995	0.0657652	-11.7995	3.92732136809806e-32	8.86964164728798e-31
Aff3	49.422	3.5337	0.299736	11.7894	4.4289295556945e-32	9.99214189822007e-31
Tmc3	54.9853	-2.07848	0.176373	-11.7846	4.68674487709062e-32	1.05628663755236e-30
Ptpn14	5765.36	0.548216	0.0465203	11.7845	4.69400133377317e-32	1.05682918458938e-30
Lrp4	3250.3	0.678798	0.0576228	11.78	4.94772922693726e-32	1.11280506472519e-30
Adam23	25.3963	4.23316	0.359478	11.7759	5.19835972696942e-32	1.16796960710899e-30
Tinagl1	252.374	1.26334	0.107429	11.7598	6.29007076306159e-32	1.41180022873496e-30
Hmgcr	2767.23	0.690724	0.0588195	11.7431	7.66223486115556e-32	1.71801179592618e-30
Adgrg2	44.1163	6.13537	0.523724	11.7149	1.06922674856477e-31	2.39493604914909e-30
Nuak2	393.63	1.04332	0.089106	11.7087	1.14972710260072e-31	2.57260292341685e-30
Lsm14b	1269.07	-0.554128	0.0473311	-11.7075	1.1668552803971e-31	2.60825066471533e-30
Rem1	522.359	1.1961	0.102257	11.6969	1.32166449800262e-31	2.95126599072429e-30
Lhx9	68.0281	2.95134	0.252445	11.691	1.41671443958397e-31	3.1602737457823e-30
Fmnl1	36.0544	2.35947	0.201862	11.6885	1.45928457498848e-31	3.25190675125757e-30
Kif3c	1829.01	-0.745231	0.0637597	-11.6881	1.46573239501779e-31	3.26293889857178e-30
Cemip2	2353.11	0.959856	0.0823578	11.6547	2.1714349067765e-31	4.82900534268234e-30
Cyb5a	387.525	1.55288	0.133353	11.6449	2.43561445999582e-31	5.41098690531588e-30
Cavin1	13478.6	1.1193	0.0961218	11.6446	2.44338813499253e-31	5.42272922749768e-30
Nav1	5010.31	0.495531	0.042603	11.6314	2.85495896999793e-31	6.329702522089e-30
Mmd	2209.65	1.18125	0.101836	11.5996	4.14160246219151e-31	9.17297602245953e-30
Arhgap23	2291.52	0.541235	0.0466676	11.5977	4.2346215605049e-31	9.36947637458312e-30
D030025P21Rik	45.1128	3.00171	0.258949	11.5919	4.53093933683076e-31	1.00149383272708e-29
Igf1	147.975	3.74943	0.323955	11.5739	5.58613083683115e-31	1.23347654972541e-29
Htr1b	739.367	1.25306	0.108276	11.5728	5.65992766197964e-31	1.24850671523466e-29
Rhbdf1	1267.56	0.671317	0.0580564	11.5632	6.33185911176262e-31	1.3953138269136e-29
Rnf11	2244.3	-0.726172	0.0628276	-11.5582	6.7117310670053e-31	1.47752996842741e-29
Apaf1	1347.62	-0.704655	0.0609771	-11.5561	6.87904799894691e-31	1.51283523803279e-29
Evc	893.424	0.984114	0.0851764	11.5538	7.05977491113221e-31	1.55101546787516e-29
Ski	4192.55	0.506452	0.0438459	11.5507	7.31859290071698e-31	1.60625794237891e-29
Slc24a3	689.42	-0.662864	0.0574291	-11.5423	8.07276986592751e-31	1.76999946134833e-29
Cox17	321.414	-1.05932	0.0917899	-11.5407	8.22274577055013e-31	1.80107056606401e-29
Pard3b	40.813	2.76986	0.240018	11.5402	8.26999376100413e-31	1.80960084364783e-29
Sec24d	3209.07	0.659582	0.0572693	11.5172	1.08078043996129e-30	2.3625405123888e-29
Ccn3	793.632	1.77753	0.154353	11.5159	1.09647925121527e-30	2.39445579168192e-29
Vamp5	470.436	1.49514	0.129875	11.5122	1.14540611221087e-30	2.49879687783021e-29
Slc9a2	206.645	-1.17431	0.102046	-11.5076	1.20762461035716e-30	2.63189707581238e-29
Map2k3	2046.13	0.98381	0.0855216	11.5036	1.26459056819616e-30	2.75329538893777e-29
Mfsd2a	212.336	-0.936798	0.0814459	-11.5021	1.28757120865122e-30	2.80053162887672e-29
Apba1	39.885	2.62294	0.228057	11.5013	1.30004069164959e-30	2.82483418083859e-29
Wfs1	1298.59	-0.823517	0.0716468	-11.4941	1.41195202187357e-30	3.06189874275747e-29
Cdkn3	99.8048	1.63716	0.142433	11.4942	1.41066603787682e-30	3.06189874275747e-29
Ptprb	34.793	3.11479	0.271055	11.4913	1.45845805391497e-30	3.15960584761658e-29
Fosl2	6663.25	-0.595849	0.0518867	-11.4837	1.59399459832689e-30	3.44980320515753e-29
Pygm	64.7451	1.53218	0.13347	11.4796	1.67056826500981e-30	3.61194094916903e-29
Zfp106	7428.04	-0.388271	0.0338265	-11.4783	1.69575018031534e-30	3.66275316449875e-29
Sgcg	90.4851	2.08564	0.181832	11.4702	1.86272171912317e-30	4.01942149966044e-29
Rarb	39.149	3.07189	0.268109	11.4576	2.15321673543937e-30	4.64166226826565e-29
B4galnt1	638.749	0.933124	0.0815037	11.4489	2.38251653657338e-30	5.1308859089012e-29
Gng4	24.9933	3.58553	0.313338	11.443	2.54816929190786e-30	5.4822114064995e-29
Synpo2	1972.92	-0.723934	0.0632887	-11.4386	2.68162598655594e-30	5.76364465000001e-29
Spry1	299.556	1.42644	0.12472	11.4371	2.72725181387817e-30	5.85593359917842e-29
Mb21d2	182.466	1.09206	0.095557	11.4284	3.01658801456053e-30	6.47081881784765e-29
Col8a2	100.115	6.33884	0.554695	11.4276	3.04341800834005e-30	6.52195202298556e-29
Ptx3	166.096	3.05656	0.267747	11.4159	3.48326853393938e-30	7.45720573955548e-29
Map3k14	378.83	0.854173	0.0748281	11.4151	3.51322369594763e-30	7.51395458581772e-29
Pi15	684.439	3.83891	0.336407	11.4115	3.66425245186588e-30	7.82928607215343e-29
Prelp	211.625	6.9002	0.604769	11.4096	3.74273572662555e-30	7.98914617297524e-29
Bcl6b	98.392	1.84197	0.161533	11.4031	4.03680257898774e-30	8.60842225112122e-29
Ranbp3l	149.746	2.41944	0.212253	11.3988	4.23779984326923e-30	9.02821210011824e-29
Ankrd50	3248.06	0.426559	0.0374424	11.3924	4.5618520272129e-30	9.70908233213652e-29
Kcnab2	17.7612	4.5703	0.401737	11.3763	5.4856123691402e-30	1.16637498510284e-28
Pxk	650.721	0.877272	0.0771517	11.3707	5.84896824568245e-30	1.24242118856144e-28
Sytl1	71.8623	-1.68004	0.147847	-11.3634	6.36328816918175e-30	1.35035542706083e-28
Zfp467	41.8483	2.99045	0.263265	11.3591	6.68516042768744e-30	1.41728002296712e-28
Cdkl2	153.131	-1.3515	0.119032	-11.3541	7.07562624749131e-30	1.49860251154349e-28
Usp2	76.1195	-1.32756	0.116929	-11.3535	7.12461804492867e-30	1.50751384146772e-28
Carmil1	936.908	0.697155	0.0615323	11.3299	9.33125467910799e-30	1.97250596000465e-28
Bcl9l	4113.16	0.73958	0.0652899	11.3276	9.57567483943343e-30	2.02221179700206e-28
Sort1	228.627	-1.06522	0.0940677	-11.324	9.98587280135965e-30	2.10679682316391e-28
Nsdhl	982.518	0.929922	0.0821353	11.3218	1.02309640301077e-29	2.15641808580432e-28
Eif2ak4	866.293	0.539592	0.047707	11.3105	1.16364589457901e-29	2.4502897223628e-28
Cyb5r3	10772.8	0.704994	0.0623696	11.3035	1.26108083076266e-29	2.65289533066037e-28
Eif2b3	658.921	-0.639696	0.0566007	-11.3019	1.28389444869722e-29	2.69828308726203e-28
Hs3st3b1	110.007	-1.22784	0.10866	-11.2999	1.31425888832464e-29	2.75943720733595e-28
Micall1	2383.58	-0.452897	0.0400885	-11.2975	1.35078388011456e-29	2.83339594641161e-28
AU040320	1632.98	-0.620319	0.0549411	-11.2906	1.46000369380753e-29	3.05955004835013e-28
Rhoq	3750.83	-1.07863	0.0955632	-11.287	1.52081778034164e-29	3.18392917432907e-28
Ssbp2	847.072	-0.667913	0.0591903	-11.2842	1.57120486219283e-29	3.28626091810274e-28
Angel1	196.558	-1.19061	0.105589	-11.2758	1.72787487947666e-29	3.61047987759485e-28
Itga7	9858.42	-0.937186	0.0831269	-11.2742	1.76045152853411e-29	3.67502687862763e-28
Fzd2	1739.47	0.732561	0.0650718	11.2577	2.12152542602721e-29	4.42454785979302e-28
Crtc1	854.144	0.532321	0.0474427	11.2203	3.24148085527452e-29	6.7538081988387e-28
Dync1i1	277.151	-0.991933	0.0884272	-11.2175	3.34594941499701e-29	6.96481581188584e-28
Slc25a30	1495.61	0.430261	0.0383707	11.2133	3.5103464055696e-29	7.30004671402518e-28
Vta1	1043.79	-0.385826	0.0344181	-11.21	3.64397534251933e-29	7.57071483459164e-28
Tmtc2	167.649	-1.11623	0.0996166	-11.2053	3.841048768795e-29	7.9725539873446e-28
Rspo2	60.0173	4.79588	0.428413	11.1945	4.33695508228505e-29	8.99330152838443e-28
Hsd17b11	213.772	1.41361	0.126304	11.1922	4.4545640558699e-29	9.22840009825367e-28
Nnmt	50.5519	3.19141	0.285237	11.1886	4.63586680523342e-29	9.59487950173383e-28
Abcd2	81.1632	1.77727	0.158974	11.1796	5.1294895463246e-29	1.06064606425615e-27
Klf7	1048.26	0.998316	0.0893525	11.1728	5.54123542863441e-29	1.14469843537117e-27
Pag1	572.712	-0.977559	0.0875465	-11.1662	5.96980045515894e-29	1.23206279469445e-27
Fzd7	1438.4	0.513592	0.0460009	11.1648	6.0604199935041e-29	1.24958177235978e-27
Slc39a6	3393.65	-0.374759	0.0335727	-11.1626	6.21337274698503e-29	1.27990780385436e-27
Ston2	2183.53	-0.820304	0.073599	-11.1456	7.52424687579586e-29	1.54847437593102e-27
Marchf11	225.778	1.32325	0.118781	11.1403	7.98856171426346e-29	1.64247843396847e-27
Hacd4	522.512	1.07147	0.0961873	11.1394	8.06764691762265e-29	1.65717527731073e-27
Slc9a9	496.707	1.03299	0.0927497	11.1374	8.24568747615932e-29	1.69215172180241e-27
Paqr7	142.834	1.35493	0.121714	11.1321	8.75496817538516e-29	1.79497437830992e-27
Chst2	1589.36	0.677647	0.0608919	11.1287	9.09654688072944e-29	1.86325322103964e-27
Fas	107.001	1.82997	0.164478	11.1259	9.3849015912423e-29	1.92051216224915e-27
Adgrg6	5115.22	-0.763184	0.0686051	-11.1243	9.55417488161931e-29	1.95331789277684e-27
Arhgap10	1691.26	-0.548287	0.0493108	-11.119	1.01393317404245e-28	2.07100839691482e-27
Plekha7	40.9962	1.82696	0.164463	11.1086	1.13909274358665e-28	2.32447446195949e-27
Pitx3	51.6337	2.54292	0.228919	11.1084	1.14233773414203e-28	2.32891567613577e-27
Npc2	6591.7	1.1125	0.10017	11.1061	1.17184482679468e-28	2.38683982758535e-27
Tle1	902.46	0.611463	0.0550594	11.1055	1.17934321540074e-28	2.39986984467261e-27
Pla2r1	98.632	1.72943	0.155847	11.097	1.29772421236941e-28	2.63830237727415e-27
Ptprj	701.143	-0.773972	0.0698348	-11.0829	1.51875859734441e-28	3.08479262539832e-27
Acat1	1103.07	0.740079	0.0667792	11.0825	1.52579785420618e-28	3.09620469595618e-27
Des	25064.1	-0.886925	0.080038	-11.0813	1.54613982807919e-28	3.13456478261933e-27
Cln8	1465.38	-0.809654	0.0731046	-11.0753	1.65337523466499e-28	3.34885314723874e-27
Tmeff1	849.528	-0.674058	0.0608794	-11.072	1.71498779162596e-28	3.47042190628563e-27
Man2b1	960.736	0.551017	0.0497755	11.07	1.75324349252214e-28	3.5445444040842e-27
Dlg4	943.734	0.545503	0.0493245	11.0595	1.97248004282082e-28	3.98408063514709e-27
Riok3	1775.28	-0.676656	0.0612033	-11.0559	2.05304644745454e-28	4.14297169220594e-27
Hes1	653.007	0.60911	0.0551872	11.0372	2.52910589365852e-28	5.09892079985142e-27
Mecom	505.155	1.08347	0.0981869	11.0348	2.59584825353952e-28	5.22864296096491e-27
Atp2a1	179.811	1.05963	0.0960387	11.0333	2.63951690867685e-28	5.31169265999106e-27
Gm26532	146.693	1.23444	0.111992	11.0226	2.97457249016036e-28	5.98042738473754e-27
Ldlr	5744.46	0.739057	0.0670521	11.0221	2.98889073667676e-28	6.00367601061137e-27
Pmp22	1329	1.24961	0.113423	11.0172	3.15570174016726e-28	6.3329064203688e-27
Irf2	563.031	0.536826	0.0487552	11.0106	3.39599896593204e-28	6.80886857990091e-27
Nudt5	948.193	-0.53182	0.0483228	-11.0056	3.59257497161935e-28	7.19637674002501e-27
Enah	2346.66	-1.00363	0.0912061	-11.004	3.65646853199518e-28	7.31763775815455e-27
Cyp2j6	44.9547	2.14663	0.195141	11.0004	3.80348334577289e-28	7.60487303098847e-27
Slc25a23	56.2413	2.00017	0.181897	10.9961	3.98827380439989e-28	7.96704301494877e-27
Aim2	53.9948	-2.5562	0.232685	-10.9857	4.4787208753343e-28	8.93857534405089e-27
Sh3bgr	75.1187	-1.54269	0.140479	-10.9817	4.6826761269249e-28	9.33707625893882e-27
Ets1	1502.65	0.582474	0.0530442	10.9809	4.72100245722487e-28	9.40489282931982e-27
Osbpl6	129.689	1.31752	0.120038	10.9758	4.99621047558955e-28	9.94405580867568e-27
Gm7361	27.9932	-3.48532	0.317555	-10.9755	5.013462974388e-28	9.96928942188066e-27
Tenm4	50.8545	2.79329	0.254592	10.9716	5.23223352544822e-28	1.03948311261275e-26
Ptprv	112.111	1.47773	0.134695	10.9709	5.27158580013307e-28	1.04634736728689e-26
Rgcc	43.0445	1.81983	0.165883	10.9706	5.29299787117783e-28	1.04964145226979e-26
Ccl2	225.022	1.62676	0.148445	10.9587	6.0380939914601e-28	1.19631109499892e-26
Wars	3078.58	-0.80325	0.073302	-10.9581	6.07647535619143e-28	1.20282201555709e-26
Angpt1	1112.22	3.48703	0.318304	10.955	6.2856870427173e-28	1.24310583855699e-26
Peg12	66.3438	1.60083	0.146254	10.9455	6.97936566184831e-28	1.37904166123592e-26
Ctdsp2	3279.42	0.528554	0.0482911	10.9452	7.00821066556458e-28	1.38348680475828e-26
Cers1	45.3266	2.03284	0.185785	10.9419	7.2661840981077e-28	1.43311507904216e-26
Cd24a	237.278	1.62155	0.148214	10.9406	7.3712899779273e-28	1.45253068516227e-26
Ptprs	10396.7	-0.52514	0.0480032	-10.9397	7.44587796465745e-28	1.4659030204313e-26
Pkp4	1742.23	-0.470527	0.0430256	-10.936	7.75590973591417e-28	1.52556224534759e-26
P3h3	252.763	1.30215	0.119134	10.9301	8.27516444952251e-28	1.62623024357884e-26
Ror1	40.9126	-1.86923	0.171107	-10.9243	8.82234851930882e-28	1.73220057324159e-26
Nhsl2	52.5307	3.987	0.364996	10.9234	8.90809668386338e-28	1.7474622783809e-26
Gm19972	170.521	1.10208	0.100904	10.9221	9.03793178409909e-28	1.77133709804546e-26
Cdc42se2	1016.56	-0.662508	0.0607093	-10.9128	1.00126650777338e-27	1.96061116535606e-26
Timp2	21858.8	0.604035	0.0553644	10.9102	1.03048478099206e-27	2.01601304460871e-26
Nav2	2076.91	0.806569	0.0739423	10.9081	1.05442804515779e-27	2.06100491624834e-26
Pacs1	1004.17	0.699543	0.0641374	10.9069	1.06797210690199e-27	2.08560789407007e-26
Phldb2	4153.53	1.18194	0.108508	10.8927	1.24903099235114e-27	2.43700818686668e-26
Trit1	363.894	-0.913452	0.0838709	-10.8912	1.27006246957385e-27	2.47582660660935e-26
Bin1	6841.14	-0.88483	0.0812612	-10.8887	1.30469737255718e-27	2.54107011059081e-26
Tspan18	19.3446	-3.30453	0.303837	-10.876	1.50005116583329e-27	2.91893884894381e-26
Kank2	3684	0.455543	0.0419038	10.8712	1.58152900971043e-27	3.07474069916406e-26
Tmod3	1128.13	0.878785	0.0808413	10.8705	1.59344316292592e-27	3.09514262859247e-26
Naglu	654.306	1.20545	0.110928	10.867	1.65507867470673e-27	3.21200219381642e-26
Sat1	2227.92	-0.83985	0.0773056	-10.864	1.71060274199416e-27	3.3168039287385e-26
Apobec1	100.076	1.46833	0.135292	10.853	1.92931943201852e-27	3.73756335123658e-26
Arf2	867.192	0.867022	0.079944	10.8454	2.09810725967483e-27	4.060936910955e-26
Tnfsf12	177.071	1.0298	0.0951194	10.8264	2.58238874969813e-27	4.99384032040116e-26
Sh2b3	1597.4	0.791121	0.0730909	10.8238	2.65543512538019e-27	5.13054548958651e-26
Cd9	3737.93	0.868722	0.0802679	10.8228	2.68519743200644e-27	5.18345374961455e-26
Perp	39.5537	3.22993	0.298597	10.817	2.85987316163343e-27	5.51575891014505e-26
4833415N18Rik	19.6066	-3.04783	0.282189	-10.8006	3.41777531769934e-27	6.58594122669668e-26
Mrgbp	871.273	-0.680787	0.0630356	-10.8	3.44038598756358e-27	6.62365478913079e-26
Nod2	80.9781	1.60467	0.14861	10.7979	3.52284182544784e-27	6.7764178944228e-26
Smarcd1	1325.84	0.569373	0.0529111	10.7609	5.26281142216198e-27	1.01144366961727e-25
Lbr	1621.78	0.759028	0.0705571	10.7576	5.45462153510795e-27	1.04738345141976e-25
Hdac9	466.347	-1.66785	0.155159	-10.7493	5.97393258908319e-27	1.14609055322605e-25
Gpx8	1195.92	0.794327	0.073986	10.7362	6.8839504075276e-27	1.31951464539715e-25
Gpbp1l1	1074.19	-0.410228	0.0382235	-10.7324	7.17379809503408e-27	1.37386428544088e-25
Sesn1	403.13	0.701489	0.065382	10.7291	7.43191114673852e-27	1.42204628210728e-25
Pced1b	59.8583	1.63944	0.153045	10.7121	8.93009197095906e-27	1.7072142492551e-25
Cdr2l	2803.26	-0.635958	0.0593882	-10.7085	9.28504550940056e-27	1.77351693104186e-25
Peli3	58.8141	1.82331	0.170357	10.7029	9.86496902383753e-27	1.88263690810434e-25
Sox13	190.312	-1.02602	0.0959437	-10.694	1.08586270859164e-26	2.07045423193754e-25
Itga6	1845.94	0.389919	0.0366064	10.6517	1.71270281386937e-26	3.2628186298487e-25
Podxl	236.378	1.14102	0.107216	10.6422	1.89535446179862e-26	3.60762926990735e-25
Nr2f1	215.469	1.23511	0.116325	10.6178	2.4639593093622e-26	4.68582279129492e-25
Mink1	2331.88	0.573382	0.0540116	10.6159	2.51357600604361e-26	4.77601355498819e-25
Lpar4	79.5505	3.04874	0.287455	10.6059	2.79623952041499e-26	5.30847074110839e-25
Fosl1	2336.46	0.651945	0.0614762	10.6048	2.82940322695303e-26	5.36675491107175e-25
Car9	43.2544	2.82464	0.266722	10.5902	3.30887961084367e-26	6.27075845554147e-25
Mocs1	539.554	0.922137	0.0870849	10.5889	3.35387092622248e-26	6.35050069210189e-25
Xkr5	89.378	2.90389	0.274453	10.5806	3.66537335960639e-26	6.93430095479702e-25
Ano1	31.2382	2.6564	0.251311	10.5702	4.09710547844868e-26	7.74434664330534e-25
Prkx	1288.55	-0.734378	0.0694924	-10.5678	4.20439841760374e-26	7.9402650878038e-25
Themis	33.0032	-4.22707	0.400716	-10.5488	5.14599318553784e-26	9.71011043165469e-25
Camk2g	2740.6	0.328598	0.0311521	10.5482	5.17937104735926e-26	9.76463776869789e-25
Pkia	758.653	-1.26118	0.119569	-10.5477	5.20741477344305e-26	9.8090231263974e-25
Lss	1175.71	0.910811	0.0863759	10.5447	5.37204570373423e-26	1.01103941336083e-24
Zmat3	3344.26	-0.472923	0.0448714	-10.5395	5.67966217720336e-26	1.06801171259681e-24
Cst6	667.161	1.03708	0.0984684	10.5321	6.14315373707409e-26	1.15417148746373e-24
Myzap	47.1577	1.8484	0.175596	10.5264	6.52623760830066e-26	1.22508890986481e-24
Fam171b	405.231	-1.30887	0.124401	-10.5213	6.89118555616041e-26	1.29248277117866e-24
Hpse	51.3812	1.86722	0.177554	10.5164	7.26147800125875e-26	1.36076226620321e-24
Marveld1	1423.94	0.576411	0.054877	10.5037	8.3070893790785e-26	1.55536688941269e-24
Htr7	30.317	3.96587	0.377724	10.4994	8.69255103715493e-26	1.62614126440991e-24
Fuom	49.8982	1.85361	0.176631	10.4943	9.18005553886604e-26	1.71586732773625e-24
Dvl1	2045.37	-0.768326	0.0732868	-10.4838	1.02520675309717e-25	1.91459777009423e-24
Ednra	23.0583	3.90468	0.372611	10.4792	1.07632879486342e-25	2.00834843794977e-24
Scml4	35.2903	2.23115	0.212918	10.4789	1.07972019816167e-25	2.0129531222186e-24
Def6	128.778	1.61739	0.154473	10.4704	1.18185744933398e-25	2.20148728639186e-24
Slpi	32.7539	2.60197	0.248585	10.4671	1.22308989358396e-25	2.27634680963012e-24
Plce1	29.3267	5.94966	0.568562	10.4644	1.25870913153577e-25	2.3406405130282e-24
S100a16	435.968	0.933914	0.089258	10.4631	1.27635187499805e-25	2.37142478803986e-24
Cdk14	1888.76	0.907634	0.0868266	10.4534	1.41347476351263e-25	2.62395817683086e-24
Grem1	7789.26	2.0197	0.193253	10.4511	1.44861965884369e-25	2.68691207190122e-24
Gsta4	5097.33	-0.862456	0.0825665	-10.4456	1.53492979279536e-25	2.84457992382501e-24
9330159F19Rik	192.007	-2.59371	0.248316	-10.4452	1.54134040091529e-25	2.85403336427763e-24
Fkbp10	4341.15	0.540413	0.0517634	10.4401	1.62688170600452e-25	3.00986926151635e-24
Foxc1	502.82	0.914307	0.0876332	10.4333	1.74647190587105e-25	3.228380722354e-24
Itga10	59.2534	1.61953	0.155303	10.4282	1.84439347199598e-25	3.40650096005765e-24
Ndst2	713.998	0.515889	0.0494793	10.4264	1.87968900132254e-25	3.46875038906211e-24
Stx12	923.721	-0.554159	0.0531563	-10.4251	1.90480895715657e-25	3.51213252218868e-24
Snn	945.989	0.522389	0.0501121	10.4244	1.91834541428838e-25	3.53410143355883e-24
Prl2c2	24.6976	3.60631	0.345991	10.4231	1.94461398883183e-25	3.57946936423993e-24
Pgm5	18.3893	3.37806	0.324143	10.4215	1.97768582930484e-25	3.63727299273162e-24
Sp8	150.801	-0.986564	0.0947126	-10.4164	2.08727521818213e-25	3.83558820447397e-24
Cadm1	1149.32	0.76694	0.073665	10.4112	2.20471217554602e-25	4.04797785626368e-24
Dusp22	141.339	-1.33767	0.128635	-10.3989	2.50771125255842e-25	4.60042584497124e-24
Tcirg1	2163.45	-0.455726	0.0438363	-10.3961	2.58377093702278e-25	4.73597172426194e-24
Myom2	629.045	-0.873419	0.0840733	-10.3888	2.78927828231072e-25	5.10836393988907e-24
Ereg	494.61	1.35969	0.131167	10.3661	3.53664187829189e-25	6.47166860583489e-24
Id2	592.666	1.19093	0.114916	10.3634	3.63623413201208e-25	6.64832941888181e-24
Scrn1	1826.25	0.723897	0.0699208	10.3531	4.05172663593727e-25	7.40178795503914e-24
S100a4	3318.04	1.30638	0.126321	10.3418	4.56013533791476e-25	8.32358371478345e-24
Basp1	5532.85	-0.734023	0.070985	-10.3405	4.61938475405297e-25	8.42467542509042e-24
Nacc2	1964.56	0.461497	0.0446546	10.3348	4.90326916633439e-25	8.93493714139562e-24
Nmnat1	215.116	-0.787486	0.0762751	-10.3243	5.47278489485939e-25	9.96440050113329e-24
Samd1	1170.76	0.845683	0.0819461	10.32	5.72286176886852e-25	1.04110224867046e-23
Rgs12	2041.69	-0.761263	0.0738359	-10.3102	6.33649851787879e-25	1.15177355044746e-23
Peg3	8253.95	-1.11383	0.108039	-10.3095	6.38292359059474e-25	1.15924530611185e-23
Snai1	601.896	1.19437	0.115874	10.3074	6.52139219379084e-25	1.18340733947941e-23
Mr1	322.636	1.11582	0.108291	10.3038	6.76972918864859e-25	1.22744989964565e-23
Tmed3	915.184	0.869446	0.0843865	10.3031	6.81989614581902e-25	1.23551800999152e-23
Ncdn	1718.15	-0.702167	0.0681673	-10.3006	6.99948154656367e-25	1.26699917629409e-23
Tpd52l1	46.1989	1.68653	0.163735	10.3004	7.01761733673422e-25	1.26922781939241e-23
Palm3	25.1677	2.96335	0.287737	10.2988	7.13203924328908e-25	1.28885292925574e-23
Gprc5a	652.012	0.985075	0.0957026	10.2931	7.57041420333473e-25	1.36693957868664e-23
Tln2	2274.78	0.603482	0.0586719	10.2857	8.17364536143422e-25	1.47463929641637e-23
Has2	945.247	1.57771	0.153485	10.2792	8.74530883022255e-25	1.57647031138023e-23
Zfp239	130.549	1.175	0.114376	10.2731	9.31488564136213e-25	1.67775717080865e-23
A4galt	485.373	1.04179	0.101425	10.2715	9.46726319728758e-25	1.70379466657048e-23
Lgalsl	76.537	1.90898	0.186014	10.2626	1.0392290708609e-24	1.86872593814707e-23
Tfap2a	36.755	1.83004	0.178335	10.2618	1.04691187642891e-24	1.88098907130186e-23
Dock6	774.14	0.644302	0.0628302	10.2547	1.127820190323e-24	2.02468807478579e-23
Fam43a	148.313	1.39076	0.135644	10.253	1.14727239358941e-24	2.05791395439405e-23
Foxo6	68.2481	-1.51031	0.147326	-10.2515	1.1655211219659e-24	2.08892823454975e-23
Hspa12b	28.045	2.72468	0.265822	10.25	1.18341311601176e-24	2.11925270750701e-23
Ikzf2	177.585	1.65983	0.161986	10.2467	1.22429266127141e-24	2.19065962723721e-23
Ptpn22	99.9597	1.60406	0.156551	10.2463	1.22996599229333e-24	2.19900564692705e-23
Paox	112.309	1.11139	0.108608	10.2331	1.40977672669378e-24	2.51841590012822e-23
Syngr1	139.671	0.932293	0.0911326	10.2301	1.45418130872643e-24	2.59561240314364e-23
Armcx4	292.198	-1.34821	0.13185	-10.2253	1.5271809829192e-24	2.72368104269567e-23
Slc25a37	3003.14	0.823842	0.0805882	10.2229	1.56641735738999e-24	2.79137366205703e-23
B4galt5	2552.2	0.548183	0.0536376	10.2201	1.61133708184558e-24	2.86907519295283e-23
Gfra4	56.7702	2.72011	0.266319	10.2137	1.72127862554961e-24	3.06233031552884e-23
Crim1	1724.84	0.732003	0.071674	10.2129	1.73525205600595e-24	3.08467237427354e-23
Acot2	426.408	-1.05331	0.103543	-10.1727	2.62569399910315e-24	4.66376324502478e-23
Exoc6b	1820.35	-0.71975	0.0708138	-10.164	2.87112455458617e-24	5.09554466959699e-23
Dusp14	537.023	-0.885256	0.0871137	-10.1621	2.92763520590647e-24	5.1916095750631e-23
Pdpn	4648.93	0.73649	0.0725124	10.1567	3.09245737107376e-24	5.47943219066516e-23
Ppt1	1734.63	0.542709	0.0534643	10.1509	3.2846819299077e-24	5.81530121693002e-23
Irak1	2271.94	0.406659	0.0401042	10.1401	3.66869938270135e-24	6.48990538527543e-23
Coro2a	52.1782	1.93787	0.191267	10.1318	3.99427387321423e-24	7.06011393291411e-23
Dpysl2	5115.5	0.664758	0.0656377	10.1277	4.16405702935615e-24	7.35425112623889e-23
Itgb4	70.6899	1.44521	0.142715	10.1265	4.21256115930731e-24	7.43389132841647e-23
Ugdh	3852.94	0.528094	0.0521582	10.1248	4.28660229992133e-24	7.55843127220757e-23
Tmx2	755.414	-0.710737	0.0702499	-10.1173	4.63191467804641e-24	8.16070723470844e-23
Lrp5	2559.11	0.530925	0.0525053	10.1118	4.89580997041258e-24	8.61868194629821e-23
Atf3	603.133	-1.42484	0.140922	-10.1108	4.94594796163947e-24	8.69991847263685e-23
Mindy1	1156.28	0.673756	0.0667517	10.0935	5.90414306988508e-24	1.03686457747845e-22
Plcd1	473.199	0.788289	0.0780984	10.0935	5.90036991569407e-24	1.03686457747845e-22
Ptprd	824.612	-1.18175	0.117107	-10.0911	6.04695824888271e-24	1.06109024215902e-22
Atxn1l	2360.64	-0.514364	0.0509751	-10.0905	6.08695920832778e-24	1.06725011252048e-22
Nap1l2	179.019	-2.37441	0.235325	-10.0899	6.12276059212247e-24	1.07266434360705e-22
5830432E09Rik	24.3316	2.56508	0.254232	10.0895	6.14696787521937e-24	1.07604030419704e-22
Carhsp1	3118.69	-0.737035	0.0730839	-10.0848	6.45115176628726e-24	1.12838203526858e-22
Rtl3	41.5644	6.30465	0.625229	10.0837	6.51973417253534e-24	1.13946340462097e-22
Dnajb5	537.211	-0.633101	0.0627983	-10.0815	6.67000350070299e-24	1.16479211774296e-22
Zswim4	925.982	0.685541	0.0680049	10.0808	6.72062585300818e-24	1.172692712894e-22
Nr2f2	866.317	0.890481	0.0883461	10.0795	6.81013523523669e-24	1.18736069853399e-22
Ctsh	104.926	1.03832	0.103104	10.0706	7.45053623352802e-24	1.29797751137897e-22
Stard5	274.718	-1.02293	0.101607	-10.0676	7.68512479485092e-24	1.33777643593435e-22
Slc38a1	5661.07	-0.380682	0.0378393	-10.0605	8.25962872438064e-24	1.43663486368038e-22
Cptp	408.83	-0.907759	0.0902748	-10.0555	8.68738424952961e-24	1.50983135832734e-22
Ndst1	5257.86	0.41189	0.0409893	10.0487	9.30716962742456e-24	1.61625860446287e-22
Plekha4	28.8649	2.39305	0.238274	10.0433	9.83439535573025e-24	1.70645551260179e-22
Magi1	566.518	0.541287	0.0539103	10.0405	1.01153678130955e-23	1.75381325472238e-22
Rap1gap	57.0154	1.97168	0.196409	10.0387	1.03052859150627e-23	1.78532115447438e-22
Cacnb1	347.695	-1.05477	0.10508	-10.0378	1.0398589251116e-23	1.80005444113441e-22
Ankrd29	18.7328	2.86524	0.285484	10.0365	1.05390013317331e-23	1.82291265891898e-22
Zcchc14	2686.12	0.403652	0.0402606	10.026	1.17202289055321e-23	2.0256198950608e-22
Smad1	1256.6	-0.484534	0.0483344	-10.0246	1.18809487953414e-23	2.05177019053622e-22
Kalrn	1021.75	0.598799	0.0597708	10.0182	1.26739974227996e-23	2.18699208101738e-22
Chrdl1	117.539	4.3403	0.433293	10.017	1.28315636607082e-23	2.21242957611926e-22
Mylk2	163.733	1.09114	0.108961	10.014	1.32256956858865e-23	2.27858349231787e-22
Hs3st3a1	287.879	-0.854485	0.0853298	-10.0139	1.32416483330107e-23	2.27952988759586e-22
Sbk2	18.4642	-3.83776	0.383318	-10.0119	1.35086494338776e-23	2.32365829330645e-22
Ssc5d	560.521	-0.565763	0.0565176	-10.0104	1.3721071658489e-23	2.35833624388888e-22
Htra1	2486.39	-0.884277	0.0883596	-10.0077	1.4096876814465e-23	2.42101917489716e-22
Il6st	5070.73	0.354991	0.0355235	9.99313	1.63344998561387e-23	2.80310306980068e-22
Nacc1	6231.97	0.617622	0.0618225	9.99025	1.68149038876396e-23	2.88327313396709e-22
Mpp2	433.361	-0.846459	0.084837	-9.97747	1.91272600029018e-23	3.27719736244687e-22
Cpne8	633.402	-0.696576	0.0699004	-9.96526	2.16298699617325e-23	3.70307451646504e-22
Dlgap2	77.8045	-1.35705	0.136304	-9.95604	2.37334043273807e-23	4.06001423791942e-22
Dmp1	18.0899	3.96098	0.397903	9.95463	2.40719536565207e-23	4.11469927835461e-22
Msmo1	1708.99	0.692152	0.0695509	9.95173	2.47828860205834e-23	4.23290139445607e-22
Ahrr	128.516	1.2374	0.12437	9.94929	2.53996665976868e-23	4.33484991252926e-22
Tmem65	1962.41	-0.784036	0.0788468	-9.94378	2.68439046065571e-23	4.5777469248459e-22
Fbxo10	495.253	0.646146	0.0650995	9.92551	3.22435488376731e-23	5.49426038599098e-22
Camk1d	273.018	-0.732517	0.0738035	-9.92523	3.23370429321356e-23	5.5058868254919e-22
Cish	40.9519	2.22976	0.224758	9.92071	3.38336787612148e-23	5.75621541703291e-22
Rubcnl	110.242	1.55915	0.157325	9.91035	3.75335366800046e-23	6.38070123560079e-22
Insc	63.6719	1.89598	0.191318	9.91007	3.76399236351959e-23	6.39379965475807e-22
Dact1	297.745	-1.24335	0.125522	-9.90544	3.94231897686091e-23	6.69150309826375e-22
Acot11	61.7808	1.3427	0.135699	9.8947	4.38907078793268e-23	7.44400068110544e-22
Fkbp14	403.295	0.862145	0.0871911	9.888	4.69331702459752e-23	7.9538220244229e-22
Dusp27	876.139	-0.865206	0.0875511	-9.8823	4.9681526533272e-23	8.41304731364514e-22
Mest	89.0244	4.8486	0.490674	9.88151	5.00703171986312e-23	8.4723019644951e-22
Pde8b	12.9447	5.38861	0.54536	9.88082	5.04188143889233e-23	8.52465198442355e-22
Pkn1	4180.2	0.748076	0.0757335	9.87775	5.19857734183626e-23	8.78277477426197e-22
Afdn	2896.43	0.38704	0.0391899	9.87602	5.28909769752354e-23	8.92878351818963e-22
Arsj	567.935	0.704317	0.0713361	9.87323	5.4383139866387e-23	9.1735770143037e-22
Fst	379.411	1.05015	0.106377	9.87193	5.50959386958393e-23	9.28662713021748e-22
Creb3l2	1648.07	0.415333	0.0420726	9.87182	5.51562188517703e-23	9.28960304215984e-22
Glcci1	60.8121	-1.95026	0.197619	-9.86878	5.68497367147527e-23	9.56743754410285e-22
Il3ra	332.576	0.865142	0.0877163	9.86295	6.02519138784747e-23	1.0132177554533e-21
Hdgfl3	24.8985	4.69318	0.476025	9.85911	6.26005679388012e-23	1.05190191029933e-21
Nt5dc2	1684.9	0.86122	0.0874083	9.85284	6.6634101734452e-23	1.11881634298971e-21
Tbpl1	980.541	-0.573015	0.0581725	-9.85028	6.83524858142216e-23	1.14678527777917e-21
Porcn	297.332	0.786751	0.0798944	9.84739	7.03484353008096e-23	1.17936446072757e-21
Eloa	2703.69	-0.426177	0.0433107	-9.83997	7.57298726920872e-23	1.26860633777967e-21
2810021J22Rik	109.532	1.19716	0.121771	9.83121	8.26223503131337e-23	1.38300422636285e-21
Adamts4	936.335	-0.830025	0.084487	-9.82429	8.84945765125598e-23	1.48016178090156e-21
Il1rl1	53.5241	2.13931	0.217797	9.8225	9.00812311126844e-23	1.50554474759957e-21
Rnf128	223.212	-1.67725	0.170778	-9.82124	9.12180856252125e-23	1.52337697939914e-21
Nudt2	298.242	-0.820372	0.0835701	-9.81657	9.55435518358977e-23	1.59439216593534e-21
Nefl	6054.8	0.601623	0.0613036	9.81383	9.81733738552771e-23	1.63702410849419e-21
Slc39a13	1938.61	0.411153	0.0419204	9.80796	1.04055557182067e-22	1.73378196729813e-21
B930095G15Rik	232.826	1.10396	0.112637	9.80108	1.11390004177671e-22	1.85457123838668e-21
Fmnl3	4096.09	0.563445	0.057496	9.79973	1.12888222710688e-22	1.87808085935629e-21
Rab31	4978.4	0.625134	0.0637992	9.79846	1.1431696514871e-22	1.90039964794125e-21
Adgrf5	36.1489	3.27621	0.334391	9.79754	1.1535597766991e-22	1.91621050101983e-21
Maf	388.26	1.27034	0.129741	9.79136	1.22630272778734e-22	2.03549441351084e-21
Gnb1	11213.2	-0.385464	0.0393682	-9.79127	1.2274820335839e-22	2.03590132723954e-21
Serpinb9c	15.493	-4.16915	0.425851	-9.79016	1.24098297962384e-22	2.05672874965185e-21
Als2cl	75.6053	1.20737	0.123451	9.78013	1.3702801152181e-22	2.26929216041514e-21
Wdr66	41.3831	2.29147	0.234471	9.77294	1.47126781175367e-22	2.4346857015459e-21
Kcnab1	26.7859	2.18205	0.2234	9.76745	1.55311139926406e-22	2.5681722181761e-21
Prr13	1162.13	0.704432	0.0721446	9.76416	1.60438375231845e-22	2.65094310068449e-21
Tapbp	2549.67	0.702194	0.0719798	9.75544	1.74848210696094e-22	2.88684992720506e-21
Cd109	1797.7	0.888124	0.0910537	9.75385	1.7759367443009e-22	2.92995953105934e-21
Marcks	4874.04	0.619436	0.0635374	9.74915	1.86027267615446e-22	3.06677630136991e-21
Trim65	171.301	1.00301	0.102886	9.74882	1.86620223726538e-22	3.07422611934707e-21
Gnl2	1288.87	-0.552446	0.0566839	-9.74609	1.91702679535776e-22	3.15556510408058e-21
Pafah2	517.097	-0.692984	0.0711135	-9.74476	1.94238855310205e-22	3.19489933028725e-21
Cdyl	650.589	-0.69289	0.0711459	-9.739	2.0557271399911e-22	3.37877204290845e-21
Rab3a	220.097	-0.886275	0.0910453	-9.73444	2.15004563194842e-22	3.53112995498747e-21
6430548M08Rik	426.515	-0.648268	0.0666185	-9.73106	2.22262861220693e-22	3.64758794988236e-21
Lpar3	35.9534	2.33772	0.240269	9.7296	2.25470081164705e-22	3.69743788480329e-21
Trpm6	34.621	1.98575	0.204254	9.72199	2.4298376370019e-22	3.981645222618e-21
Dhx33	1676.22	-0.383512	0.0394528	-9.7208	2.4584945395143e-22	4.02557700932942e-21
Tspyl1	1139.5	-0.559819	0.0576192	-9.71584	2.58106984227615e-22	4.22311082151399e-21
Stim2	1367.39	-0.721637	0.07428	-9.7151	2.5999721902028e-22	4.25084725530982e-21
1700012B09Rik	50.7146	1.9511	0.201426	9.68642	3.44403974273394e-22	5.62664184056547e-21
Rmnd5a	1053.51	-0.780356	0.0805936	-9.68261	3.57480769348519e-22	5.83590703159673e-21
Nefm	1880.87	-1.16419	0.120337	-9.67446	3.87125401033524e-22	6.31512798662022e-21
Il2rg	39.9441	-2.24708	0.232348	-9.67117	3.99788192106051e-22	6.51681664828667e-21
Map1lc3a	1074.37	-1.17215	0.121246	-9.66755	4.14158739470003e-22	6.7460206038933e-21
Ica1	305.196	-0.599303	0.0620453	-9.65913	4.49681641976172e-22	7.31916482840081e-21
Mical3	1880.91	-0.39936	0.0413632	-9.65495	4.68385267489138e-22	7.61790188034199e-21
Tmem201	1387.88	-0.548517	0.0568216	-9.65331	4.75963656217601e-22	7.73538547621656e-21
Acox3	583.403	-0.589629	0.0610917	-9.65155	4.84188039489859e-22	7.86318489764679e-21
Isg15	72.8387	-2.14968	0.222854	-9.6461	5.10596812556539e-22	8.28588751515801e-21
Tmsb4x	9429.46	-1.16155	0.120438	-9.64436	5.19322760883889e-22	8.42122042463057e-21
Tafa5	350.811	-1.02681	0.106478	-9.64335	5.24488965222035e-22	8.49867100970188e-21
Mocos	100.613	1.07363	0.111357	9.64134	5.34875374469038e-22	8.66053039463464e-21
Tob2	2341.56	0.57837	0.0599901	9.6411	5.36119876387353e-22	8.67423651520859e-21
Sgms2	1222.22	0.618336	0.0641385	9.64064	5.3851528913242e-22	8.70652983037979e-21
Pxdn	3958.14	-0.522841	0.0542435	-9.63877	5.48395188264617e-22	8.85969216681917e-21
Flt3	17.204	2.73256	0.283811	9.62809	6.08473441315806e-22	9.82175704707677e-21
Flnc	24461.4	-0.643202	0.0668052	-9.62803	6.08846185674989e-22	9.82175704707677e-21
Rbm20	2670.06	-0.357638	0.0371498	-9.62691	6.15524205754575e-22	9.92214093211184e-21
Syngap1	553.8	0.656487	0.0682107	9.62439	6.30824756172583e-22	1.01612673584814e-20
Mmp19	417.938	0.999615	0.103958	9.61552	6.87616011520771e-22	1.1067875446886e-20
Gm43921	65.0577	2.25717	0.234833	9.61178	7.13080505182053e-22	1.14692815719097e-20
Klhl31	104.162	-1.53786	0.160084	-9.6066	7.49871882283416e-22	1.20521443971127e-20
Steap2	1669.34	0.857526	0.0893055	9.60217	7.82796862022247e-22	1.25720521819549e-20
Fibin	47.3596	2.23707	0.233147	9.59509	8.38455967812067e-22	1.34560451859324e-20
Ptpn6	49.8217	1.62064	0.168917	9.59431	8.44804107560979e-22	1.35479475498043e-20
Kcnn4	830.751	0.992525	0.103571	9.58303	9.42395980155205e-22	1.51018955819872e-20
Ssh3	42.8764	-1.49419	0.155997	-9.57835	9.86073326111253e-22	1.57902145990218e-20
Crtap	1534.19	0.565318	0.0590374	9.57559	1.01280648100667e-21	1.62063909302933e-20
Raet1d	53.0681	1.75242	0.183013	9.5754	1.01462729445749e-21	1.62236150076351e-20
Ntn4	135.661	1.09246	0.114103	9.57438	1.02473539657885e-21	1.63732281767151e-20
Mmadhc	1055.73	-0.530005	0.0553738	-9.5714	1.05466434423106e-21	1.68390877056203e-20
Nedd9	1779.71	0.757047	0.0791025	9.57046	1.06431672795426e-21	1.69807604458529e-20
Cnrip1	32.8893	2.16419	0.226178	9.56857	1.08397665833018e-21	1.72817756339781e-20
Ttc9	763.197	-0.593375	0.0620544	-9.56217	1.15308575034516e-21	1.83701395051333e-20
Klhl33	39.6265	2.1396	0.223808	9.56	1.17752318465933e-21	1.87457562355482e-20
Vegfc	138.981	1.05531	0.110477	9.55231	1.26830735791578e-21	2.01762704805961e-20
Satb2	589.779	0.868741	0.0909669	9.55008	1.29600862467656e-21	2.06019051540488e-20
Hectd2os	20.6579	-3.73165	0.391097	-9.54149	1.40798909863447e-21	2.23656810609619e-20
Ddhd1	575.399	0.760976	0.0797724	9.53935	1.43734209099772e-21	2.28153193963615e-20
Hebp1	182.861	1.25476	0.131554	9.53799	1.45627365257622e-21	2.30990014441384e-20
Nudt18	418.815	-1.06769	0.112057	-9.5281	1.60187557919008e-21	2.53900191802681e-20
Bend6	202.592	1.13382	0.119017	9.52653	1.6262525227839e-21	2.57576653208955e-20
Nbl1	2490.94	-0.772984	0.0811733	-9.52264	1.68835164059217e-21	2.67218123856686e-20
Ube4b	4462.99	-0.440638	0.0462752	-9.52211	1.69690265698103e-21	2.68376607447349e-20
Eepd1	23.2618	2.54458	0.267318	9.51891	1.75007426197926e-21	2.76585340577057e-20
Gypc	800.073	0.544297	0.0571872	9.51781	1.76860396673883e-21	2.79311267037001e-20
Ngfr	298.738	1.13184	0.118975	9.51323	1.84824610451089e-21	2.91677593060901e-20
Myl6b	262.648	-0.935148	0.0983155	-9.51171	1.87549358221175e-21	2.95763437993653e-20
Gjb4	40.7383	2.93132	0.308748	9.49421	2.2188601226184e-21	3.49658984181818e-20
Ero1lb	159.692	-0.959714	0.101106	-9.49215	2.26308600565155e-21	3.56370638780129e-20
Gm19514	20.2307	3.04466	0.320829	9.48996	2.3111510775756e-21	3.63676726243195e-20
Clca2	38.1188	2.03629	0.214655	9.48634	2.39284188114472e-21	3.76259711094286e-20
Ttc7b	855.097	-0.529615	0.0559206	-9.47084	2.77614051684432e-21	4.36216340476604e-20
Mapt	13.2482	2.77877	0.29365	9.46289	2.99535866487726e-21	4.70323103330943e-20
Kat2b	825.501	-0.912699	0.0964925	-9.45875	3.11638523152928e-21	4.88974080172421e-20
Plxdc2	24.5251	2.50247	0.264579	9.45828	3.13039559514558e-21	4.90819004320884e-20
Gpt2	2811.26	-0.808345	0.0855073	-9.45352	3.27631118872829e-21	5.13328008965812e-20
Brd3	2195.6	-0.427346	0.0452119	-9.45206	3.32226061903083e-21	5.2015336157441e-20
Id3	1978.01	1.02871	0.108839	9.45161	3.33653959106302e-21	5.22013954397899e-20
Kifc3	517.903	0.935694	0.099014	9.45012	3.3845275994896e-21	5.29141997871423e-20
Cacna1s	23.6928	2.30503	0.244007	9.44658	3.50066838714559e-21	5.46907289100006e-20
Lima1	7358.8	0.380739	0.0403054	9.44635	3.5083808324142e-21	5.47719569209421e-20
Fmod	211.175	5.53245	0.586707	9.42966	4.11402511273991e-21	6.41811476786353e-20
Gask1b	538.799	1.01446	0.107721	9.41745	4.62174035525654e-21	7.20502212463956e-20
Cdv3	3115.43	-0.363195	0.0385725	-9.41591	4.69020378813321e-21	7.30652618717478e-20
Cdh18	505.52	-0.823923	0.087506	-9.41562	4.70312177589713e-21	7.321416855993e-20
Id1	736.81	1.0277	0.109177	9.41316	4.81455189616665e-21	7.4895320503252e-20
Ankrd28	1681.7	0.938348	0.0997015	9.41158	4.88721223374559e-21	7.59714004438312e-20
Ch25h	23.8123	3.65135	0.38797	9.41141	4.89505922845063e-21	7.6039145277871e-20
Gm37626	29.992	2.73807	0.290988	9.40954	4.98305383669664e-21	7.73509083454178e-20
Ascc2	2136.18	-0.393969	0.0418732	-9.40861	5.0274955126369e-21	7.79852222081199e-20
Cadm4	318.776	-1.13286	0.120586	-9.39458	5.74459639279434e-21	8.90453298609956e-20
Ppp6r2	885.81	0.526513	0.0561498	9.37694	6.79129299190623e-21	1.05195052925092e-19
Mt1	5726.04	1.62328	0.173118	9.37672	6.80567257209405e-21	1.05342917639359e-19
Ankrd13b	2179.33	0.562048	0.0599907	9.36893	7.32734075652857e-21	1.13337164263863e-19
Dgka	438.645	-0.524215	0.0559692	-9.36614	7.52351361580383e-21	1.16288975704134e-19
Prrg1	36.4672	3.09212	0.330156	9.36562	7.56028466166239e-21	1.16774517304231e-19
Fat4	2623.08	0.462318	0.049372	9.36397	7.6797180703491e-21	1.18535251859199e-19
Nav3	1517.42	0.867476	0.0926504	9.36289	7.75848688016799e-21	1.19666286671183e-19
Hmgcs1	2484.98	1.00212	0.107033	9.3627	7.77256705120796e-21	1.19798674903837e-19
Zswim6	335.027	0.891292	0.0952021	9.3621	7.81697321138959e-21	1.2039796054348e-19
Ammecr1l	1519.18	-0.285911	0.0305586	-9.35614	8.27005096242622e-21	1.27286363471128e-19
Igsf9b	514.544	0.657737	0.070302	9.35588	8.29096179134293e-21	1.27518151926978e-19
Atp6v1e1	1709	-0.582786	0.0622949	-9.35527	8.33826072800682e-21	1.28155186393639e-19
Fastkd1	422.998	-0.632178	0.0675807	-9.35442	8.40591496672105e-21	1.2910395404138e-19
Impdh1	2279.59	-0.686653	0.0734282	-9.35135	8.65350528934049e-21	1.32813024137948e-19
Cmss1	203.885	0.962916	0.103044	9.34466	9.21834609052553e-21	1.4138257191901e-19
Disp1	1433.73	0.680772	0.0728544	9.34428	9.2518260513436e-21	1.41796270719397e-19
Apol10b	131.29	1.52063	0.162816	9.33958	9.67179388536136e-21	1.48128654910447e-19
Rhobtb1	588.444	-0.550517	0.0589884	-9.33263	1.03275611055342e-20	1.58061001919953e-19
Bzw2	2224.26	-0.47839	0.0512719	-9.33046	1.05409748427691e-20	1.61214039104077e-19
Ankrd34a	57.8518	1.33966	0.143602	9.32903	1.06844431963335e-20	1.632936570974e-19
Fdft1	1374.25	0.904084	0.0969533	9.32494	1.11041966983375e-20	1.69589952938729e-19
Leprotl1	1260.39	-0.509388	0.0546277	-9.32471	1.11283602043752e-20	1.69839973595345e-19
Gm42793	73.9303	2.04022	0.2188	9.32458	1.11424790772739e-20	1.69936451371663e-19
Milr1	121.493	0.861597	0.0924177	9.32286	1.13241873133678e-20	1.72586949865411e-19
Abhd8	1445.6	-1.08335	0.116236	-9.32023	1.16087445770712e-20	1.76800125305863e-19
Neo1	6560.77	0.381912	0.0409978	9.31542	1.21467498775978e-20	1.84864711475116e-19
Prkce	333.386	0.591921	0.0635559	9.3134	1.23802977954746e-20	1.88287655376534e-19
Bbs2	299.431	0.654747	0.0703215	9.31077	1.26913225762395e-20	1.92883322333726e-19
Matn2	1884.28	-0.576704	0.0620319	-9.29689	1.44615025598307e-20	2.19633440271046e-19
Fam149a	867.383	-0.483546	0.0520354	-9.29265	1.50497715991249e-20	2.28408580941037e-19
Bach2	74.9029	1.35534	0.145986	9.28406	1.6313843290689e-20	2.47420946887457e-19
Tm7sf2	133.359	0.838343	0.0904125	9.27242	1.81961918444747e-20	2.75777333142199e-19
Glce	2226.66	-0.486343	0.0524707	-9.26885	1.88162101517043e-20	2.84976013930677e-19
S1pr2	639.643	0.689574	0.0743979	9.26873	1.88375398711666e-20	2.85100933300142e-19
Arhgef25	1023.1	0.597256	0.0644703	9.26406	1.96806625059477e-20	2.9765465555491e-19
Mxra8	2721.98	0.461096	0.0497926	9.26032	2.03815415521128e-20	3.08041134942266e-19
Pde4a	362.019	0.592127	0.063948	9.25951	2.05375887921536e-20	3.10184483808867e-19
Tubb2b	2828.14	-0.856372	0.0924882	-9.25926	2.05854361876691e-20	3.10691825674558e-19
Dlx1	100.51	1.29548	0.139926	9.25829	2.07741986267033e-20	3.13323795758042e-19
H2-Q4	75.2084	1.44054	0.155668	9.25395	2.16337719160042e-20	3.26062534673164e-19
Misp3	20.1245	2.85478	0.308561	9.25194	2.20456385972143e-20	3.3204053046834e-19
Tmbim1	1474.37	0.636591	0.0688264	9.24923	2.26111766194576e-20	3.40323192848382e-19
Ric8b	561.56	-0.693671	0.0750443	-9.24349	2.38591593098637e-20	3.58858880606742e-19
Tecr	3834.44	0.796252	0.0861434	9.24334	2.38923863943354e-20	3.59110806260791e-19
Adcy6	2239.32	0.668511	0.0726313	9.20418	3.44283083393625e-20	5.1711271671128e-19
Smyd3	333.969	0.670879	0.0730095	9.18893	3.96754532508655e-20	5.95514344455484e-19
Gda	22.5087	3.76559	0.410122	9.18163	4.24611328452206e-20	6.36887769599957e-19
Atp6v0a1	1677.65	0.569329	0.0620155	9.18043	4.29376120363714e-20	6.43591689629077e-19
Kctd15	403.313	0.883573	0.0962964	9.17555	4.49281247601409e-20	6.72964639878014e-19
Robo1	2829.33	-0.672277	0.073294	-9.17233	4.62887520787638e-20	6.92868861816332e-19
Nudt9	982.298	0.783598	0.0854896	9.16601	4.90868935389377e-20	7.34248289490465e-19
Fnbp1	1394.04	0.371461	0.0405527	9.15995	5.1922543233941e-20	7.76131623621749e-19
Adm	34.6201	4.82968	0.527338	9.15859	5.25794117491859e-20	7.85411720124577e-19
Tulp4	8363	0.348925	0.0381224	9.15276	5.54988369602217e-20	8.28453186788405e-19
C1s2	32.1744	2.48547	0.271638	9.14993	5.69712902997172e-20	8.4985099301303e-19
Vgll4	1173.69	0.423116	0.04626	9.14648	5.88167642585035e-20	8.76780136969785e-19
Rin3	1011.87	-0.679935	0.0744676	-9.13062	6.81105511447076e-20	1.01462840167311e-18
Axin2	176.986	1.31131	0.143727	9.12368	7.26161064660354e-20	1.0810078034978e-18
Sipa1l3	2648.66	0.452602	0.0496411	9.11749	7.68834080558316e-20	1.14375221513228e-18
Heatr5a	2829.13	0.345015	0.037843	9.11701	7.72235130376299e-20	1.14802813311194e-18
Gmpr	123.452	1.42029	0.15583	9.11438	7.91181532344177e-20	1.17539265957117e-18
Gpr137c	25.2079	-2.79088	0.306221	-9.11396	7.9429738892744e-20	1.17921779933819e-18
Rtkn2	253.085	0.954595	0.104816	9.10732	8.44389371503668e-20	1.25273124319612e-18
Trdc	25.6245	-2.31647	0.254476	-9.10292	8.79369195901442e-20	1.30373960921606e-18
Ntpcr	113.879	1.42436	0.156502	9.1012	8.93356177599661e-20	1.3235761070433e-18
Ebf1	1603.57	-0.898983	0.09882	-9.09718	9.2711240009277e-20	1.37265541084387e-18
Tbc1d2	102.824	1.25301	0.13781	9.09232	9.69470564031972e-20	1.43439521198322e-18
Azin1	4727.2	-0.583119	0.0641921	-9.08398	1.04674530102048e-19	1.5476775502334e-18
Gm28875	216.162	1.27938	0.140973	9.07542	1.13244365741421e-19	1.67325268269053e-18
Tpd52	546.088	-0.595654	0.0656654	-9.07105	1.17872013451972e-19	1.7404489574338e-18
Adam19	1422.65	0.585048	0.064529	9.06643	1.22974809621017e-19	1.8145653357349e-18
Zxdc	740.985	0.501365	0.0553015	9.06604	1.23426718660801e-19	1.82000128991441e-18
Gm45512	31.2687	-2.9535	0.325814	-9.065	1.24602224991118e-19	1.83609255676568e-18
Zbtb21	1065.92	-0.435125	0.0480014	-9.06484	1.24788407854023e-19	1.83759362214229e-18
Gm44891	24.1381	2.23835	0.247033	9.06091	1.29371183018445e-19	1.90379173713977e-18
Nr3c2	25.3477	2.75795	0.304416	9.05979	1.30701795779505e-19	1.92090981057512e-18
Ogfod1	1052.57	0.455294	0.0502544	9.05978	1.30710711621681e-19	1.92090981057512e-18
Adgrl4	29.6261	4.6331	0.511613	9.05587	1.35477930495337e-19	1.98962669623678e-18
Klhl22	686.196	-0.759547	0.0838771	-9.05547	1.35979157073846e-19	1.9956429287996e-18
Slc6a6	15947	-0.330552	0.0365042	-9.05517	1.36354908945023e-19	1.99981082472936e-18
Atxn7l3b	2054.3	-0.398509	0.0440229	-9.05231	1.39970716764964e-19	2.05146052533667e-18
Parp9	126.406	0.842415	0.0930701	9.05141	1.41138383593836e-19	2.06718409411563e-18
Ier2	1250.68	1.05856	0.11696	9.05063	1.42149014418485e-19	2.08058805925887e-18
Il7	40.2606	2.48612	0.274731	9.04928	1.43910369168346e-19	2.1049547554731e-18
Extl3	3511.42	0.504593	0.0557617	9.04909	1.44166863662141e-19	2.10729217079323e-18
Cryl1	69.8289	1.29248	0.142839	9.04846	1.44993637437354e-19	2.11795665838451e-18
Creld1	534.593	-0.739594	0.0817693	-9.04489	1.49821047601823e-19	2.18700596881053e-18
Plk3	1008.89	-0.893259	0.0987681	-9.04401	1.51030943859498e-19	2.20319169375763e-18
Foxa2	20.9586	3.09739	0.342513	9.04313	1.52244028622936e-19	2.21940224736339e-18
Osmr	937.333	1.19793	0.132483	9.04211	1.5367693336036e-19	2.23879350645433e-18
Eid1	401.329	-0.569957	0.0630379	-9.04151	1.54524332412045e-19	2.24963480333207e-18
Hivep2	2329.96	-0.711844	0.0787414	-9.04027	1.56284457584684e-19	2.27374063324473e-18
Setd7	3270.57	-0.587525	0.0650108	-9.03736	1.60506354080809e-19	2.33360605793005e-18
Tmpo	8454.86	-0.606233	0.0670831	-9.03704	1.60978190533683e-19	2.33890578966072e-18
Kcmf1	2048.97	-0.396358	0.043882	-9.03237	1.67989669251019e-19	2.43915179990454e-18
Lrmda	14.5345	3.98958	0.442161	9.02292	1.83143788828127e-19	2.65741393723049e-18
Maml3	673.648	0.690187	0.0764955	9.02258	1.83716097708125e-19	2.66394453323412e-18
Arhgef40	2830.68	0.552615	0.0612732	9.01887	1.90034662431691e-19	2.75373366558262e-18
Arhgdig	145.846	-1.19706	0.132781	-9.01525	1.96427559808611e-19	2.84447989267034e-18
Arl4d	58.0377	1.6826	0.186944	9.00059	2.24510526339299e-19	3.24899230480656e-18
Fam214b	1052.57	-0.606697	0.0674108	-8.99999	2.25732553288611e-19	3.26450913495155e-18
Stn1	578.799	0.624949	0.0694457	8.99911	2.27563325077896e-19	3.28880312118545e-18
Rmc1	630.109	-0.522661	0.0580883	-8.99769	2.30517146016181e-19	3.32928474504748e-18
Tshz1	1304.83	0.619485	0.0688699	8.99501	2.36207380796353e-19	3.40920771991769e-18
Tmem176b	45.3423	1.9191	0.213443	8.99119	2.44560595754252e-19	3.52743456245412e-18
Cnksr3	1785.16	-0.581897	0.0647414	-8.98802	2.51723413506116e-19	3.6283466097568e-18
Tmem109	2575.56	-0.707082	0.078696	-8.98498	2.58780973604548e-19	3.72760908046101e-18
Bdnf	775.641	1.07212	0.119391	8.97996	2.70875121904531e-19	3.89924201240908e-18
Krba1	278.643	0.628446	0.0700035	8.97735	2.77355002358884e-19	3.98988443657394e-18
Vash2	1722.3	-0.380268	0.0423707	-8.97479	2.83880286186685e-19	4.08105999812177e-18
Nes	30345.2	-0.73354	0.0817674	-8.97106	2.93670279002284e-19	4.21901783821738e-18
Srl	448.572	-0.619975	0.069199	-8.95931	3.26728923021553e-19	4.69086307531734e-18
B4galnt4	73.9727	1.34853	0.150565	8.95642	3.35376669927881e-19	4.81184933799094e-18
Krt14	39.8953	4.89702	0.547233	8.94869	3.59740641877256e-19	5.15801812439008e-18
Arhgef11	1539.04	0.411998	0.0460774	8.94143	3.84160604670549e-19	5.50453400275474e-18
Ccdc166	27.6945	2.5237	0.282351	8.93817	3.95664005276212e-19	5.66563819381719e-18
Hoxc9	281.606	0.68762	0.0769464	8.93635	4.02222570220726e-19	5.75577064700624e-18
Vill	14.2471	5.67068	0.634589	8.93599	4.03558123625928e-19	5.77109300938548e-18
Mboat2	55.7007	2.40349	0.26898	8.93558	4.05033974986983e-19	5.78840029565004e-18
Sqor	341.711	0.851453	0.0953665	8.92821	4.32940785024204e-19	6.18316610014253e-18
Tmem64	3466.28	-0.593651	0.0665173	-8.92477	4.46643430606212e-19	6.37148250398029e-18
Npy1r	57.5203	2.31612	0.259516	8.92475	4.46711263011924e-19	6.37148250398029e-18
Mtfr1	1009.17	-0.385622	0.0432217	-8.92196	4.58101529287428e-19	6.52540178384981e-18
Dnal1	733.303	-0.91417	0.102463	-8.92199	4.58002303340356e-19	6.52540178384981e-18
Cyb561a3	702.815	0.466942	0.0523448	8.92052	4.64112165820539e-19	6.60670185623307e-18
Gm27019	65.8851	1.38345	0.1551	8.91973	4.67408796443055e-19	6.64928675566576e-18
Vtcn1	22.5816	-2.18095	0.244546	-8.91836	4.73228363924979e-19	6.72768360298825e-18
Cdsn	132.502	-2.34519	0.262964	-8.91826	4.73660740937534e-19	6.7294408005167e-18
Kdr	28.5008	-2.45792	0.275802	-8.91193	5.01522700914906e-19	7.1206421783319e-18
Slc25a29	273.754	-0.77466	0.0870297	-8.9011	5.52968190543573e-19	7.84595621400171e-18
Gm37310	30.3554	5.3213	0.598026	8.89811	5.68038920875141e-19	8.05454797758805e-18
Clic4	12725.6	-0.391588	0.0440155	-8.8966	5.75812466761057e-19	8.15946482483126e-18
Gm30074	25.3718	2.74799	0.309081	8.89083	6.06518664398673e-19	8.58899790247218e-18
Sap30	286.401	-0.608758	0.0684959	-8.88751	6.24950184259126e-19	8.84426254269052e-18
Rab27a	25.5205	2.63514	0.296525	8.88676	6.29172336689426e-19	8.89823614913002e-18
Pcolce2	1391.49	0.632321	0.0711587	8.88606	6.3311865867083e-19	8.94824127566282e-18
Stambpl1	979.432	-0.562755	0.0633704	-8.88042	6.66110150890622e-19	9.40842814550241e-18
Acaca	1945.78	0.330635	0.0372724	8.87076	7.26453377383296e-19	1.02529224180697e-17
Nxf3	212.29	-1.97221	0.222328	-8.87071	7.2684065045048e-19	1.02529224180697e-17
Hr	180.959	-0.760752	0.0857796	-8.86868	7.40156130287293e-19	1.04339991613721e-17
B3glct	359.135	0.719332	0.0811398	8.86535	7.62632442903273e-19	1.07438988110109e-17
Camsap1	2314.48	-0.343411	0.0387456	-8.86322	7.77330554023123e-19	1.09438902418475e-17
Gzmb	11.0674	-4.47082	0.504485	-8.86215	7.84874739534057e-19	1.10429697052326e-17
Fam241b	45.7287	1.56678	0.176801	8.86184	7.87040070923928e-19	1.10662911649781e-17
Neb	155.098	1.8405	0.207766	8.85851	8.10903887714795e-19	1.13944805472961e-17
Tmem237	445.881	0.511251	0.057751	8.85267	8.54512735382609e-19	1.19995171101344e-17
Tmcc3	974.811	-0.504245	0.0569615	-8.85238	8.56745275721333e-19	1.20231207592213e-17
Ssh2	1014.15	0.5117	0.0578138	8.85083	8.68687042983055e-19	1.21828606272669e-17
Onecut2	165.578	-1.92622	0.217703	-8.84793	8.91571382697284e-19	1.2495759945019e-17
Gm536	28.4955	2.81223	0.3179	8.8463	9.04698793310868e-19	1.26715973659493e-17
Myh8	8.60411	5.2454	0.593322	8.84073	9.50944041040615e-19	1.33107735584067e-17
Cd1d1	40.5332	-1.63458	0.184917	-8.83957	9.60899680612556e-19	1.34414939918293e-17
Dab2ip	3325.64	0.345178	0.0390939	8.82944	1.0519817297849e-18	1.47061512629456e-17
Tmbim4	1012.94	-0.559039	0.0633415	-8.82579	1.08686126114545e-18	1.51840091829513e-17
Arsg	24.0959	2.24219	0.254234	8.81939	1.1508693292114e-18	1.60679347603032e-17
Ahr	518.597	1.29217	0.146577	8.81566	1.18981220559248e-18	1.66010033346238e-17
Pogk	852.251	0.441845	0.0501273	8.81445	1.20277553996649e-18	1.67711389110874e-17
Depp1	42.6601	1.79708	0.203904	8.81335	1.21462193835114e-18	1.69254926626757e-17
Hspa1b	212.932	1.10433	0.125463	8.80197	1.34434600657647e-18	1.87211992762477e-17
Zfp462	2204.1	-0.801189	0.0910285	-8.80153	1.34968457290355e-18	1.87835412400128e-17
Actn4	13837.1	0.492983	0.0560384	8.79724	1.4022129111023e-18	1.95021239212276e-17
Rab3d	288.265	0.776015	0.0882431	8.79406	1.44253937150881e-18	2.00501932797595e-17
Tent5a	183.59	1.06145	0.120737	8.79141	1.47690987751221e-18	2.05148335694716e-17
Nos1	54.6282	2.74235	0.312209	8.78368	1.58212595453616e-18	2.19623267854529e-17
Mymk	90.2115	1.30373	0.14845	8.78233	1.60124998092188e-18	2.22136486850486e-17
Itpripl1	146.158	1.0784	0.12281	8.78108	1.61913991747642e-18	2.24475415785503e-17
Fbn1	8175.66	0.599708	0.0682992	8.78059	1.62620546001819e-18	2.25311645236087e-17
Gclc	1391.49	0.532612	0.0606647	8.7796	1.64057764635316e-18	2.27158508415633e-17
Gata6	15.2	-4.54741	0.518143	-8.77636	1.68844859322162e-18	2.33638404067759e-17
Jund	3843.41	-0.852772	0.0972216	-8.77143	1.76413991131953e-18	2.43957266670672e-17
Lpin2	1580.88	-0.361013	0.0411695	-8.76895	1.80342984354605e-18	2.4923240336235e-17
Stat5b	734.792	0.585721	0.0668081	8.76721	1.83145286184939e-18	2.52944763441987e-17
Podxl2	74.3974	1.5121	0.172541	8.76372	1.8891225156541e-18	2.60744370526698e-17
Pianp	23.8189	2.2496	0.256739	8.76219	1.91491365416574e-18	2.64136887208152e-17
Bcl2l1	2048.81	0.705719	0.0805721	8.75885	1.97255820256393e-18	2.71916087708275e-17
Hmga1b	2381.62	1.10626	0.126304	8.75875	1.97427308091473e-18	2.71980452120452e-17
Klf8	30.3447	-1.83931	0.210012	-8.7581	1.98563064753292e-18	2.73372295213723e-17
Qrfp	26.5261	2.07094	0.236659	8.75075	2.11932992797729e-18	2.91595179610714e-17
Gm5815	19.62	-2.13755	0.244599	-8.73901	2.35162334024088e-18	3.233519184682e-17
Inf2	6461.35	0.551037	0.0630624	8.73796	2.3735129485888e-18	3.2615599748767e-17
Elmsan1	1890.86	-0.301855	0.0345581	-8.7347	2.44299727628403e-18	3.35492644230209e-17
Crabp2	628.322	1.15939	0.132783	8.73148	2.51360236020005e-18	3.4497134658816e-17
Clcn3	1351.5	-0.827114	0.0947588	-8.72863	2.57777361568238e-18	3.53555683953315e-17
Ccdc136	473.243	-0.743878	0.0852247	-8.72843	2.58227970689823e-18	3.53950968126667e-17
Snta1	874.489	0.757049	0.0867687	8.7249	2.66409463739765e-18	3.64935754415113e-17
Dcaf6	882.118	0.621864	0.0712798	8.72427	2.67905164230111e-18	3.66754092288382e-17
Aif1l	2249.15	-0.685871	0.0786219	-8.72366	2.69344596440033e-18	3.68493166027249e-17
Syde2	174.668	0.903413	0.103728	8.70941	3.05451327035386e-18	4.17628997578997e-17
Prelid3b	1241.03	-0.481978	0.0553663	-8.70526	3.16843480132391e-18	4.32746680348656e-17
Atp1b3	1942.67	0.397448	0.0456562	8.70524	3.16905433530538e-18	4.32746680348656e-17
Jsrp1	100.593	-1.5878	0.182482	-8.7011	3.28675754507689e-18	4.48538471743304e-17
Med30	477.859	-0.55035	0.0632567	-8.70027	3.31089608974251e-18	4.51549870962755e-17
Creg1	810.786	0.575909	0.0662141	8.69768	3.38746658809275e-18	4.61703857541547e-17
Fasn	16584	0.571172	0.0656961	8.69417	3.49387770359874e-18	4.75909816701443e-17
Utp20	4146.36	-0.222179	0.0255578	-8.69318	3.52421187849974e-18	4.79741871830251e-17
Sgk1	2321.15	-0.848331	0.0977162	-8.68158	3.90312152496719e-18	5.30990202965886e-17
Kctd11	630.631	0.44222	0.0509544	8.67873	4.00201575523242e-18	5.44104375355804e-17
Nipsnap1	105.106	1.4076	0.162197	8.67834	4.01587884559516e-18	5.45648775317338e-17
Tpst1	466.943	0.527876	0.0608738	8.67165	4.25915293402725e-18	5.78342548561931e-17
Aoc3	40.2881	2.16251	0.249522	8.66663	4.45093053709697e-18	6.04007348228465e-17
Dock4	389.295	0.965271	0.111425	8.663	4.59493894985924e-18	6.23161788881346e-17
Igsf9	67.1492	-1.31048	0.151319	-8.66034	4.70363615080496e-18	6.3750650665823e-17
Hes6	867.774	0.836931	0.096681	8.65663	4.85931349093702e-18	6.58196881426237e-17
Dnm1	1005.77	0.3908	0.0451512	8.65538	4.9128388757021e-18	6.65033605323301e-17
Dusp10	1418.32	-0.725964	0.083976	-8.6449	5.38518915321798e-18	7.28521492273325e-17
Amotl1	3814.79	0.362901	0.0420035	8.63978	5.6320283578265e-18	7.6144184882426e-17
Serpinb1a	280.798	0.831796	0.0963015	8.63742	5.74978533550632e-18	7.76880481103688e-17
Gm49310	24.064	2.47343	0.286666	8.62826	6.22921492820044e-18	8.41136989747214e-17
Depdc1b	234.068	0.89845	0.104182	8.62383	6.47508247461884e-18	8.73795340259089e-17
Samd8	2093.28	-0.659929	0.0765612	-8.61963	6.71718299922655e-18	9.05905236913017e-17
Cecr2	48.9149	1.50466	0.174691	8.61326	7.10107249637791e-18	9.57085800779592e-17
Parp12	389.303	0.663438	0.0770691	8.60835	7.41219707737451e-18	9.98401873326947e-17
P2rx4	738.269	0.444066	0.0515999	8.60595	7.568423172581e-18	1.0188154084202e-16
Ntn1	1664.18	-0.497395	0.0578206	-8.60239	7.80760863223989e-18	1.05036433661133e-16
Arsa	814.992	0.658898	0.0766045	8.60129	7.88220015630865e-18	1.05974503520414e-16
Serpinb9b	627.831	-0.894348	0.104047	-8.5956	8.28276144447019e-18	1.1129130882909e-16
Ly6g2	25.5731	2.66792	0.310396	8.59521	8.31093350954484e-18	1.11601038143574e-16
Reep2	39.7675	1.83916	0.214095	8.5904	8.66670287081367e-18	1.16306725595144e-16
Gpx3	150.871	1.05733	0.123115	8.58817	8.83681305263882e-18	1.18516617642591e-16
Sncaip	50.7409	6.07712	0.708004	8.58346	9.20629001528924e-18	1.23395992984756e-16
Psmd8	5765.11	-0.664169	0.0774138	-8.57947	9.53139521949283e-18	1.27675001483483e-16
Tsku	570.68	0.688014	0.0802142	8.57721	9.72029167098957e-18	1.30125329654513e-16
Tgoln1	2161.01	-0.524902	0.0612091	-8.57555	9.86110544667036e-18	1.31929362863557e-16
Clip1	1812.09	0.559814	0.0653005	8.57289	1.0092299432565e-17	1.34939615848664e-16
Prodh	55.4652	1.6929	0.197502	8.57157	1.02087394495333e-17	1.36412794336682e-16
Mfge8	5728.68	-0.744173	0.0869093	-8.56264	1.10313934126516e-17	1.47315066198119e-16
Alkbh3	752.559	-0.457203	0.0534072	-8.56069	1.12190653417072e-17	1.49729522386507e-16
Ppp3cc	228.773	0.707458	0.0826776	8.55683	1.16010344782228e-17	1.54732524735856e-16
Itprid2	1620.33	-0.368716	0.0430921	-8.55646	1.16382880321173e-17	1.55134464447685e-16
Rnf43	36.201	3.44528	0.403007	8.54892	1.24245093030974e-17	1.65513298136739e-16
Grik2	24.2091	1.93095	0.225938	8.5464	1.26992257577877e-17	1.69069594480895e-16
Tmem144	95.4731	-0.935724	0.10951	-8.54463	1.28950117732821e-17	1.71497954179737e-16
Plekhg3	1265.37	-0.619316	0.0724803	-8.54461	1.28973638111677e-17	1.71497954179737e-16
Abcc5	2564.91	0.423418	0.0495829	8.5396	1.34685952788444e-17	1.78984491162887e-16
Gnaz	44.2401	1.75624	0.205701	8.53783	1.36765244328145e-17	1.81636912546472e-16
Gm14137	126.048	-0.923957	0.108232	-8.53679	1.38005078100856e-17	1.83171904514619e-16
Rgs4	65.2071	2.80309	0.328406	8.53545	1.39609695519342e-17	1.8518890469559e-16
Ltbp3	5664.6	0.475718	0.0557508	8.53293	1.42689125057061e-17	1.89158563959464e-16
Pcdhgc3	9300.1	0.381033	0.0446965	8.5249	1.52941197353194e-17	2.02626167484225e-16
Parp3	1118.16	0.564344	0.0662344	8.52041	1.58987809403349e-17	2.10509132329076e-16
Gm36684	108.437	-1.06239	0.124775	-8.51445	1.67385204131216e-17	2.21493208186747e-16
Pcgf5	468.77	0.560058	0.0657837	8.51363	1.68571380277405e-17	2.22927467340156e-16
Rasl12	30.7511	2.43164	0.285784	8.50867	1.75943022765039e-17	2.32535005345133e-16
Wnt9a	206.233	1.05099	0.1236	8.50319	1.84453973725267e-17	2.43635751719301e-16
Tbx3	565.538	0.681944	0.080206	8.50241	1.85702430645926e-17	2.4513620675332e-16
Apol6	29.612	2.3183	0.27278	8.4988	1.91560672778117e-17	2.52716301605707e-16
Bcl2l11	368.489	-0.660104	0.0777518	-8.48989	2.06831036609966e-17	2.72696649236394e-16
Cd59a	79.1648	-1.14471	0.134919	-8.48445	2.16739360726835e-17	2.85587522834379e-16
Fgfr4	38.4232	3.5497	0.418381	8.48438	2.16874692184898e-17	2.85593174711641e-16
Pmm1	1386.91	-0.926872	0.109265	-8.48282	2.19807009776353e-17	2.89279829170642e-16
Apip	233.125	-0.701729	0.082745	-8.48062	2.23988144786835e-17	2.94604564120958e-16
Unkl	197.442	0.643465	0.0759036	8.4774	2.30281149043702e-17	3.02698875890135e-16
Ube2o	2422.48	-0.667937	0.0788109	-8.47518	2.34708123407434e-17	3.08332057959109e-16
Hbegf	672.134	0.553615	0.0653738	8.46846	2.48657699161393e-17	3.26460596115867e-16
Mamdc2	69.8003	1.26034	0.148829	8.46838	2.48818993107657e-17	3.26475685477922e-16
Pdxk	827.692	0.543444	0.0641796	8.46755	2.50609148679098e-17	3.2862670194418e-16
Spg20	2189.98	0.427927	0.0505848	8.45959	2.6831822568439e-17	3.51637246576403e-16
Dpy19l1	1928.41	0.427885	0.0506089	8.45474	2.79716296630681e-17	3.66354385142372e-16
Fos	68.0462	1.81028	0.21412	8.4545	2.80292792621159e-17	3.66888956299431e-16
Stil	799.583	-0.71915	0.0850978	-8.45087	2.89134500187994e-17	3.78235131878579e-16
Celf4	45.3769	1.5396	0.182264	8.44707	2.98702147585219e-17	3.90516772913753e-16
Eva1a	14.6702	3.0647	0.36287	8.44574	3.02113227642629e-17	3.94739549355124e-16
Scarb2	2513.24	-0.477871	0.0566104	-8.44139	3.13574828362213e-17	4.09469730936253e-16
Scara3	126.846	0.944538	0.111978	8.43503	3.31103962017994e-17	4.32100583725758e-16
Arrdc3	314.125	0.963942	0.114288	8.4343	3.33195785040856e-17	4.34570253691227e-16
Cdc42se1	2353.12	-0.39093	0.0463618	-8.43215	3.39366421709203e-17	4.42353576239855e-16
Hid1	1271.76	-0.755819	0.089657	-8.43012	3.45309021062148e-17	4.49830532279046e-16
Cdk6	5156.86	-0.633489	0.0751522	-8.42942	3.47369151823844e-17	4.52243924423468e-16
Myo1c	11433.1	0.555906	0.0659497	8.42925	3.47902290465636e-17	4.52667613039288e-16
Abcg2	887.365	-0.634185	0.0752536	-8.4273	3.53722841325837e-17	4.59966324812368e-16
Adm2	32.1946	1.91939	0.227769	8.42693	3.54856079279138e-17	4.61164781861034e-16
As3mt	101.557	-1.06905	0.126995	-8.41807	3.82728265924342e-17	4.97090573751795e-16
Tor1aip1	1409.77	0.461507	0.054853	8.41352	3.97901642881899e-17	5.16490077722936e-16
Adamts6	1071.61	-1.37877	0.163878	-8.41339	3.98312530410526e-17	5.16715671890893e-16
Panx1	351.196	0.679529	0.0807829	8.41179	4.03794143186632e-17	5.23515143165346e-16
Abca9	37.4298	3.72791	0.4432	8.41135	4.05310183184364e-17	5.25168259947683e-16
Pi4ka	3042.98	0.369649	0.0439508	8.41051	4.08221041095761e-17	5.28625630994713e-16
Mgst3	319.368	0.827705	0.0984382	8.40838	4.15723747729822e-17	5.38021577079795e-16
Trp53bp2	711.651	0.490471	0.0583599	8.40425	4.30620590108507e-17	5.56970038031146e-16
Chek2	308.417	-0.542558	0.0645763	-8.40181	4.3963788167623e-17	5.68295847761077e-16
5930430L01Rik	262.082	0.660723	0.0786651	8.39918	4.49615602296051e-17	5.80848988526386e-16
Itgb2	33.4214	1.81056	0.215692	8.3942	4.69077684188444e-17	6.05632645094962e-16
Lrpprc	2569.89	-0.284071	0.0338423	-8.39396	4.70026739485588e-17	6.06498683265181e-16
Zfp568	1396.16	-0.366213	0.0436656	-8.38677	4.99684347926252e-17	6.44385838976611e-16
Gstm1	1279.98	0.93412	0.111476	8.37956	5.31275690671235e-17	6.84720425930745e-16
S100a10	5472.86	0.823007	0.0983118	8.3714	5.69355927623727e-17	7.3336543065198e-16
Fzd5	621.416	0.57314	0.0684746	8.37011	5.75653159574773e-17	7.41038686342151e-16
Lpl	616.366	1.44495	0.172726	8.36554	5.9841862683175e-17	7.69889938203729e-16
Tmem37	402.844	-0.913564	0.109213	-8.36494	6.01463458338908e-17	7.73350714515526e-16
Duox1	86.7292	-0.957893	0.11453	-8.36368	6.07899011969224e-17	7.81164567621301e-16
Tnfrsf25	30.0564	1.9233	0.229982	8.36283	6.12305993131041e-17	7.86363984342835e-16
Tmem101	270.703	-0.949312	0.113539	-8.36109	6.21433890027943e-17	7.97616619509363e-16
Stat6	14.6248	2.55478	0.305606	8.35971	6.28707012295522e-17	8.06476787873372e-16
Tle6	96.8897	1.28586	0.15389	8.35573	6.50309564443267e-17	8.33696861616268e-16
Agpat5	851.699	-0.493249	0.0590474	-8.35344	6.63019320025899e-17	8.49491067645176e-16
Podnl1	1307.62	0.698286	0.0836047	8.35224	6.69825185525199e-17	8.57706820995076e-16
Col27a1	177.153	-1.08053	0.129374	-8.35197	6.71364343001918e-17	8.59172900257417e-16
Stk24	1941.63	0.469735	0.0562556	8.35002	6.82540470350529e-17	8.72962852747619e-16
Mb	16.209	2.13024	0.255128	8.34968	6.84503584993752e-17	8.74960183657117e-16
Mvb12b	769.227	0.613226	0.0735056	8.34258	7.26878596244994e-17	9.28581015625053e-16
Mapkapk3	13.1645	3.45466	0.414219	8.34019	7.41733734226556e-17	9.47003222245669e-16
Ubap1	1531.55	-0.393339	0.0472768	-8.31992	8.80190447571925e-17	1.12311888842989e-15
Nipal3	112.155	-0.999095	0.120135	-8.31641	9.0668856161234e-17	1.1562533944868e-15
Chst10	27.7724	2.15563	0.259219	8.31585	9.10953978215205e-17	1.1610135088434e-15
Spred1	1284.51	0.570048	0.0685707	8.31328	9.30928548409416e-17	1.18577771969812e-15
Blvrb	278.247	1.01694	0.122409	8.30771	9.75687372128177e-17	1.24206370257953e-15
Shb	1022.77	-0.465577	0.0560532	-8.30598	9.90008181524962e-17	1.25955857023672e-15
Rab10	6459.21	-0.642663	0.0773776	-8.30554	9.93680411654812e-17	1.2634930508521e-15
Shisa4	926.577	0.672977	0.0810376	8.3045	1.00238179395592e-16	1.27381392521722e-15
Vps39	845.781	-0.455322	0.0548408	-8.30261	1.01851903295327e-16	1.29356665525545e-15
Gm47087	58.7014	1.49424	0.179976	8.30246	1.01973357048533e-16	1.29435488847742e-15
Nfil3	830.806	-0.717882	0.0864714	-8.30196	1.02403773514059e-16	1.29906160649906e-15
Hprt	1316.44	-0.516233	0.0622026	-8.29922	1.04801003208485e-16	1.32869869920053e-15
Aldh3b1	232.357	0.815662	0.0983179	8.29617	1.07521265819106e-16	1.36239445771024e-15
Osgin2	354.076	-0.997016	0.120201	-8.29459	1.08956593537631e-16	1.37977919788444e-15
Cib2	60.0854	1.37339	0.165816	8.28259	1.20520169632678e-16	1.52532902263333e-15
Axl	10592.6	0.541201	0.0653471	8.28194	1.21185345111021e-16	1.53285746450934e-15
Ghitm	4603.69	-0.450209	0.0543785	-8.27916	1.24044066503021e-16	1.56810695206893e-15
Itm2a	30.4928	2.61376	0.315736	8.27831	1.24939329060873e-16	1.57850883336386e-15
Zfp418	88.9854	-0.950834	0.114908	-8.27475	1.28722207227818e-16	1.62536024584187e-15
Slc23a2	2196.47	0.329466	0.039857	8.26619	1.3830227382778e-16	1.74531543474385e-15
Mex3a	1068.71	-0.512064	0.0619713	-8.26291	1.42160345714229e-16	1.79296445283328e-15
Tgfbr2	4182.73	0.45001	0.0544654	8.26231	1.42884412070683e-16	1.80105429535481e-15
Aldh5a1	170.097	0.974915	0.118018	8.26075	1.44763333322786e-16	1.82368328695769e-15
Arhgap29	3003.77	-1.04717	0.126842	-8.25571	1.51003798528459e-16	1.90119976032885e-15
Tmem117	18.543	2.13553	0.258685	8.25532	1.51496547049687e-16	1.90630239399588e-15
Mapre1	4527.61	-0.360564	0.0436926	-8.2523	1.55377473152451e-16	1.95400845348212e-15
Dchs2	121	-1.02713	0.12452	-8.24873	1.60086015837947e-16	2.0120614931789e-15
Zic5	14.3135	4.42309	0.536777	8.24008	1.72092507676441e-16	2.16171994945266e-15
Tacc2	1149.6	0.47073	0.0571294	8.23972	1.72617283053777e-16	2.16706282654033e-15
Stc1	27.4923	4.33742	0.526569	8.23713	1.76390615735322e-16	2.21315894031986e-15
Pip5k1a	2239.66	-0.449202	0.0545353	-8.23691	1.76711987337823e-16	2.21591544996578e-15
M6pr	2746.15	-0.468095	0.0568462	-8.23441	1.80451654845152e-16	2.26150854841589e-15
Zc3hav1	3966.93	-0.311535	0.0378546	-8.22978	1.87557077969568e-16	2.3492062972809e-15
Gfm1	1744.95	-0.361525	0.0439363	-8.2284	1.89733611461822e-16	2.37510300298619e-15
Rtl5	26.769	3.23106	0.393125	8.21892	2.05347765391645e-16	2.56908679617997e-15
Rassf3	1111.86	-0.760683	0.0926563	-8.20973	2.21688093379184e-16	2.77192788703725e-15
Dnajc5	2898.52	-0.478364	0.0582932	-8.20616	2.28371726596552e-16	2.85386089991127e-15
Cdk2	1218.78	-0.356579	0.0434984	-8.19751	2.45408133244457e-16	3.06499991743823e-15
Kif5c	377.554	-0.733069	0.0894949	-8.19118	2.58684237338852e-16	3.22896006217808e-15
Tmem106c	233.019	0.723458	0.0883464	8.18888	2.63662125424485e-16	3.28732972625928e-15
Pard6g	303.842	-0.645173	0.078786	-8.18892	2.63578228040246e-16	3.28732972625928e-15
Phldb1	2983.79	0.549573	0.0671424	8.18518	2.71885967955546e-16	3.38792612099667e-15
Fnip2	1435.45	0.344085	0.0420442	8.18389	2.74831542122466e-16	3.42267350229545e-15
Ddah1	1354.99	0.744302	0.0909988	8.17925	2.85625184873139e-16	3.55506298065402e-15
Ctps2	612.958	0.49988	0.0611222	8.17838	2.87691835285552e-16	3.57874192820394e-15
Adam15	1518.3	-0.555182	0.0678851	-8.17825	2.87985893462469e-16	3.58035628187168e-15
Nudt4	5047.77	-0.365522	0.0447333	-8.17115	3.05464036903916e-16	3.79548644257922e-15
Lama5	8514.54	-0.529651	0.0648815	-8.16337	3.25817429369321e-16	4.04607695480057e-15
Pear1	34.6349	1.70813	0.209437	8.15581	3.46835529226814e-16	4.30463184736286e-15
Serpinb6a	4998.77	0.460123	0.0564504	8.15093	3.61144338363272e-16	4.47966972697162e-15
Bvht	20.4054	2.64541	0.324613	8.14942	3.65660348301344e-16	4.53310672973805e-15
Syne2	3031.89	-0.529362	0.0649735	-8.14735	3.71973393889966e-16	4.60874823560996e-15
Baz2a	3424.25	-0.335035	0.0411286	-8.14604	3.76035363389163e-16	4.65642881233149e-15
Dlgap4	2569.64	-0.620456	0.0761703	-8.14563	3.77298695028543e-16	4.66941951132996e-15
Rasa4	1065.39	-0.52753	0.0647787	-8.14357	3.83778779751909e-16	4.74692095681788e-15
Plxna3	764.165	0.51284	0.0629926	8.14127	3.9115235476099e-16	4.83537970485593e-15
2310001H17Rik	32.2328	1.73958	0.21383	8.13535	4.10766835381242e-16	5.07497302171133e-15
Chd3	8163.48	0.579172	0.0712539	8.12828	4.35426103421018e-16	5.37658725096752e-15
Cln6	460.934	0.799488	0.0983746	8.12697	4.40150281957275e-16	5.43184328707636e-15
Epdr1	1011.51	0.504981	0.0621514	8.12501	4.47337869276824e-16	5.51742021676237e-15
Csf2rb2	41.9522	1.96565	0.242047	8.12093	4.62642150687714e-16	5.7029542036697e-15
Nt5c2	1352.23	-0.429552	0.0529037	-8.11951	4.68056566584429e-16	5.76643573326232e-15
Rab38	40.0955	2.8668	0.353111	8.11869	4.71234393820993e-16	5.80230642877668e-15
Qsox1	2901.64	0.609975	0.0751998	8.1114	5.00405233496187e-16	6.1580077124878e-15
Gm6093	23.1453	2.98779	0.368403	8.11011	5.05731382814018e-16	6.22003936628031e-15
Pde7a	789.278	-0.883908	0.109067	-8.10426	5.30680106290383e-16	6.52320487111823e-15
Lars	5082.82	-0.718137	0.0886385	-8.10187	5.41212777290685e-16	6.6489240520142e-15
Cep104	1456.09	-0.396677	0.0489782	-8.09905	5.53882271781402e-16	6.80073815842472e-15
Lnx2	398.464	-0.492009	0.0607569	-8.09799	5.58764483791509e-16	6.85682047283342e-15
Cavin4	466.292	0.479613	0.0592353	8.09674	5.6453198055578e-16	6.92369723367061e-15
Pbrm1	2880.68	-1.5185	0.187551	-8.09645	5.65851388791331e-16	6.93597590962783e-15
Dusp18	887.175	0.629834	0.0777964	8.09593	5.68283536713584e-16	6.96187262458451e-15
Tdg	323.13	-0.65648	0.081089	-8.09579	5.68952205035293e-16	6.96263551275025e-15
Myof	13733.8	0.213053	0.0263165	8.09578	5.68984759484637e-16	6.96263551275025e-15
Mcub	240.39	0.919048	0.113526	8.09551	5.70263959467812e-16	6.97437302617367e-15
Pop4	291.367	-0.621962	0.0768308	-8.09521	5.71652014272922e-16	6.98742792992937e-15
Gzf1	869.252	-0.471646	0.0582654	-8.09479	5.73624334104736e-16	7.0076057945508e-15
Dbn1	2555.81	-0.649112	0.0801997	-8.0937	5.78808190045727e-16	7.06697237751068e-15
Cep85l	413.704	-1.53015	0.189056	-8.09362	5.79158528297478e-16	7.06729057430864e-15
Kif1a	252.166	0.775527	0.0958451	8.09147	5.89500796752424e-16	7.18946858669409e-15
Acaa2	1388.28	0.891831	0.110279	8.08701	6.11451557155305e-16	7.4530062844758e-15
Ebp	759.399	0.815452	0.100838	8.08678	6.12626198252513e-16	7.46315000822542e-15
Clic5	36.0014	-1.71689	0.212344	-8.08541	6.19536114973568e-16	7.54311178197427e-15
Gprc5b	1428.04	-0.423072	0.0523384	-8.08339	6.2989407923355e-16	7.66494224612841e-15
Slc25a39	4221.91	-0.676627	0.0837111	-8.08288	6.32542522466354e-16	7.69287485191503e-15
Rsad2	14.5235	-3.38362	0.4189	-8.0774	6.61637845629086e-16	8.04223937960976e-15
Cdc42ep3	1533.17	-0.474509	0.0587502	-8.07672	6.65300067764606e-16	8.08224619668998e-15
Col7a1	92.5956	-1.19316	0.147843	-8.07044	7.00440860117887e-16	8.49967043731026e-15
Rbfa	310.44	0.784237	0.0971738	8.07045	7.00374329007568e-16	8.49967043731026e-15
Slc16a2	92.1942	-1.00104	0.12416	-8.06253	7.47324271387997e-16	9.06354210942126e-15
BC029722	764.516	-0.78434	0.0972955	-8.06142	7.54133498979945e-16	9.14103752879251e-15
Zfp219	734.626	0.60274	0.0748093	8.05701	7.8181525826459e-16	9.47130724770343e-15
Synm	47.4191	1.85389	0.230171	8.05441	7.9860302873221e-16	9.66930800454988e-15
Orai2	553.331	0.614272	0.076267	8.05422	7.99840897831221e-16	9.67891867147897e-15
Map2k6	115.588	0.984801	0.122288	8.05312	8.07089174898912e-16	9.76121058698495e-15
Ndufs5	227.508	-0.626622	0.0779043	-8.04348	8.73208467709546e-16	1.05550223767398e-14
Nsmce3	475.051	-0.598033	0.0743651	-8.04185	8.84935334088435e-16	1.06908429440817e-14
Iqsec1	3027.33	0.525046	0.0652988	8.04067	8.93452200635001e-16	1.07877547150356e-14
Dscam	10.8947	-3.34496	0.416069	-8.03943	9.02549826972141e-16	1.08915675133061e-14
Dock10	10.0756	3.46654	0.43123	8.03873	9.07715146590446e-16	1.09478383535098e-14
Zfp664	1692.88	-0.370136	0.0460709	-8.03405	9.43080945063927e-16	1.13680896663292e-14
Tril	31.2919	3.83681	0.477685	8.03209	9.58257383862779e-16	1.15446442365425e-14
Lzic	899.751	-0.81211	0.10114	-8.02959	9.78011359895206e-16	1.17761213135669e-14
Abtb2	477.489	-0.677968	0.0844352	-8.02945	9.79084653568681e-16	1.17825350303014e-14
Grb2	1569.26	-0.417907	0.0521101	-8.0197	1.06005429846173e-15	1.27499025279663e-14
Gdf15	337.211	-1.05598	0.131724	-8.01659	1.08721139454577e-15	1.30693243975348e-14
Sh2d4a	28.1305	1.90879	0.238117	8.01618	1.09086433406804e-15	1.31060073300325e-14
Gm12405	10.7455	-3.39558	0.423711	-8.0139	1.11124550601881e-15	1.33435176629057e-14
Idh3a	2497.52	-0.42427	0.0529557	-8.01179	1.13053892021416e-15	1.35677121294865e-14
Zhx3	1723.75	-0.470946	0.0588096	-8.00799	1.16601921564695e-15	1.39858133108473e-14
Tmem134	1256.07	0.482162	0.0602146	8.00739	1.17171137729114e-15	1.40463574019159e-14
Ccdc60	19.9817	2.41188	0.30126	8.00597	1.18532752322198e-15	1.42017746240241e-14
Rbms2	2592.17	-0.446904	0.0558268	-8.00519	1.19281125110483e-15	1.42835870365817e-14
Tnfrsf11b	80.8621	2.40589	0.300652	8.00224	1.22177849543855e-15	1.46224275286039e-14
Sdhb	1944.9	-0.880463	0.110103	-7.99674	1.2775990960504e-15	1.52737217220638e-14
Syn1	519.952	0.619531	0.077473	7.99674	1.27757951241807e-15	1.52737217220638e-14
Cc2d1a	2042.94	0.617553	0.0772287	7.99643	1.28079287186169e-15	1.53035086893386e-14
Klhl5	544.352	0.528431	0.066089	7.99575	1.28786058242604e-15	1.5379525223777e-14
Cyth1	414.524	-0.584546	0.0731434	-7.99178	1.33003978883115e-15	1.5874527468667e-14
Col18a1	2107.62	0.787529	0.098546	7.99148	1.33328989131365e-15	1.59046085885549e-14
Arc	90.6497	1.52993	0.191462	7.99078	1.3409244598105e-15	1.59869298014825e-14
Galntl6	9.54179	-5.24003	0.655944	-7.98852	1.3656381312735e-15	1.62726721886138e-14
Dusp1	2286.36	-0.767566	0.0961465	-7.9833	1.42476645185834e-15	1.69679563124594e-14
Cd93	30.4623	1.94971	0.244264	7.98198	1.44008193315417e-15	1.71409861557411e-14
Tirap	541.008	0.516736	0.0647969	7.9747	1.52750573777243e-15	1.81716484983692e-14
Gm14230	36.8216	2.17545	0.272956	7.96994	1.58748189524861e-15	1.88748392935342e-14
Gsto1	2787.56	0.53796	0.0675287	7.96638	1.63387856038963e-15	1.94158938632124e-14
Rab15	8.64621	-4.12383	0.517724	-7.96531	1.64812668461621e-15	1.95745356754909e-14
Rapgef1	5529.23	-0.517083	0.0649334	-7.96328	1.6753389487675e-15	1.98868938177771e-14
Fitm2	788.883	-0.555042	0.0697084	-7.96235	1.68804454629235e-15	2.00268061197036e-14
Mrpl34	688.757	-0.560699	0.0704362	-7.96038	1.71505158305536e-15	2.03361448319415e-14
Nckipsd	320.836	0.544997	0.0684688	7.95979	1.72329689494647e-15	2.04228018099312e-14
Tesk2	353.433	0.523833	0.0658203	7.95854	1.74087316541698e-15	2.06198857429879e-14
Camk2a	80.2852	1.08197	0.135979	7.95692	1.76379123998245e-15	2.08799925497977e-14
Madd	554.671	0.625524	0.0786403	7.95424	1.80238762780989e-15	2.13253181110145e-14
Mvk	561.625	0.77726	0.0977229	7.95371	1.81002028451794e-15	2.14040054697688e-14
Rab23	725.033	0.426805	0.0536727	7.95199	1.83537462650814e-15	2.16920578145978e-14
Degs1	2892.35	0.575101	0.0723574	7.94807	1.8944717569164e-15	2.23783834527024e-14
Cyp4f17	83.1454	1.14859	0.144548	7.94611	1.92462416137766e-15	2.27222421305876e-14
Adamts14	1313.36	-0.572429	0.0720419	-7.94578	1.92977007578482e-15	2.27706600063099e-14
Tigit	118.49	1.13249	0.142559	7.94404	1.95708038648877e-15	2.30804166358963e-14
Spata2	811.225	-0.463345	0.0583394	-7.94224	1.98566743345824e-15	2.34048869901509e-14
Fam169b	18.5057	2.18126	0.274687	7.94088	2.00755516016357e-15	2.36500849516783e-14
Coro7	428.43	-0.490965	0.0618526	-7.93766	2.06027085875042e-15	2.42579919479236e-14
Sprr1a	362.636	1.02261	0.128917	7.93233	2.15075802336843e-15	2.53097302166801e-14
Tlx2	13.8166	3.64543	0.45973	7.92951	2.20014813062326e-15	2.58769715913671e-14
Miga1	39.4408	-1.52064	0.191824	-7.92729	2.23984950095183e-15	2.63297087506711e-14
Zbed3	529.205	0.539958	0.0681303	7.92537	2.27465845617822e-15	2.67244778404033e-14
Prtg	220.65	0.581034	0.0734347	7.91225	2.52773056650241e-15	2.96817672232509e-14
Col3a1	29595.9	0.708705	0.0895821	7.91123	2.54849011216999e-15	2.99094203040565e-14
Spats2l	34.5087	3.4317	0.433784	7.9111	2.55130095547054e-15	2.99262933388186e-14
Fam180a	41.8508	1.565	0.197832	7.91075	2.5583503863616e-15	2.99928393331709e-14
Fam107a	19.6927	4.33836	0.548568	7.90853	2.60450401552597e-15	3.05175056528887e-14
Lysmd2	150.404	0.891729	0.112757	7.90839	2.60739541971382e-15	3.05349681769173e-14
Icmt	2037.94	-0.66472	0.0840639	-7.90732	2.62990334931147e-15	3.07820158941429e-14
Usp21	663.465	0.398697	0.050422	7.9072	2.63240937641459e-15	3.07948094200642e-14
Hoxb4	10.5319	4.5439	0.575213	7.89952	2.79978030009278e-15	3.27351994958273e-14
Acot9	1734.57	-0.358089	0.0453484	-7.89639	2.87106135618221e-15	3.35506226255416e-14
E230013L22Rik	11.9405	3.23956	0.410536	7.89104	2.9966771288856e-15	3.49997756414431e-14
Relb	191.897	0.785894	0.0996361	7.88765	3.07927943502371e-15	3.59452683486377e-14
Zfp710	455.105	0.555369	0.0704176	7.88679	3.10057645840563e-15	3.61744985730687e-14
Tnnc1	209.093	1.02046	0.129418	7.88495	3.14665351308651e-15	3.66924380225828e-14
Coq3	320.712	-0.583663	0.0740788	-7.87895	3.30137052943294e-15	3.8475972897573e-14
Irf6	18.7786	-2.18169	0.276915	-7.87857	3.31142792821707e-15	3.85725602712789e-14
Laptm4b	1690.8	-0.603605	0.0766239	-7.8775	3.34007766117547e-15	3.88854981558003e-14
Ngly1	314.476	0.715962	0.0909717	7.87016	3.54190386490436e-15	4.1213162216618e-14
Zfp469	2524.26	0.524031	0.0665881	7.86973	3.55393308581186e-15	4.13310659936946e-14
Lama1	92.841	2.66329	0.338655	7.8643	3.71166622002112e-15	4.31424285862081e-14
Gdap2	557.007	-0.451019	0.0573854	-7.85946	3.8578017962437e-15	4.48171281169164e-14
Nlrp4e	12.4159	2.49554	0.317539	7.859	3.87201460535416e-15	4.49582772024978e-14
Npy4r	17.2427	2.47902	0.316021	7.84447	4.34786825049412e-15	5.04565711668098e-14
Chst11	1271.91	0.471111	0.0601231	7.83577	4.65989853016827e-15	5.40488709773748e-14
Clcn4	1158.5	-0.404072	0.0515706	-7.83532	4.67640912868168e-15	5.42115215694089e-14
Ier5l	959.057	0.593234	0.0757365	7.83286	4.76882310164948e-15	5.5253445336177e-14
Clasp1	3639.16	-0.322471	0.0411785	-7.83107	4.8374058168853e-15	5.60182903151956e-14
Nfatc1	662.994	0.710393	0.090748	7.8282	4.94920203218155e-15	5.7282479601362e-14
Dip2b	2506.63	-0.3982	0.0508688	-7.82798	4.95762577382368e-15	5.73495202307396e-14
Rap1gds1	2301.38	-0.503114	0.0642907	-7.82562	5.05161666658894e-15	5.84058003350871e-14
Acap3	1045.98	-0.553849	0.0707961	-7.82317	5.15113952210821e-15	5.9524885866822e-14
Pard6b	52.5654	-1.52128	0.194576	-7.81844	5.34818743946543e-15	6.17691558323845e-14
Pop1	730.434	0.5476	0.0701118	7.81037	5.70182707159534e-15	6.58186542364136e-14
Sh3bp1	207.461	0.73367	0.0940043	7.80465	5.96688389036981e-15	6.88418568060983e-14
Ube2w	625.67	-0.89494	0.114719	-7.80119	6.13279599481511e-15	7.07186010111113e-14
Gpm6b	295.435	-1.44032	0.18495	-7.78759	6.82968598712964e-15	7.87129436295628e-14
Fam234b	365.955	-0.598148	0.0768237	-7.78598	6.91721778302979e-15	7.96796217565281e-14
Kdm6b	3908.35	-0.478996	0.0615371	-7.78385	7.03495736267993e-15	8.09930590397498e-14
Dzip1l	929.732	0.401288	0.0515608	7.78281	7.09303792789982e-15	8.16186212252633e-14
Ankrd13d	65.2846	1.13593	0.145969	7.78202	7.13738298797899e-15	8.20855540052845e-14
Ptger1	68.8067	1.38226	0.177888	7.77038	7.82503977225523e-15	8.99466860741195e-14
Cat	1243.44	-0.635777	0.0818405	-7.76849	7.94274126403687e-15	9.12515040107641e-14
Got1	2507.51	-0.63466	0.0816989	-7.76828	7.9556729141527e-15	9.13519154325838e-14
Kctd13	341.279	-0.554627	0.0713971	-7.7682	7.96099688776057e-15	9.13649110962895e-14
Ryk	2622.66	0.421039	0.0542013	7.76805	7.9702753526375e-15	9.14232531765167e-14
Dlgap1	28.9664	-1.76145	0.226783	-7.76712	8.0291464291307e-15	9.20500879939372e-14
Megf6	11.1267	6.10882	0.786534	7.76675	8.05261786863915e-15	9.22706381856581e-14
Tppp3	789.811	-0.632097	0.0813906	-7.76621	8.08675007612964e-15	9.26130484283601e-14
Chchd10	39.2277	1.63958	0.211138	7.76543	8.13679264389578e-15	9.31372157988784e-14
Reck	122.99	1.09038	0.140421	7.76511	8.15725316394802e-15	9.33031700030709e-14
Rab3ip	786.405	-0.575261	0.0740832	-7.76507	8.15985326355204e-15	9.33031700030709e-14
Pigo	239.655	-0.629652	0.0811436	-7.75973	8.51127083238484e-15	9.72703914635528e-14
Cebpg	839.753	-0.468985	0.0604532	-7.75782	8.64041997867818e-15	9.86946084985913e-14
Stradb	350.721	-0.710311	0.0915969	-7.75476	8.85139157091575e-15	1.01051455157956e-13
Gapvd1	2929.51	-0.3327	0.0429059	-7.75418	8.89163541778715e-15	1.01457749892803e-13
Gtf2e2	399.662	-0.492265	0.063507	-7.75135	9.09194350765087e-15	1.03689072111849e-13
Strbp	381.96	-0.8143	0.10506	-7.75078	9.13297958370592e-15	1.04102592597953e-13
Man2b2	961.882	0.501847	0.0647794	7.74702	9.40719369204575e-15	1.0717217946913e-13
Etfdh	993.752	-0.354401	0.0457631	-7.74425	9.6145216958954e-15	1.0947695184971e-13
Pwwp2b	325.309	0.610473	0.0789352	7.73386	1.04335269855342e-14	1.18740619907432e-13
Nfkbia	441.616	0.678091	0.0876819	7.73353	1.0460115912468e-14	1.18919022533295e-13
Itsn1	2045.2	0.387514	0.0501081	7.73357	1.04575761333755e-14	1.18919022533295e-13
Plscr2	352.874	0.66588	0.0861139	7.73254	1.05421565843305e-14	1.19789239102659e-13
Npr2	885.092	0.438036	0.0566616	7.73073	1.06930747193279e-14	1.21440787093816e-13
Mycbp	212.489	-0.873735	0.113179	-7.71993	1.16396423097874e-14	1.32122064843493e-13
Uqcrq	2155.73	-0.677729	0.087897	-7.71049	1.2533366732131e-14	1.42192709297274e-13
Adamts10	305.898	0.74096	0.0961084	7.70963	1.26181582915011e-14	1.43080198649831e-13
Ppnr	49.2374	1.45759	0.189185	7.70457	1.31288287895645e-14	1.48793392948398e-13
Gm11427	90.1919	-1.25663	0.163107	-7.70432	1.31545850565028e-14	1.49007810146269e-13
Aspn	48.3392	2.91268	0.378095	7.70357	1.32315548995924e-14	1.49801822068424e-13
Mpp1	1883.89	0.477534	0.0619968	7.70256	1.33363186235895e-14	1.50909516138375e-13
Tdg-ps2	274.321	-0.838786	0.108925	-7.7006	1.35430715028082e-14	1.53169538314583e-13
Etv4	1076.33	0.504333	0.0655205	7.69732	1.38949608201601e-14	1.57067829934943e-13
Mtfr1l	1765.17	-0.451157	0.0586408	-7.69357	1.43085495916391e-14	1.61659165267072e-13
Zbtb18	1010.41	-0.632756	0.0822706	-7.69116	1.45809379582177e-14	1.64651275575853e-13
Ppm1b	1067.07	-0.699319	0.0909358	-7.69026	1.46840811138671e-14	1.65730121074894e-13
Serpinb6b	113.783	-1.23559	0.160682	-7.68968	1.47505163790052e-14	1.66393764991739e-13
Txlnb	27.6898	-1.54876	0.201426	-7.68895	1.48343163787082e-14	1.67252504478824e-13
Nfia	60.2029	1.70059	0.221217	7.68742	1.50137035743607e-14	1.69187515873639e-13
Irx2	88.9846	1.74412	0.22689	7.68709	1.50515068203415e-14	1.69525860280373e-13
Tcea3	85.2903	1.22891	0.159876	7.68665	1.51035914941936e-14	1.70024624496103e-13
Eif3m	1202.14	-0.633795	0.0824609	-7.68601	1.51797324494161e-14	1.70793541044179e-13
Dpp7	614.393	0.528227	0.0687326	7.68525	1.52699379364395e-14	1.71719828372942e-13
Zranb1	590.465	-0.450485	0.0586578	-7.67989	1.59221555046538e-14	1.78962071721725e-13
Cbx4	1030.96	-0.344503	0.0448821	-7.67575	1.64456923887445e-14	1.84751247381596e-13
Fam13a	15.4235	2.26275	0.294932	7.67209	1.6922082690362e-14	1.90005085086939e-13
Ubr4	16979.9	-0.339144	0.044207	-7.67173	1.69691127184376e-14	1.9043503737674e-13
Oplah	130.238	1.07876	0.14071	7.66659	1.76633144149726e-14	1.98123661533666e-13
Lamb1	6626.71	0.558177	0.0728231	7.66483	1.79062232899202e-14	2.00744974475577e-13
Dstn	5334.66	-0.723696	0.0944391	-7.6631	1.81501404661183e-14	2.03374890138089e-13
Tmem171	60.9171	1.27316	0.166165	7.662	1.83066342879909e-14	2.0502301524793e-13
St6gal1	503.777	0.461339	0.060219	7.66102	1.84463667278084e-14	2.06481826638858e-13
Hykk	21.5412	2.89865	0.378437	7.65954	1.86595811764499e-14	2.08761248541863e-13
Ctrb1	8.231	3.56276	0.46539	7.65543	1.92667612691375e-14	2.15443712211177e-13
Alox5ap	56.1776	1.05691	0.13819	7.64819	2.03833091478322e-14	2.27754399053413e-13
Fech	1824.22	-0.404785	0.0529259	-7.64815	2.03885855076263e-14	2.27754399053413e-13
Wwtr1	3296.47	0.481881	0.0630189	7.64661	2.06351518841427e-14	2.30390625083508e-13
Aig1	307.061	-0.54667	0.0715027	-7.64544	2.08224648863851e-14	2.32362928691181e-13
Mttp	188.83	-0.552222	0.072251	-7.6431	2.12045007211137e-14	2.36505060755349e-13
Cebpd	190.487	0.854514	0.111804	7.64297	2.122719571495e-14	2.36637086144051e-13
Zfp709	42.192	1.85502	0.242787	7.64051	2.1635777763048e-14	2.41068579022428e-13
Armc1	822.7	-0.419807	0.0549483	-7.64003	2.1717104391221e-14	2.41851084875969e-13
Erlin1	987.376	-0.371971	0.0486917	-7.6393	2.18399915503559e-14	2.43095391138129e-13
Nup88	2214.12	-0.286929	0.0376062	-7.62982	2.3508570814169e-14	2.61534350344053e-13
Mknk1	575.031	-0.42133	0.0552444	-7.62666	2.40911021059543e-14	2.67878305763862e-13
2610035D17Rik	19.0394	2.26709	0.297289	7.62588	2.42369341787474e-14	2.69362439312403e-13
Cdk5rap2	1905.13	-0.325293	0.0426574	-7.62571	2.42695102417309e-14	2.69587006222367e-13
Cdkn1c	12.3036	4.03699	0.529404	7.62554	2.43015848978141e-14	2.69805777515517e-13
Zdhhc24	198.502	-0.63999	0.083943	-7.6241	2.4573385574392e-14	2.72684503670213e-13
Fyco1	1122.98	0.471152	0.0618553	7.61701	2.5962836553363e-14	2.8795626455165e-13
Il27ra	20.1167	2.51308	0.329988	7.61568	2.62313144525924e-14	2.90785995513631e-13
Foxo1	890.058	0.750272	0.0985214	7.61532	2.63036069885599e-14	2.91223207834367e-13
Arap2	38.8158	1.46728	0.192676	7.61529	2.63108422605244e-14	2.91223207834367e-13
Nnt	1753.65	0.424274	0.0557134	7.6153	2.63074508118652e-14	2.91223207834367e-13
BC034090	542.543	-0.508172	0.0667576	-7.61221	2.69458370597921e-14	2.98100290802594e-13
Csnk2a1	2130.81	-0.362431	0.0476321	-7.60895	2.76333237534522e-14	3.05550815770035e-13
Slc22a23	532.099	-0.963208	0.126725	-7.6008	2.94306201067272e-14	3.25259094627795e-13
Lgals2	11.7753	3.76258	0.49522	7.59779	3.01227108109983e-14	3.32739158345108e-13
Aldoa	25736.6	-0.684681	0.0901293	-7.59665	3.03892203566915e-14	3.35513003269369e-13
Ankrd33b	1214.41	-0.432623	0.0569508	-7.59644	3.04383210131545e-14	3.35884945904146e-13
Stk4	1082.47	-0.295442	0.0389043	-7.59407	3.10002109156796e-14	3.4191224529166e-13
Selenos	644.379	-0.51583	0.0679679	-7.58932	3.21599786707063e-14	3.54524317222748e-13
Ly6a	686.913	1.09752	0.144653	7.58727	3.26703421532784e-14	3.59968370519994e-13
Btc	39.4357	1.89937	0.250447	7.58391	3.3528356536236e-14	3.69235473648675e-13
Pml	2182.91	0.436124	0.0575106	7.58338	3.36668298247688e-14	3.70573176364147e-13
Swi5	2419.67	-0.412458	0.0544079	-7.58085	3.43296193007669e-14	3.77677800626408e-13
Elf4	1353.61	-0.375603	0.0495678	-7.57756	3.521148262296e-14	3.87184183796564e-13
Cox11	167.693	-0.657067	0.0867241	-7.57652	3.54953812475514e-14	3.90109096777173e-13
Gclm	1010.4	0.611341	0.0807079	7.57474	3.59848802927858e-14	3.95289557006539e-13
Emc6	645.018	-0.484389	0.063954	-7.57401	3.61867413941482e-14	3.973067213824e-13
Dnmt3a	599.362	-0.449099	0.0593035	-7.5729	3.64989537681962e-14	4.0053282901514e-13
Klrg2	138.346	-0.797947	0.105421	-7.56918	3.75592674669557e-14	4.1196108463756e-13
Fgfr1	5225.75	0.439741	0.0581024	7.56839	3.77878815610433e-14	4.14260106006729e-13
D5Ertd579e	1799.58	-0.313911	0.0415021	-7.56375	3.9161301012945e-14	4.28885122751821e-13
Bcor	2043.31	-0.426234	0.0563518	-7.5638	3.91468298306537e-14	4.28885122751821e-13
Hexa	3828.82	0.544329	0.0719846	7.56174	3.97698256549065e-14	4.35330778665511e-13
Filip1l	2432.53	-1.62091	0.214459	-7.55814	4.08885273746021e-14	4.47351689559276e-13
Mthfsd	485.678	-0.371658	0.0492117	-7.55223	4.27872026552369e-14	4.67889761499364e-13
Acy3	29.5892	1.60616	0.212779	7.5485	4.40295226880909e-14	4.81233408959004e-13
Psmd12	1760.99	-0.3139	0.0416244	-7.54125	4.65497269889116e-14	5.08523684208692e-13
Itga2b	55.2077	0.999724	0.132602	7.53927	4.7259398847794e-14	5.16017704653719e-13
Hoxa3	55.2561	1.15891	0.153745	7.53786	4.77729108777091e-14	5.21363455016921e-13
Srebf1	2525.28	0.594568	0.0788825	7.53738	4.79491225673612e-14	5.23024613229765e-13
Slc35e2	827.61	-0.348049	0.046197	-7.53401	4.92046219875397e-14	5.3618276579822e-13
[truncated: 53,292 more rows]

## Sheet: BAF180 CU VS SCR NT
	baseMean	log2FoldChange	lfcSE	stat	pvalue	padj
Col6a1	2729.67	5.8955	0.197788	29.8072	3.15E-195	5.31E-191
Pdlim3	6890.09	-3.62092	0.12411	-29.1751	4.01E-187	3.38E-183
Ptprf	2349.16	6.17049	0.212561	29.0292	2.82E-185	1.58E-181
Col12a1	31546.4	2.78851	0.0983257	28.3599	6.32E-177	2.66E-173
Col6a3	11007.4	3.43879	0.121748	28.2453	1.63E-175	5.48E-172
Cxcl12	3326.72	3.35466	0.121803	27.5417	5.56E-167	1.56E-163
Islr	2975.59	3.55864	0.130619	27.2445	1.93E-163	4.65E-160
Col1a1	15317.9	3.42277	0.125861	27.1947	7.49E-163	1.58E-159
Nid2	9896.77	3.18287	0.117465	27.0964	1.08E-161	2.03E-158
Pdgfrb	7816.46	3.13845	0.124198	25.2698	6.86E-141	1.16E-137
Cmah	712.433	-6.38939	0.256445	-24.9152	5.09E-137	7.79E-134
Aldh3a1	1333.36	3.48865	0.140742	24.7876	1.22E-135	1.71E-132
Aqp1	1634.95	3.89026	0.15832	24.5722	2.50E-133	3.25E-130
Adgrg1	1282.95	-4.16363	0.170844	-24.3709	3.48E-131	4.19E-128
Adgrl2	2884.55	2.89034	0.121047	23.8778	5.21E-126	5.85E-123
Lrrn1	2457.81	-3.81687	0.16025	-23.8183	2.16E-125	2.28E-122
Xirp1	2060.21	-3.26255	0.138332	-23.585	5.50E-123	5.45E-120
Fbln5	1813.21	3.59135	0.153607	23.3801	6.81E-121	6.38E-118
Ccdc141	1238.57	-3.80778	0.163285	-23.3198	2.79E-120	2.48E-117
Bmp4	1186.15	4.00837	0.173082	23.1587	1.19E-118	1.00E-115
Pappa	4211.59	-2.80476	0.12236	-22.9222	2.79E-116	2.24E-113
Mgp	7219.67	3.11436	0.137346	22.6752	7.87E-114	6.03E-111
Svep1	1372.41	7.29654	0.337571	21.6148	1.30E-103	9.55E-101
Ltbp2	2975.78	2.75877	0.127667	21.6091	1.48E-103	1.04E-100
Aqp5	8279.42	2.68657	0.12471	21.5425	6.23E-103	4.20E-100
Col6a2	1683.19	7.77014	0.361	21.5239	9.30E-103	6.03E-100
Bicc1	698.714	4.35765	0.206906	21.061	1.81E-98	1.13E-95
Prrg4	3119.29	-2.91684	0.13876	-21.0207	4.24E-98	2.55E-95
Adamtsl3	967.479	3.57694	0.170917	20.9279	2.98E-97	1.73E-94
Nqo1	2301.23	2.5536	0.124162	20.5668	5.45E-94	3.06E-91
Adamts2	819.56	4.06593	0.198039	20.5309	1.14E-93	6.19E-91
Slc7a2	1053.86	3.74389	0.185103	20.2259	5.79E-91	3.05E-88
Aebp1	14892.5	2.28153	0.113098	20.173	1.69E-90	8.63E-88
Mmp10	488.491	-4.60134	0.22874	-20.116	5.34E-90	2.65E-87
Aldh1l2	4447.29	-2.08613	0.104064	-20.0467	2.16E-89	1.04E-86
Adam12	1132.66	3.11311	0.156806	19.8532	1.03E-87	4.84E-85
Ablim1	3023.8	2.33044	0.117626	19.8123	2.33E-87	1.06E-84
Kif26b	2318.84	2.70844	0.13766	19.6748	3.54E-86	1.53E-83
Thbd	1002.82	3.41428	0.173536	19.6748	3.55E-86	1.53E-83
Mmp2	3397.63	2.58142	0.131421	19.6424	6.71E-86	2.83E-83
F3	1380.33	3.1817	0.164289	19.3664	1.48E-83	6.09E-81
Fam20a	1656.08	3.09666	0.160065	19.3463	2.19E-83	8.79E-81
Dok7	1018.89	-2.64955	0.140699	-18.8313	4.18E-79	1.64E-76
Mmp15	1248.46	-2.61477	0.140238	-18.6453	1.38E-77	5.28E-75
Vcam1	1772.2	2.94054	0.158874	18.5086	1.76E-76	6.59E-74
Pla1a	706.902	-2.73605	0.151131	-18.1039	2.97E-73	1.09E-70
Actg2	4218.11	2.49515	0.137936	18.0892	3.88E-73	1.39E-70
Ttn	37278.3	-3.01411	0.167184	-18.0287	1.16E-72	4.07E-70
Afap1l2	553.364	3.83883	0.213447	17.9849	2.56E-72	8.80E-70
Gpr176	466.598	3.77309	0.211044	17.8782	1.74E-71	5.88E-69
Sytl2	3055.28	-2.16044	0.121316	-17.8084	6.08E-71	2.01E-68
Slit2	2971.69	2.15808	0.121616	17.745	1.88E-70	6.11E-68
Rcn3	1441.37	2.42888	0.137257	17.6958	4.52E-70	1.44E-67
Tmem45a	711.622	4.22472	0.240229	17.5862	3.14E-69	9.80E-67
Pcdh7	1948.9	2.273	0.129445	17.5596	5.02E-69	1.54E-66
Emilin2	1492.55	2.39896	0.137043	17.5051	1.31E-68	3.94E-66
Rnf150	1223.83	2.63675	0.151145	17.4451	3.75E-68	1.11E-65
Cyp1b1	5386.85	1.99097	0.114145	17.4424	3.93E-68	1.14E-65
Unc5c	701.175	3.99456	0.231407	17.2621	9.08E-67	2.59E-64
Brinp3	705.865	3.25308	0.189157	17.1977	2.76E-66	7.76E-64
Egfr	1364.53	2.52242	0.146837	17.1783	3.86E-66	1.07E-63
Tenm3	2070.8	2.24566	0.130977	17.1455	6.79E-66	1.82E-63
Enpp1	547.471	3.95057	0.230409	17.1459	6.74E-66	1.82E-63
Slc16a11	611.926	3.42298	0.200967	17.0325	4.71E-65	1.24E-62
Crlf1	1935.33	2.5498	0.150059	16.992	9.40E-65	2.44E-62
Cebpa	391.64	3.81155	0.224479	16.9795	1.16E-64	2.97E-62
Mt2	2303.8	2.20763	0.130049	16.9754	1.25E-64	3.14E-62
Plpp3	776.124	2.66228	0.157372	16.9171	3.37E-64	8.34E-62
Gm2115	1743.1	2.69259	0.15949	16.8825	6.06E-64	1.48E-61
Sema3c	1855.65	-2.98022	0.177556	-16.7847	3.16E-63	7.60E-61
Colec12	1744.33	2.1879	0.130568	16.7568	5.05E-63	1.20E-60
Ank	9737.4	2.21281	0.132375	16.7162	9.99E-63	2.34E-60
Dclk1	2896.78	2.12967	0.128073	16.6285	4.33E-62	1.00E-59
Egr1	2579.15	2.19656	0.132402	16.5901	8.22E-62	1.87E-59
Cd200	747.851	-2.51433	0.151686	-16.5759	1.04E-61	2.34E-59
Nsg1	1214.85	2.70408	0.163561	16.5325	2.14E-61	4.74E-59
Dhrs3	664.768	3.20075	0.193689	16.5252	2.41E-61	5.28E-59
Mrc2	4692.92	2.08935	0.126635	16.4989	3.73E-61	8.07E-59
Chst15	1337.12	2.27211	0.138648	16.3876	2.35E-60	5.01E-58
Paqr8	1392.47	-2.16387	0.132661	-16.3112	8.21E-60	1.73E-57
Rab32	445.811	3.34177	0.20698	16.1454	1.22E-58	2.55E-56
Cspg4	2078.38	2.08785	0.129374	16.1381	1.38E-58	2.83E-56
Tmem119	1035.76	2.42252	0.151751	15.9638	2.28E-57	4.64E-55
Ugp2	2495.6	-2.01699	0.126406	-15.9564	2.57E-57	5.16E-55
Anxa8	2569.72	2.43762	0.153101	15.9217	4.48E-57	8.89E-55
Mcam	592.381	-2.61937	0.164749	-15.8991	6.43E-57	1.26E-54
Dab2	2813.81	2.43241	0.153563	15.8399	1.65E-56	3.20E-54
Sash1	611.135	2.732	0.172564	15.8318	1.88E-56	3.60E-54
Vcan	7076.25	2.16056	0.137193	15.7483	7.05E-56	1.33E-53
Slc1a3	468.298	5.75427	0.366924	15.6824	1.99E-55	3.73E-53
2900026A02Rik	2956.28	2.09071	0.133626	15.646	3.54E-55	6.56E-53
Fndc1	2729.84	-2.03616	0.130553	-15.5964	7.70E-55	1.41E-52
Peli2	663.681	2.58876	0.166394	15.558	1.40E-54	2.54E-52
Lgals3bp	893.145	2.37794	0.152938	15.5484	1.63E-54	2.92E-52
S1pr3	372.526	3.47491	0.224384	15.4864	4.28E-54	7.60E-52
Olfml3	669.476	2.57075	0.166372	15.4519	7.33E-54	1.29E-51
Igfbp2	18671.5	-1.93635	0.125404	-15.4409	8.69E-54	1.51E-51
Pcsk9	212.046	6.02469	0.390796	15.4164	1.27E-53	2.18E-51
Ucp2	460.749	3.01922	0.198596	15.2028	3.39E-52	5.76E-50
Bmper	1044.58	2.41053	0.158631	15.1959	3.77E-52	6.35E-50
P4ha3	377.554	3.74127	0.24681	15.1585	6.66E-52	1.11E-49
Spock2	793.958	2.36692	0.156986	15.0773	2.28E-51	3.77E-49
Tubb3	990.596	-2.4585	0.163231	-15.0615	2.90E-51	4.74E-49
Sema6a	2899.96	-2.05881	0.136905	-15.0382	4.13E-51	6.69E-49
Gja1	9671.98	-1.54619	0.102827	-15.0368	4.22E-51	6.77E-49
Lgals9	878.722	2.62451	0.175355	14.9669	1.21E-50	1.92E-48
Spn	505.571	2.64173	0.177204	14.9078	2.93E-50	4.62E-48
Timp3	6441.02	1.65371	0.11129	14.8594	6.05E-50	9.43E-48
Ecm1	5725.98	2.19374	0.147682	14.8545	6.50E-50	1.01E-47
Sod3	1217.06	2.01009	0.136574	14.7179	4.95E-49	7.58E-47
Emp1	10638.8	1.62764	0.110997	14.6638	1.10E-48	1.66E-46
Mapk4	825.727	-2.2616	0.154231	-14.6637	1.10E-48	1.66E-46
Bgn	29222.4	2.51252	0.171827	14.6224	2.02E-48	3.01E-46
Sfrp2	1174.65	2.79092	0.190996	14.6125	2.34E-48	3.46E-46
Sirpa	947.049	-2.37027	0.162235	-14.6101	2.42E-48	3.55E-46
Ar	481.519	3.00443	0.206082	14.5788	3.83E-48	5.57E-46
Fbxo32	2234.25	-1.76479	0.121178	-14.5636	4.79E-48	6.89E-46
Capn6	378.364	2.91427	0.200653	14.5239	8.55E-48	1.22E-45
Mmp12	329.752	-8.74187	0.602667	-14.5053	1.12E-47	1.59E-45
Klhdc8a	1688.72	2.01367	0.138833	14.5042	1.14E-47	1.60E-45
Galnt18	282.687	4.06878	0.281786	14.4393	2.93E-47	4.08E-45
Fmn1	1424.05	1.91765	0.132963	14.4225	3.74E-47	5.16E-45
Socs2	1545.46	-1.77213	0.123093	-14.3967	5.43E-47	7.43E-45
Eda2r	1350.08	-1.79153	0.124565	-14.3823	6.68E-47	9.08E-45
Chst1	946.666	2.16732	0.150951	14.3578	9.52E-47	1.28E-44
Itgb3	908.138	2.14627	0.149827	14.3249	1.53E-46	2.04E-44
Myf5	2109.2	-2.05289	0.143543	-14.3016	2.14E-46	2.84E-44
Actn3	3619.57	-1.83812	0.12887	-14.2634	3.70E-46	4.87E-44
Mycl	516.374	-3.00949	0.211121	-14.2548	4.18E-46	5.46E-44
C1qtnf3	892.17	2.21904	0.155958	14.2284	6.10E-46	7.91E-44
Sec14l2	598.62	-2.19674	0.155686	-14.1101	3.29E-45	4.23E-43
Cyth3	2214.3	1.59686	0.113683	14.0467	8.07E-45	1.03E-42
Zfp395	624.604	2.29812	0.16401	14.0121	1.32E-44	1.67E-42
Ccn5	282.682	5.53904	0.397661	13.9291	4.22E-44	5.31E-42
Atoh8	513.888	2.86073	0.206197	13.8738	9.13E-44	1.14E-41
Tns3	7311.72	1.49474	0.108019	13.8377	1.51E-43	1.87E-41
Smyd1	482.551	-2.69779	0.195033	-13.8325	1.62E-43	2.00E-41
Mgat3	1479.18	1.92441	0.139175	13.8272	1.75E-43	2.13E-41
Sntb1	498.969	-2.55587	0.186058	-13.737	6.10E-43	7.39E-41
Siglecg	1518.35	-1.82173	0.132828	-13.7149	8.27E-43	9.95E-41
Antxr1	2636.96	1.99307	0.145584	13.6902	1.16E-42	1.39E-40
Rcan2	918.798	-2.08313	0.152421	-13.667	1.60E-42	1.90E-40
Myl9	2174.06	2.01172	0.147321	13.6553	1.88E-42	2.21E-40
Sema7a	2190.78	1.59905	0.117433	13.6167	3.19E-42	3.73E-40
Slc6a17	2985.5	-1.50094	0.110258	-13.613	3.35E-42	3.90E-40
Lrrc17	1687.67	-1.99421	0.146778	-13.5865	4.81E-42	5.52E-40
Nrep	399.069	3.58263	0.263684	13.5868	4.80E-42	5.52E-40
Cd34	1155.33	2.13899	0.157455	13.5848	4.93E-42	5.61E-40
Cxcr4	1287.11	2.1367	0.157806	13.5401	9.07E-42	1.03E-39
Crybg1	1307.29	1.88602	0.139424	13.5273	1.08E-41	1.21E-39
P2rx7	359.479	2.9312	0.216794	13.5207	1.18E-41	1.32E-39
Arhgdib	964.79	2.19328	0.162292	13.5144	1.29E-41	1.43E-39
Fyn	2676.18	-1.57502	0.116587	-13.5094	1.38E-41	1.52E-39
Alcam	1375.95	1.8761	0.139241	13.4738	2.23E-41	2.44E-39
Gas1	3219.08	1.80909	0.134348	13.4657	2.49E-41	2.71E-39
Cbr2	1095.42	2.01341	0.14964	13.4551	2.87E-41	3.10E-39
Rap1gap2	245.701	3.37318	0.252313	13.369	9.17E-41	9.84E-39
Loxl3	2177.95	1.74622	0.130762	13.3541	1.12E-40	1.19E-38
Sorbs1	1347.96	-1.69682	0.127294	-13.33	1.55E-40	1.64E-38
Sorbs3	1967.08	1.92266	0.144241	13.3295	1.56E-40	1.64E-38
Fbln7	405.134	3.0312	0.227695	13.3126	1.96E-40	2.05E-38
Stmn4	900.275	-2.1448	0.161507	-13.2799	3.03E-40	3.15E-38
C1qtnf6	2245.87	-1.65834	0.12528	-13.2371	5.36E-40	5.54E-38
Ttll11	320.947	2.85105	0.215945	13.2027	8.47E-40	8.70E-38
Kcnf1	588.551	2.27735	0.172861	13.1745	1.23E-39	1.26E-37
Pdgfra	555.085	2.36044	0.179376	13.1592	1.51E-39	1.53E-37
Oaf	814.933	2.26698	0.172631	13.1319	2.16E-39	2.18E-37
Sorbs2	1815.43	-1.94868	0.148482	-13.124	2.40E-39	2.41E-37
Adamts5	2337.84	1.57266	0.120051	13.1	3.29E-39	3.28E-37
Ccnd1	11751.9	1.52149	0.116361	13.0756	4.54E-39	4.50E-37
Egr2	209.851	3.53048	0.270182	13.067	5.08E-39	5.01E-37
Pltp	1241.88	1.70304	0.130401	13.06	5.57E-39	5.46E-37
Daam1	3065.87	-1.51777	0.116235	-13.0578	5.74E-39	5.59E-37
Gper1	545.34	2.44822	0.188112	13.0147	1.01E-38	9.77E-37
Dysf	394.749	2.35802	0.181358	13.002	1.19E-38	1.15E-36
Csf1	16437.5	1.44195	0.110959	12.9954	1.30E-38	1.24E-36
Hhipl1	1681.46	-1.77941	0.137495	-12.9416	2.62E-38	2.50E-36
Tnik	630.844	-2.1449	0.166464	-12.8851	5.46E-38	5.17E-36
Asap1	8682.94	1.42705	0.110982	12.8583	7.72E-38	7.27E-36
Il4ra	1623.8	1.69205	0.132387	12.7811	2.09E-37	1.96E-35
Adamtsl4	708.293	2.5637	0.200777	12.7689	2.45E-37	2.28E-35
Gpnmb	1006.27	-1.88041	0.147509	-12.7478	3.21E-37	2.97E-35
Tspan7	538.399	-2.53632	0.198978	-12.7468	3.25E-37	2.99E-35
Nynrin	569.786	2.92666	0.230346	12.7055	5.51E-37	5.05E-35
Col1a2	18074.2	1.79538	0.141348	12.7018	5.78E-37	5.26E-35
Tgfbr3	734.764	1.96135	0.154697	12.6787	7.76E-37	7.03E-35
Cfh	300.644	3.91751	0.30922	12.669	8.78E-37	7.91E-35
Ndrg4	5179.25	-1.37976	0.108941	-12.6652	9.22E-37	8.26E-35
Lox	15492	1.46221	0.115498	12.66	9.85E-37	8.78E-35
Pi15	850.346	3.5336	0.279325	12.6505	1.11E-36	9.86E-35
Nab2	2207.91	1.72268	0.136674	12.6043	2.00E-36	1.76E-34
Pid1	290.822	3.36963	0.269016	12.5258	5.40E-36	4.74E-34
Smad6	369.17	2.89555	0.232629	12.4471	1.45E-35	1.27E-33
Socs3	859.571	1.8696	0.150219	12.4459	1.47E-35	1.28E-33
Soga3	394.885	-2.35939	0.189925	-12.4228	1.97E-35	1.70E-33
Nrap	869.357	-1.92644	0.155178	-12.4144	2.18E-35	1.88E-33
Fmo1	334.134	2.97554	0.239753	12.4109	2.28E-35	1.95E-33
Kcnj2	1407.18	1.7847	0.144442	12.3558	4.53E-35	3.85E-33
Lix1	229.095	4.49638	0.364173	12.3468	5.07E-35	4.29E-33
Enho	422.059	-2.50371	0.203522	-12.3019	8.84E-35	7.45E-33
Pdgfrl	368.214	2.62102	0.2137	12.2649	1.40E-34	1.17E-32
Trio	14718.3	-1.25567	0.102526	-12.2473	1.74E-34	1.45E-32
Nod1	307.384	2.68073	0.219071	12.2368	1.98E-34	1.64E-32
Slc48a1	5418.23	1.80944	0.148008	12.2253	2.28E-34	1.88E-32
Fhl1	11204.5	-1.4294	0.117334	-12.1823	3.86E-34	3.17E-32
Sema5a	3390.99	1.35784	0.111627	12.1641	4.83E-34	3.95E-32
Vdr	756.168	2.10275	0.173085	12.1487	5.83E-34	4.75E-32
Cntfr	214.071	-2.95983	0.243776	-12.1416	6.36E-34	5.15E-32
Apln	398.858	2.40803	0.198857	12.1094	9.42E-34	7.60E-32
Eif2ak3	1437.02	-1.4873	0.122906	-12.1012	1.04E-33	8.35E-32
C1qtnf1	332.759	2.99191	0.247277	12.0994	1.06E-33	8.49E-32
Acsbg1	508.697	2.17566	0.179888	12.0945	1.13E-33	8.98E-32
Fam20c	2136.7	1.53495	0.127153	12.0716	1.49E-33	1.18E-31
Ephb6	1940.23	1.59882	0.132474	12.069	1.54E-33	1.21E-31
Clec2d	371.074	2.70227	0.224247	12.0504	1.93E-33	1.50E-31
Dagla	886.288	1.88597	0.156504	12.0506	1.92E-33	1.50E-31
Car8	1135.9	1.61065	0.134018	12.0181	2.85E-33	2.22E-31
Pcdh18	420.712	2.4992	0.208315	11.9972	3.67E-33	2.84E-31
Creb5	1937.23	-1.53188	0.127955	-11.9721	4.98E-33	3.83E-31
Serinc5	1176.87	-1.65516	0.138707	-11.9328	7.99E-33	6.12E-31
Dusp5	1171.12	1.86721	0.156749	11.9121	1.02E-32	7.80E-31
Cd44	21578.2	-1.51263	0.127069	-11.904	1.13E-32	8.57E-31
Ghr	730.52	2.26575	0.190759	11.8776	1.55E-32	1.17E-30
Hivep3	496.506	2.17351	0.18301	11.8764	1.57E-32	1.18E-30
Pdk4	1150.66	1.74127	0.146684	11.8709	1.68E-32	1.26E-30
Ephb3	1101.39	1.68438	0.142062	11.8566	1.99E-32	1.48E-30
Glul	1658.21	1.70087	0.143571	11.8469	2.23E-32	1.66E-30
Neurl1b	448.708	2.15167	0.181657	11.8447	2.29E-32	1.69E-30
Nefm	2456.23	-1.49163	0.126139	-11.8253	2.89E-32	2.13E-30
Jup	1719.14	1.95249	0.165463	11.8001	3.90E-32	2.85E-30
Lrch1	812.952	1.67993	0.143351	11.7189	1.02E-31	7.44E-30
Cx3cl1	699.714	2.28908	0.195372	11.7165	1.05E-31	7.62E-30
Hdac9	500.108	-1.97485	0.168612	-11.7124	1.10E-31	7.96E-30
C1s1	476.158	2.23515	0.191137	11.694	1.37E-31	9.85E-30
Postn	2161.96	-2.31897	0.198888	-11.6597	2.05E-31	1.47E-29
Fxyd5	659.168	2.39993	0.206808	11.6046	3.90E-31	2.79E-29
Paqr4	356.214	2.21062	0.190691	11.5927	4.49E-31	3.19E-29
Zbtb7c	476.769	2.36194	0.203774	11.591	4.58E-31	3.24E-29
Xirp2	514.879	-8.31796	0.717879	-11.5868	4.80E-31	3.39E-29
Il33	998.698	1.88824	0.163115	11.5761	5.45E-31	3.82E-29
Dock8	699.506	1.72474	0.14921	11.5592	6.63E-31	4.64E-29
Abca1	232.15	4.03818	0.349868	11.542	8.10E-31	5.64E-29
Ptprk	6256.89	-1.43919	0.124729	-11.5386	8.43E-31	5.85E-29
Adgre5	4828.08	1.61963	0.14055	11.5235	1.00E-30	6.94E-29
Igfbp6	2072.39	1.55368	0.134865	11.5203	1.04E-30	7.17E-29
Gm13889	239.99	-3.1828	0.276924	-11.4934	1.42E-30	9.75E-29
Slc29a1	7018.61	1.54221	0.134188	11.493	1.43E-30	9.76E-29
Lama4	626.528	8.50597	0.741204	11.4759	1.74E-30	1.18E-28
Dlc1	1320.54	1.80418	0.157294	11.4701	1.86E-30	1.26E-28
Zfp704	2142.11	-1.31591	0.114759	-11.4667	1.94E-30	1.31E-28
Krt80	3141.6	-1.52755	0.13336	-11.4543	2.24E-30	1.50E-28
Mrgprf	199.89	3.024	0.264566	11.43	2.96E-30	1.98E-28
Ephx1	5706.4	1.38874	0.121727	11.4087	3.78E-30	2.51E-28
Pgf	670.056	1.76546	0.154746	11.4087	3.78E-30	2.51E-28
Ryr3	338.711	2.70305	0.237088	11.401	4.13E-30	2.73E-28
Nfatc4	232.331	2.93827	0.258004	11.3884	4.77E-30	3.14E-28
Bahcc1	1621.56	1.45133	0.127453	11.3872	4.84E-30	3.17E-28
Klf4	1126.47	1.52137	0.133746	11.3751	5.56E-30	3.63E-28
Accs	434.958	-2.03077	0.178841	-11.3552	6.99E-30	4.54E-28
Spata13	307.492	2.48447	0.218798	11.3551	7.00E-30	4.54E-28
Gulp1	358.607	2.83035	0.249377	11.3497	7.44E-30	4.81E-28
Serpine2	1398.78	1.6183	0.142683	11.342	8.13E-30	5.23E-28
L1cam	892.901	-1.87165	0.165597	-11.3024	1.28E-29	8.18E-28
Arhgap29	3586.09	-1.36243	0.121055	-11.2546	2.20E-29	1.40E-27
Mt1	5706.88	1.95801	0.174344	11.2307	2.88E-29	1.83E-27
Ssbp4	916.111	1.87696	0.16735	11.2158	3.41E-29	2.16E-27
Cav1	3076.53	1.55178	0.13868	11.1897	4.58E-29	2.89E-27
Zfp36l2	7651.97	1.46912	0.131545	11.1682	5.83E-29	3.67E-27
Fam131b	630.059	1.77006	0.15857	11.1627	6.21E-29	3.89E-27
Dhcr24	3786	1.51439	0.135877	11.1453	7.55E-29	4.71E-27
Nog	98.552	-4.70711	0.423173	-11.1234	9.65E-29	6.00E-27
Nkd2	287.787	5.22589	0.46994	11.1203	9.99E-29	6.19E-27
Peg3	9606.19	-1.41737	0.127475	-11.1188	1.02E-28	6.27E-27
Fgf7	415.424	2.52198	0.226882	11.1158	1.05E-28	6.46E-27
Fgfr2	159.275	4.45776	0.402108	11.086	1.47E-28	8.99E-27
Rftn2	860.732	1.69669	0.15328	11.0692	1.77E-28	1.08E-26
Fcgrt	731.643	1.76397	0.159648	11.0491	2.21E-28	1.35E-26
Dlg5	4133.57	1.21756	0.110419	11.0267	2.84E-28	1.72E-26
Ccn2	11633.6	-1.31966	0.119802	-11.0154	3.22E-28	1.95E-26
Pde10a	480.496	-2.0493	0.186365	-10.9962	3.99E-28	2.40E-26
Gstm2	334.076	2.59474	0.235994	10.9949	4.04E-28	2.42E-26
Tnnt2	692.841	1.7571	0.159901	10.9886	4.33E-28	2.59E-26
Xdh	1502.64	1.3593	0.123759	10.9834	4.59E-28	2.73E-26
Lipg	329.353	2.13561	0.194668	10.9705	5.30E-28	3.14E-26
Synpo2l	2861.13	-1.44289	0.131857	-10.9428	7.19E-28	4.25E-26
Pxylp1	546.112	1.85766	0.17009	10.9216	9.09E-28	5.35E-26
Sh3rf3	230.875	2.69278	0.246648	10.9175	9.50E-28	5.58E-26
Gas6	177.313	3.57933	0.327943	10.9145	9.83E-28	5.75E-26
Pcyt1b	293.058	2.39193	0.219171	10.9135	9.93E-28	5.79E-26
Cxcl5	260.709	2.91108	0.266815	10.9105	1.03E-27	5.97E-26
Setbp1	1030.02	2.15951	0.198184	10.8965	1.20E-27	6.94E-26
Plcl2	1313.58	-1.3927	0.12868	-10.823	2.68E-27	1.55E-25
Crip1	1901.29	1.52539	0.140946	10.8225	2.69E-27	1.55E-25
Spon2	225.551	6.58557	0.608626	10.8204	2.76E-27	1.58E-25
Drp2	714.392	1.84563	0.170686	10.813	2.99E-27	1.71E-25
Egr3	242.375	2.77432	0.256639	10.8102	3.08E-27	1.75E-25
Cavin1	18626.1	1.30552	0.120839	10.8038	3.30E-27	1.87E-25
St8sia2	143.583	-4.08268	0.378635	-10.7826	4.16E-27	2.35E-25
Dcbld2	6522.06	-1.17531	0.109309	-10.7522	5.78E-27	3.26E-25
Hdac7	2917.39	1.26315	0.117491	10.7511	5.86E-27	3.29E-25
Vegfd	296.259	2.54979	0.237364	10.7421	6.45E-27	3.61E-25
Abca3	819.055	1.62857	0.151757	10.7314	7.25E-27	4.04E-25
Enah	3084.98	-1.18003	0.110337	-10.6948	1.08E-26	5.99E-25
Pcdh1	4206.16	-1.50416	0.140697	-10.6908	1.12E-26	6.23E-25
Pmp22	1812.57	1.68474	0.157897	10.6698	1.41E-26	7.78E-25
Glipr1	256.265	-2.55175	0.23942	-10.6581	1.60E-26	8.80E-25
Tmod1	300.598	-2.20081	0.206896	-10.6373	2.00E-26	1.10E-24
Csf2rb	417.194	2.73636	0.25781	10.6138	2.57E-26	1.41E-24
Synpo	2058.98	1.44798	0.136466	10.6106	2.66E-26	1.45E-24
Tbx1	299.999	2.64239	0.249097	10.6079	2.74E-26	1.49E-24
H2-T23	277.495	2.56196	0.241971	10.5879	3.39E-26	1.84E-24
P2ry2	290.549	2.26021	0.213633	10.5799	3.70E-26	2.00E-24
Spp1	19462.3	1.51708	0.143407	10.5788	3.74E-26	2.01E-24
Dusp16	1732.79	-1.25328	0.118494	-10.5767	3.82E-26	2.05E-24
Mmp16	191.529	2.7692	0.261907	10.5732	3.97E-26	2.12E-24
Cdh13	1292.05	1.58047	0.149484	10.5728	3.99E-26	2.13E-24
Rapgef3	187.552	3.07173	0.290717	10.5661	4.28E-26	2.28E-24
Hspb8	2844.5	-1.35044	0.12785	-10.5627	4.44E-26	2.35E-24
Stbd1	1708.37	-1.60982	0.152454	-10.5594	4.60E-26	2.43E-24
Rab7b	294.101	2.21409	0.209722	10.5572	4.70E-26	2.48E-24
Fzd1	2235.98	1.28328	0.121572	10.5557	4.78E-26	2.51E-24
Smoc2	378.978	3.93708	0.373249	10.5481	5.18E-26	2.71E-24
Loxl2	687.096	-2.05523	0.194922	-10.5439	5.42E-26	2.83E-24
Pcx	801.261	1.52284	0.14486	10.5125	7.57E-26	3.94E-24
Tanc2	5170.77	-1.19092	0.11346	-10.4964	8.98E-26	4.65E-24
Wnt10a	496.973	2.2443	0.214727	10.4519	1.44E-25	7.42E-24
Emilin1	216.321	2.72268	0.261249	10.4218	1.97E-25	1.02E-23
Stc2	1592.93	-1.25062	0.120116	-10.4118	2.19E-25	1.13E-23
Ptgs1	3063.99	1.14567	0.110089	10.4068	2.31E-25	1.18E-23
Asic1	248.261	2.78328	0.267519	10.404	2.38E-25	1.21E-23
Nmnat2	587.459	1.9351	0.186364	10.3835	2.95E-25	1.50E-23
9330159F19Rik	172.219	-2.78976	0.268767	-10.3798	3.06E-25	1.55E-23
Eps8	6649.78	1.1836	0.114076	10.3755	3.21E-25	1.62E-23
Tbc1d9	942.848	-1.49432	0.144045	-10.374	3.26E-25	1.64E-23
Abca5	1340.03	-1.70939	0.164921	-10.3649	3.58E-25	1.80E-23
Itgb5	5173.23	1.30001	0.125637	10.3474	4.30E-25	2.16E-23
Itga3	4771.25	1.21927	0.117906	10.341	4.59E-25	2.30E-23
Plcg2	423.169	-2.25676	0.218678	-10.32	5.72E-25	2.85E-23
Ptprd	1057.71	-1.51569	0.146982	-10.3121	6.21E-25	3.09E-23
Sardh	418.176	2.06983	0.200965	10.2994	7.09E-25	3.50E-23
Heg1	5275.35	-1.32391	0.128539	-10.2997	7.07E-25	3.50E-23
Sgsm1	125.055	3.30287	0.320842	10.2944	7.47E-25	3.68E-23
Ezr	3418.85	1.18304	0.115215	10.2681	9.81E-25	4.82E-23
Pdlim2	2797.45	1.27363	0.124074	10.2651	1.01E-24	4.96E-23
Foxq1	205.038	2.82575	0.276815	10.2081	1.82E-24	8.91E-23
Alox5	2573.08	-1.30668	0.128248	-10.1887	2.23E-24	1.08E-22
Tg	399.37	1.93198	0.190018	10.1674	2.77E-24	1.35E-22
Cd82	3216.99	-1.19981	0.118132	-10.1565	3.10E-24	1.50E-22
Pdlim4	2420.47	-1.39667	0.137596	-10.1506	3.29E-24	1.59E-22
Myo1d	1137.7	1.4713	0.145122	10.1384	3.73E-24	1.79E-22
Syk	298.452	2.21051	0.218035	10.1383	3.73E-24	1.79E-22
Insig1	2511.06	1.11305	0.10979	10.138	3.75E-24	1.79E-22
Npc2	8710.16	1.04933	0.103621	10.1266	4.21E-24	2.01E-22
Mmp28	372.411	1.94087	0.191825	10.1179	4.60E-24	2.19E-22
Epb41l4a	1444.49	-1.34231	0.132819	-10.1063	5.18E-24	2.46E-22
Il17rc	1858.24	-1.33105	0.131942	-10.0882	6.23E-24	2.95E-22
Jph2	3604.69	1.31012	0.129916	10.0844	6.48E-24	3.06E-22
Pde4d	1257.32	1.3306	0.132002	10.0801	6.76E-24	3.18E-22
Fgf2	398.956	2.28061	0.226323	10.0768	6.99E-24	3.28E-22
Nphp4	180.425	2.73125	0.271204	10.0708	7.44E-24	3.48E-22
Sall2	532.101	1.82287	0.181133	10.0637	7.99E-24	3.73E-22
Klhl41	206.845	-2.4539	0.244042	-10.0552	8.71E-24	4.05E-22
Capn5	198.56	2.59442	0.258414	10.0398	1.02E-23	4.73E-22
Runx3	1406.2	1.41876	0.141328	10.0388	1.03E-23	4.77E-22
Peg10	6788.65	1.26047	0.125564	10.0385	1.03E-23	4.77E-22
Sgcd	183.094	3.1458	0.313613	10.0308	1.12E-23	5.14E-22
Ccnd2	10978.9	-1.06261	0.106201	-10.0056	1.44E-23	6.61E-22
Hspb1	5254.77	-1.56787	0.156818	-9.99804	1.55E-23	7.12E-22
Ccl9	165.869	3.92287	0.39261	9.99179	1.66E-23	7.56E-22
Clcf1	926.665	1.3857	0.13869	9.99138	1.66E-23	7.57E-22
Cd9	4965.96	1.14002	0.114195	9.98317	1.81E-23	8.20E-22
Lrp1	55818.3	1.05035	0.105253	9.97924	1.88E-23	8.51E-22
Cpne2	2053.94	1.43298	0.143688	9.9729	2.00E-23	9.05E-22
Gm37352	953.228	1.38528	0.139099	9.95901	2.30E-23	1.04E-21
Cd28	137.425	-3.08717	0.310011	-9.95825	2.32E-23	1.04E-21
Chst7	146.94	2.93179	0.294625	9.95093	2.50E-23	1.12E-21
Lpin3	1879.75	-1.29208	0.129988	-9.94003	2.79E-23	1.25E-21
Ppargc1a	326.424	-2.18194	0.220292	-9.90474	3.97E-23	1.77E-21
Tcf7l2	1027.85	1.79216	0.181382	9.8806	5.05E-23	2.25E-21
Cmklr1	176.742	3.14039	0.318078	9.87302	5.45E-23	2.42E-21
Usp13	364.456	-1.82986	0.185641	-9.85694	6.40E-23	2.83E-21
Pcolce	11883.6	1.1701	0.118738	9.85444	6.56E-23	2.89E-21
Mfap5	212.8	5.41305	0.549614	9.84882	6.94E-23	3.05E-21
Sema3f	195.091	3.42211	0.34754	9.84666	7.09E-23	3.11E-21
Adgra2	1167.74	1.3862	0.140858	9.84107	7.49E-23	3.27E-21
Mylk	269.34	2.44125	0.248067	9.84107	7.49E-23	3.27E-21
Myl4	167.447	2.46781	0.250848	9.83789	7.73E-23	3.36E-21
Selenop	282.553	2.74022	0.278539	9.83785	7.73E-23	3.36E-21
Igfbp7	3528.28	1.29628	0.131888	9.82865	8.47E-23	3.67E-21
Atg9b	317.618	-2.23792	0.227965	-9.81694	9.52E-23	4.11E-21
Osbpl3	1252.81	1.27818	0.130259	9.81266	9.93E-23	4.28E-21
Adgrl3	791.301	1.42991	0.146067	9.78938	1.25E-22	5.38E-21
Myh3	249.235	2.29823	0.234895	9.78409	1.32E-22	5.65E-21
Fhod3	984.258	-1.29399	0.132289	-9.78155	1.35E-22	5.78E-21
Gprc5a	945.471	1.36373	0.139489	9.7766	1.42E-22	6.05E-21
Tns1	17190	1.06429	0.10917	9.749	1.86E-22	7.93E-21
Pik3r1	2718.15	1.26013	0.129312	9.74488	1.94E-22	8.23E-21
Tead3	856.883	1.48585	0.15285	9.72093	2.46E-22	1.04E-20
Lrrc75a	311.358	1.90577	0.196114	9.7177	2.53E-22	1.07E-20
Mex3b	962.643	-1.39906	0.144146	-9.70583	2.85E-22	1.20E-20
Fgf10	509.245	1.73853	0.179422	9.68961	3.34E-22	1.40E-20
Lama2	847.121	1.45834	0.150538	9.68755	3.41E-22	1.43E-20
Tnfrsf1b	1568.43	1.19666	0.123559	9.68492	3.49E-22	1.46E-20
Fam13c	498.985	-1.60587	0.165865	-9.68176	3.60E-22	1.50E-20
Nfix	15971.1	1.31504	0.135907	9.67603	3.81E-22	1.59E-20
Gprin3	223.108	2.84271	0.294003	9.66897	4.08E-22	1.70E-20
Jade2	489.181	1.83038	0.189459	9.66109	4.41E-22	1.83E-20
Slc44a1	2675.98	1.07506	0.111292	9.65985	4.47E-22	1.84E-20
Egln3	1254.91	1.52766	0.158264	9.65262	4.79E-22	1.97E-20
Mgl2	180.617	2.51186	0.260321	9.6491	4.96E-22	2.04E-20
Ccdc8	597.349	-1.79022	0.185572	-9.64704	5.06E-22	2.07E-20
Sh3bp5	470.382	1.69621	0.175925	9.64163	5.33E-22	2.18E-20
Adamts12	191.849	3.06976	0.319002	9.62302	6.39E-22	2.61E-20
Pdgfb	221.629	2.09902	0.218491	9.60686	7.48E-22	3.04E-20
Maml2	881.799	1.55848	0.162301	9.60238	7.81E-22	3.17E-20
Itga11	357.388	5.64999	0.588724	9.597	8.23E-22	3.33E-20
Prickle1	689.994	-1.53901	0.160577	-9.58424	9.31E-22	3.76E-20
Npnt	2273.35	1.21705	0.127494	9.54587	1.35E-21	5.44E-20
Tm4sf1	4677.67	1.20419	0.126215	9.54082	1.42E-21	5.70E-20
Filip1l	2650.99	-1.88641	0.198371	-9.50949	1.92E-21	7.69E-20
Msln	2207.32	1.405	0.147762	9.50849	1.93E-21	7.74E-20
Gata2	801.768	1.54537	0.162697	9.49843	2.13E-21	8.51E-20
P2rx5	129.756	-2.65012	0.279173	-9.49273	2.25E-21	8.97E-20
Lpl	826.457	1.59039	0.167548	9.49213	2.26E-21	9.00E-20
Arhgap22	3881.28	1.21255	0.12779	9.48862	2.34E-21	9.28E-20
Ly6a	892.84	1.67069	0.176305	9.47611	2.64E-21	1.04E-19
Vsir	278.72	2.43341	0.257112	9.46441	2.95E-21	1.16E-19
Tmsb4x	11661.5	-1.28516	0.135828	-9.46171	3.03E-21	1.19E-19
Hey1	193.613	-2.45446	0.259565	-9.45606	3.20E-21	1.26E-19
Fn1	332990	-1.17263	0.124069	-9.45148	3.34E-21	1.31E-19
Dynap	1280.32	2.06286	0.218391	9.44573	3.53E-21	1.38E-19
Rin2	1117.57	1.24702	0.132103	9.43978	3.74E-21	1.46E-19
S100a4	4686.01	1.61364	0.171134	9.42913	4.13E-21	1.61E-19
Cpq	541.08	1.77621	0.188487	9.42351	4.36E-21	1.69E-19
Dusp8	701.988	-1.42482	0.151242	-9.42078	4.48E-21	1.73E-19
Kank1	143.754	2.89511	0.307573	9.41276	4.83E-21	1.87E-19
Gcnt2	499.202	1.58683	0.168825	9.39923	5.50E-21	2.12E-19
Apbb1ip	864.177	1.48518	0.158061	9.39627	5.65E-21	2.17E-19
Notch3	2130.34	1.35082	0.144368	9.35677	8.22E-21	3.16E-19
Cbln1	76.1423	4.82934	0.516286	9.354	8.44E-21	3.23E-19
Ankrd1	14218.3	-1.10425	0.118103	-9.34985	8.78E-21	3.35E-19
Itprip	4023.91	1.09348	0.116985	9.34722	9.00E-21	3.43E-19
Adra1d	105.82	3.65205	0.390955	9.34135	9.51E-21	3.62E-19
Car5b	841.396	1.56512	0.167684	9.33376	1.02E-20	3.88E-19
Chrna1	10276.2	-1.37526	0.147565	-9.31965	1.17E-20	4.42E-19
Hgf	280.991	2.48985	0.267885	9.29449	1.48E-20	5.59E-19
Cemip	458.281	1.92119	0.206844	9.28809	1.57E-20	5.92E-19
Mgst1	115.431	3.34462	0.360111	9.28774	1.58E-20	5.93E-19
Pfkp	3024.88	-1.09029	0.117698	-9.26344	1.98E-20	7.43E-19
Rhoq	4662.13	-1.12037	0.121122	-9.24994	2.25E-20	8.41E-19
Syne3	2923	1.28413	0.139385	9.21285	3.18E-20	1.19E-18
Sema4f	352.454	-1.77606	0.19289	-9.20763	3.33E-20	1.24E-18
Phf19	524.23	1.49693	0.162583	9.20721	3.35E-20	1.24E-18
F11r	343.659	-1.8357	0.199904	-9.18293	4.20E-20	1.56E-18
Eva1b	252.233	2.05308	0.223583	9.18261	4.21E-20	1.56E-18
Tmeff2	189.661	2.4574	0.268736	9.14431	6.00E-20	2.21E-18
Fhdc1	219.92	2.38768	0.261117	9.14412	6.01E-20	2.21E-18
Ahnak2	3013.12	1.05805	0.115711	9.14396	6.02E-20	2.21E-18
Edil3	324.996	2.20385	0.241356	9.13111	6.78E-20	2.49E-18
Grem1	10244.4	1.63517	0.179395	9.11493	7.87E-20	2.88E-18
Fam171b	527.775	-1.58059	0.173755	-9.09667	9.31E-20	3.40E-18
Creb3l1	3049.64	1.48498	0.163394	9.08837	1.01E-19	3.67E-18
Pde8a	609.998	-1.62214	0.178519	-9.08664	1.02E-19	3.72E-18
Ptx3	231.097	3.98203	0.438345	9.08422	1.04E-19	3.79E-18
Ccn3	826.72	1.48046	0.163207	9.07101	1.18E-19	4.27E-18
Farp1	4327.67	1.17449	0.129618	9.06115	1.29E-19	4.67E-18
Mllt11	819.46	-1.69243	0.187125	-9.04442	1.50E-19	5.43E-18
Layn	1071.28	1.29941	0.143771	9.03804	1.60E-19	5.74E-18
Clcn5	7333.73	-0.890281	0.0987998	-9.01096	2.04E-19	7.34E-18
Myog	242.533	2.25602	0.250413	9.0092	2.08E-19	7.44E-18
Kcnh2	125.52	3.107	0.34489	9.00866	2.09E-19	7.46E-18
Ier2	1731.43	1.21639	0.135069	9.00567	2.14E-19	7.65E-18
Il17rd	509.419	1.56283	0.17355	9.0051	2.15E-19	7.68E-18
Slc43a1	106.632	3.14601	0.349655	8.99745	2.31E-19	8.21E-18
Osmr	1323.08	1.33254	0.148241	8.98897	2.50E-19	8.85E-18
Fstl3	538.057	1.69996	0.189205	8.98475	2.59E-19	9.18E-18
Pkia	996.994	-1.28184	0.142779	-8.97777	2.76E-19	9.76E-18
Ccdc88c	462.535	-1.46684	0.163524	-8.97018	2.96E-19	1.04E-17
Sorcs1	129.254	3.37639	0.376869	8.95905	3.27E-19	1.15E-17
Dock5	3896.97	0.98847	0.110516	8.94417	3.75E-19	1.32E-17
Foxs1	730.854	1.35086	0.151088	8.94086	3.86E-19	1.35E-17
Kcnn4	1200.77	1.24361	0.139202	8.93383	4.12E-19	1.44E-17
Trerf1	741.075	1.40442	0.157278	8.92955	4.28E-19	1.49E-17
Mmd	3180.17	1.43349	0.160828	8.91322	4.96E-19	1.73E-17
Sh3gl3	143.254	2.69221	0.302157	8.90996	5.11E-19	1.77E-17
Kirrel3	213.162	2.41917	0.271587	8.90754	5.22E-19	1.81E-17
Ophn1	175.18	2.43135	0.273116	8.90227	5.47E-19	1.89E-17
Pbrm1	3490.76	-1.61863	0.181876	-8.89964	5.60E-19	1.93E-17
Col5a3	706.261	1.64012	0.184324	8.89803	5.68E-19	1.96E-17
Olfml2b	2982.38	-1.20214	0.135313	-8.88418	6.44E-19	2.21E-17
Ehd2	8462.5	1.32719	0.149448	8.88065	6.65E-19	2.28E-17
Lmod1	190.308	3.27138	0.3695	8.85355	8.48E-19	2.90E-17
Atp13a4	238.473	-2.16331	0.2444	-8.85152	8.63E-19	2.95E-17
Cdh11	618.408	1.73419	0.195929	8.85115	8.66E-19	2.95E-17
Onecut2	169.54	-2.24824	0.254574	-8.83137	1.03E-18	3.52E-17
Ptk2b	1181.57	-1.25648	0.142348	-8.82686	1.08E-18	3.66E-17
G0s2	156.55	3.0541	0.346331	8.81845	1.16E-18	3.93E-17
Gm2694	123.613	3.30476	0.37528	8.80611	1.30E-18	4.38E-17
Zfp503	1390.92	1.289	0.146577	8.79403	1.44E-18	4.87E-17
Gm13415	107.304	-2.83247	0.322604	-8.78004	1.63E-18	5.51E-17
Adarb1	1852.49	-1.10813	0.126312	-8.77302	1.74E-18	5.85E-17
Npepl1	1257.3	1.24685	0.142601	8.74363	2.26E-18	7.58E-17
Dkk2	179.578	2.61564	0.299319	8.73861	2.36E-18	7.91E-17
Slc2a1	8863.51	-1.08765	0.124533	-8.73387	2.46E-18	8.23E-17
Ripk3	83.9345	5.03797	0.577348	8.72604	2.64E-18	8.80E-17
Junb	2967.72	1.36396	0.156343	8.72414	2.68E-18	8.93E-17
Map3k7cl	132.255	-2.44622	0.280428	-8.72317	2.71E-18	8.99E-17
Fam117a	393.951	1.55991	0.178864	8.72122	2.75E-18	9.13E-17
Cyb5a	612.027	1.8192	0.208822	8.71171	2.99E-18	9.91E-17
Insig2	1272.9	-1.13143	0.129908	-8.70946	3.05E-18	1.01E-16
Klf2	331.422	1.75759	0.201879	8.70616	3.14E-18	1.04E-16
Aox1	494.659	1.82811	0.210058	8.70289	3.24E-18	1.06E-16
Dusp6	1572.58	1.10404	0.127032	8.69104	3.59E-18	1.18E-16
Adamts6	1335.23	-1.46052	0.168177	-8.68443	3.81E-18	1.25E-16
Alpk3	70.2921	-3.44555	0.396832	-8.68266	3.87E-18	1.26E-16
Pdlim1	3666.11	-1.21904	0.140541	-8.6739	4.18E-18	1.36E-16
Map2k3	2965.07	1.10385	0.127274	8.67304	4.21E-18	1.37E-16
Ralb	3079.15	-1.23465	0.142475	-8.66576	4.49E-18	1.46E-16
Gpm6b	344.73	-1.87232	0.216138	-8.66263	4.61E-18	1.50E-16
Nap1l2	195.179	-2.90393	0.335812	-8.64749	5.26E-18	1.71E-16
Prepl	1959.28	-1.12212	0.12983	-8.64302	5.47E-18	1.77E-16
Pnmal2	97.056	3.61586	0.419481	8.61982	6.71E-18	2.16E-16
Ppp1r14c	88.7832	4.47769	0.520489	8.60285	7.78E-18	2.50E-16
Dpysl3	10117	0.855609	0.0994545	8.60302	7.76E-18	2.50E-16
Chn1	809.471	-1.44034	0.167442	-8.602	7.83E-18	2.51E-16
Map1a	6140.13	1.00807	0.11721	8.60056	7.93E-18	2.54E-16
Adgrg6	6673.01	-0.957555	0.111386	-8.59676	8.20E-18	2.62E-16
Itm2b	7771.57	0.926087	0.107812	8.58981	8.71E-18	2.78E-16
Nxf3	263.272	-1.97417	0.230167	-8.57711	9.73E-18	3.10E-16
Baiap2	1368.85	1.32078	0.154072	8.57251	1.01E-17	3.22E-16
Cst3	7179.84	1.19738	0.139842	8.56235	1.11E-17	3.51E-16
Arvcf	831.704	-1.29569	0.152312	-8.50686	1.79E-17	5.66E-16
Stk39	1350.36	-1.14389	0.134702	-8.49196	2.03E-17	6.42E-16
Ahr	782.545	1.35207	0.159285	8.48838	2.10E-17	6.61E-16
Pde3a	112.106	5.5336	0.651941	8.48788	2.10E-17	6.63E-16
Dennd11	447.855	-1.59924	0.188556	-8.48152	2.22E-17	6.99E-16
Pik3ip1	282.49	1.94078	0.229019	8.47432	2.36E-17	7.42E-16
Ldlrad4	343.696	1.80753	0.213468	8.46743	2.51E-17	7.86E-16
C1ra	308.981	1.76181	0.208103	8.46605	2.54E-17	7.94E-16
Robo1	3569.79	-0.925648	0.109495	-8.4538	2.82E-17	8.80E-16
Plxnd1	5718.09	-0.999547	0.118339	-8.44649	3.00E-17	9.35E-16
Snx9	5239.96	0.894987	0.105964	8.44618	3.01E-17	9.36E-16
Ak5	158.966	2.49981	0.296	8.4453	3.03E-17	9.41E-16
Diras2	72.9739	-3.75618	0.445072	-8.43948	3.19E-17	9.87E-16
Ivns1abp	6450.21	-1.02721	0.121761	-8.43632	3.27E-17	1.01E-15
Pak3	418.28	2.05084	0.243273	8.43022	3.45E-17	1.06E-15
Cd47	2032.44	0.972777	0.115494	8.42277	3.68E-17	1.13E-15
Ermp1	2623.2	-0.942476	0.111986	-8.416	3.90E-17	1.20E-15
Chrnd	2176.82	-1.12631	0.133873	-8.41324	3.99E-17	1.22E-15
Rassf5	576.054	1.4418	0.171521	8.40597	4.24E-17	1.30E-15
Lrrk1	4837.49	0.913503	0.10875	8.40006	4.46E-17	1.36E-15
Gramd4	1550.48	1.03428	0.123181	8.39646	4.60E-17	1.40E-15
Naglu	858.509	1.32131	0.157451	8.39187	4.78E-17	1.46E-15
Itga7	13432.1	-0.965485	0.115073	-8.39023	4.85E-17	1.48E-15
Cd80	1453.9	-1.29899	0.154918	-8.38504	5.07E-17	1.54E-15
Medag	133.725	2.73966	0.327249	8.37179	5.67E-17	1.72E-15
Has2	1139.16	1.38936	0.165984	8.37044	5.74E-17	1.74E-15
Gm2a	605.011	1.48159	0.177124	8.36473	6.03E-17	1.82E-15
Tcf7l1	948.339	1.40411	0.16791	8.36227	6.15E-17	1.85E-15
Cacna1a	147.402	2.7123	0.32477	8.35146	6.74E-17	2.03E-15
Tspo	2596.17	1.19728	0.1434	8.34925	6.87E-17	2.06E-15
Bin1	9281.37	-0.958611	0.114842	-8.34718	6.99E-17	2.10E-15
Prss23	3034.63	0.91601	0.109868	8.33739	7.59E-17	2.27E-15
Pla2g7	96.287	3.09348	0.371179	8.3342	7.80E-17	2.33E-15
Btd	521.49	1.41411	0.170001	8.31821	8.93E-17	2.66E-15
Ccser1	122.424	2.59643	0.312147	8.31799	8.95E-17	2.66E-15
Fat1	28543.4	0.954933	0.114902	8.31086	9.50E-17	2.82E-15
Nipal1	141.436	2.71715	0.326979	8.30987	9.58E-17	2.84E-15
Ccl7	238.231	2.26556	0.272786	8.30526	9.96E-17	2.95E-15
Plat	1274.92	-1.06237	0.128011	-8.29903	1.05E-16	3.10E-15
Coro2b	549.722	1.88629	0.227411	8.29466	1.09E-16	3.21E-15
Morrbid	1135.68	1.16153	0.140228	8.28315	1.20E-16	3.53E-15
Plk2	7408.26	-0.878307	0.106163	-8.2732	1.30E-16	3.84E-15
Chmp4c	262.083	-1.75524	0.212192	-8.27194	1.32E-16	3.87E-15
Ptpre	238.285	1.85741	0.224786	8.26303	1.42E-16	4.16E-15
Anxa3	9603.5	-1.08756	0.1317	-8.25783	1.48E-16	4.34E-15
Ak4	283.798	-1.77493	0.215066	-8.25296	1.55E-16	4.51E-15
Rnf128	291.271	-1.87453	0.227332	-8.24579	1.64E-16	4.78E-15
Emp2	3684.37	1.01227	0.122901	8.23648	1.77E-16	5.16E-15
Cdsn	147.195	-2.44049	0.296694	-8.22562	1.94E-16	5.64E-15
Pold4	818.915	1.47834	0.179942	8.2156	2.11E-16	6.12E-15
Vamp5	596.787	1.49295	0.18189	8.208	2.25E-16	6.51E-15
Igsf11	618.369	-1.37221	0.167204	-8.2068	2.27E-16	6.57E-15
Nlrx1	128.847	2.61922	0.319294	8.20315	2.34E-16	6.76E-15
Acat2	1362.46	1.08265	0.13199	8.20251	2.35E-16	6.78E-15
S1pr1	430.202	1.49701	0.182775	8.19048	2.60E-16	7.48E-15
Dtx4	2087.67	-1.09561	0.133969	-8.1781	2.88E-16	8.28E-15
Map2	212.628	2.05517	0.251516	8.17113	3.06E-16	8.76E-15
Epha4	143.664	2.45043	0.30008	8.16592	3.19E-16	9.13E-15
Fmnl2	682.515	1.23483	0.151246	8.16435	3.23E-16	9.23E-15
Ndfip1	3575.83	-0.977756	0.120258	-8.13049	4.28E-16	1.22E-14
Lyn	473.61	1.44399	0.177608	8.13021	4.29E-16	1.22E-14
Ctdspl	898.255	1.22541	0.150834	8.12425	4.50E-16	1.28E-14
Ston1	2069.2	0.936667	0.115467	8.11197	4.98E-16	1.41E-14
Cacnb3	2530.91	1.05161	0.129707	8.1076	5.16E-16	1.46E-14
Efnb1	479.286	1.47114	0.181527	8.10425	5.31E-16	1.50E-14
Rftn1	379.36	1.51571	0.187209	8.09637	5.66E-16	1.60E-14
Carns1	192.56	1.98567	0.245338	8.09363	5.79E-16	1.63E-14
Tap2	160.552	2.38991	0.2954	8.09041	5.95E-16	1.67E-14
Smad7	1727.78	1.00666	0.124547	8.08263	6.34E-16	1.78E-14
Tinagl1	361.567	1.4918	0.184714	8.07629	6.68E-16	1.87E-14
Hdac4	2333.27	0.956502	0.118634	8.0626	7.47E-16	2.09E-14
Src	4036.97	-0.926226	0.114878	-8.06268	7.46E-16	2.09E-14
Sgcg	108.336	2.83943	0.352193	8.06213	7.50E-16	2.09E-14
Srgap1	286.773	-1.65162	0.205051	-8.05465	7.97E-16	2.22E-14
Gcnt4	254.741	1.91028	0.237208	8.05319	8.07E-16	2.24E-14
Eva1c	366.437	1.75896	0.21855	8.04834	8.39E-16	2.33E-14
Id3	2441.7	1.32707	0.164968	8.0444	8.67E-16	2.40E-14
Slc1a6	103.458	6.40278	0.796454	8.03911	9.05E-16	2.50E-14
Cd109	2513.66	0.938648	0.116838	8.03379	9.45E-16	2.61E-14
Cdk6	7227.98	-0.883795	0.110015	-8.03338	9.48E-16	2.61E-14
Inhba	4152.35	-1.57689	0.196315	-8.03244	9.56E-16	2.63E-14
Pag1	746.601	-1.2011	0.149642	-8.0265	1.00E-15	2.76E-14
Amotl2	7799.66	0.944394	0.117853	8.01335	1.12E-15	3.06E-14
Fzd8	275.194	1.87612	0.234145	8.01263	1.12E-15	3.08E-14
Traf4	2392.72	-1.07847	0.134728	-8.00479	1.20E-15	3.27E-14
Gask1b	765.013	1.36628	0.170922	7.99361	1.31E-15	3.58E-14
Tnfrsf9	48.9062	-4.19008	0.524288	-7.99194	1.33E-15	3.62E-14
Col11a1	213.128	4.83907	0.605685	7.98942	1.36E-15	3.69E-14
Steap2	2184.24	1.01537	0.127187	7.9833	1.42E-15	3.87E-14
Glis2	1408.33	1.07742	0.135004	7.98063	1.46E-15	3.95E-14
Ttll7	1403.94	-1.2151	0.152365	-7.97493	1.52E-15	4.13E-14
Iffo1	969.702	-1.09604	0.137548	-7.96844	1.61E-15	4.35E-14
Mgll	115.746	3.73317	0.468677	7.96534	1.65E-15	4.45E-14
Atf3	783.814	-1.36263	0.171124	-7.96284	1.68E-15	4.53E-14
Endod1	396.825	1.51208	0.190037	7.95679	1.77E-15	4.75E-14
Megf10	6008.31	0.834841	0.105074	7.94525	1.94E-15	5.21E-14
Ebp	1080.04	1.132	0.142572	7.93984	2.02E-15	5.43E-14
Igfbp3	136.461	6.15192	0.77618	7.92589	2.27E-15	6.07E-14
Crmp1	212.942	1.9325	0.244136	7.91567	2.46E-15	6.58E-14
Pip5k1b	121.088	-2.60575	0.329291	-7.91321	2.51E-15	6.70E-14
Dpyd	84.4605	2.85715	0.361149	7.91128	2.55E-15	6.79E-14
Mylip	384.079	1.55632	0.196841	7.90649	2.65E-15	7.05E-14
Map6	1822.33	0.971287	0.122929	7.90118	2.76E-15	7.34E-14
Hmgn3	869.891	-1.30861	0.166001	-7.88312	3.19E-15	8.47E-14
Ifitm3	3408.91	1.04604	0.132744	7.88014	3.27E-15	8.66E-14
Cbx7	378.102	1.41898	0.180083	7.87959	3.28E-15	8.69E-14
Twist2	518.702	1.24915	0.158677	7.87231	3.48E-15	9.19E-14
Isyna1	1121.93	1.29493	0.164665	7.86401	3.72E-15	9.81E-14
Ebf1	1969.2	-1.00577	0.127901	-7.8637	3.73E-15	9.81E-14
Klf10	1215.41	1.34891	0.171537	7.86365	3.73E-15	9.81E-14
Rarg	4467.95	1.03812	0.132201	7.85259	4.08E-15	1.07E-13
Ppp2r5b	1779.87	-1.07305	0.136649	-7.85261	4.07E-15	1.07E-13
Ankrd28	2259.69	0.940183	0.119767	7.85008	4.16E-15	1.09E-13
Rxra	1884.47	0.999386	0.127337	7.84835	4.22E-15	1.10E-13
Zfp462	2874.78	-1.00618	0.128202	-7.84838	4.21E-15	1.10E-13
Gsta4	9646.74	-0.981549	0.125135	-7.84391	4.37E-15	1.14E-13
Tmem140	454.521	1.48809	0.189815	7.83968	4.52E-15	1.17E-13
Agap1	3663.75	-0.929329	0.118647	-7.83275	4.77E-15	1.24E-13
Rubcnl	159.96	2.12782	0.271745	7.83021	4.87E-15	1.26E-13
Man1a	444.628	-1.35669	0.17364	-7.81322	5.57E-15	1.44E-13
Rps6ka2	1800.76	-0.998749	0.127896	-7.80906	5.76E-15	1.49E-13
Cacnb1	478.455	-1.3285	0.170219	-7.80465	5.97E-15	1.54E-13
Nrp2	10123.6	0.850782	0.10902	7.80392	6.00E-15	1.55E-13
Sspn	863.499	1.15553	0.148583	7.77705	7.42E-15	1.91E-13
Dkk3	110.868	4.6163	0.594106	7.77015	7.84E-15	2.01E-13
Nuak2	566.587	1.28073	0.165052	7.75956	8.52E-15	2.19E-13
Epha7	314.455	1.68164	0.216846	7.755	8.83E-15	2.26E-13
Akap6	1331.49	-1.00173	0.129192	-7.75382	8.92E-15	2.28E-13
Rap2b	1620.31	-0.91747	0.118474	-7.74407	9.63E-15	2.46E-13
Gpr39	222.767	1.74001	0.225066	7.73112	1.07E-14	2.72E-13
Enpp2	165.971	3.14142	0.407023	7.71803	1.18E-14	3.01E-13
Phf10	2478.71	-0.882444	0.114552	-7.70345	1.32E-14	3.37E-13
Zfp703	3609.08	-1.01898	0.132386	-7.69701	1.39E-14	3.53E-13
Robo2	321.879	2.03791	0.264833	7.69506	1.41E-14	3.58E-13
Ereg	724.822	1.36468	0.177395	7.69289	1.44E-14	3.64E-13
Nr4a1	382.784	1.40519	0.182916	7.68213	1.56E-14	3.95E-13
Efhd1	218.463	1.67257	0.217841	7.67797	1.62E-14	4.08E-13
B3galnt1	298.211	1.55356	0.202528	7.67086	1.71E-14	4.30E-13
Mapk12	608.698	1.14374	0.149187	7.66646	1.77E-14	4.45E-13
Amigo2	161.585	1.9684	0.256924	7.66143	1.84E-14	4.62E-13
Rras2	3862.1	-0.896757	0.117195	-7.65183	1.98E-14	4.97E-13
Idh1	1584.18	0.915794	0.11979	7.64501	2.09E-14	5.23E-13
Chrnb1	1812.58	-1.10749	0.144893	-7.64349	2.11E-14	5.29E-13
Evc	1121.47	1.06797	0.13986	7.63599	2.24E-14	5.59E-13
Irx3	319.75	1.7604	0.230798	7.62744	2.39E-14	5.97E-13
Slc39a14	3056.03	0.873504	0.11458	7.62355	2.47E-14	6.14E-13
Dag1	8563.09	0.879784	0.115479	7.61853	2.57E-14	6.38E-13
Casp3	1973.8	-0.895626	0.117739	-7.60688	2.81E-14	6.97E-13
Foxf2	431.643	1.46425	0.19264	7.60094	2.94E-14	7.28E-13
Pcdh19	4033.61	0.874053	0.115077	7.5954	3.07E-14	7.59E-13
Esyt1	6615.66	-0.838927	0.110477	-7.59365	3.11E-14	7.68E-13
Nav2	2928.51	0.96938	0.127858	7.58172	3.41E-14	8.41E-13
Cobl	419.796	1.29042	0.170401	7.57286	3.65E-14	8.99E-13
5031439G07Rik	8097.97	-0.867543	0.114693	-7.56403	3.91E-14	9.61E-13
Des	32186.9	-0.908661	0.120299	-7.55335	4.24E-14	1.04E-12
Nes	40156.7	-0.859798	0.114197	-7.52908	5.11E-14	1.25E-12
Procr	204.995	-1.6953	0.225174	-7.52886	5.12E-14	1.25E-12
Rdh10	542.333	1.23795	0.164524	7.52445	5.29E-14	1.29E-12
Cdc42bpg	834.873	-1.25513	0.166805	-7.52451	5.29E-14	1.29E-12
Svil	3349.76	-0.867398	0.115336	-7.52059	5.45E-14	1.33E-12
Hsf4	94.1451	2.87355	0.382101	7.52038	5.46E-14	1.33E-12
Myh7	54.1228	4.48536	0.596546	7.51889	5.52E-14	1.34E-12
Ccng1	8225.51	-1.01875	0.135594	-7.51326	5.77E-14	1.40E-12
Tmed3	1190.11	0.994091	0.132454	7.50521	6.13E-14	1.49E-12
Syt11	320.967	-1.42596	0.19005	-7.50308	6.23E-14	1.51E-12
Rnf144b	466.684	-1.27616	0.17022	-7.49713	6.52E-14	1.58E-12
Cyp51	3607.47	0.847517	0.113091	7.49411	6.67E-14	1.61E-12
Specc1	9146.5	0.841606	0.112365	7.48995	6.89E-14	1.66E-12
Cd248	143.197	2.16119	0.288789	7.48366	7.23E-14	1.74E-12
Id2	740.207	1.36354	0.182276	7.48065	7.40E-14	1.78E-12
Ttc7	860.479	1.17312	0.156936	7.47511	7.71E-14	1.85E-12
Bcl2l1	3054.91	0.817678	0.10939	7.47491	7.73E-14	1.85E-12
Stk32b	34.541	-5.27124	0.705879	-7.46762	8.17E-14	1.95E-12
Dusp7	904.492	1.12383	0.150585	7.46307	8.45E-14	2.02E-12
Dnal1	934.247	-1.14551	0.153682	-7.4538	9.07E-14	2.16E-12
Csrnp1	973.709	-0.972199	0.130516	-7.44886	9.42E-14	2.24E-12
Pkn1	5800.19	0.76832	0.103196	7.44527	9.67E-14	2.30E-12
Igf2r	6943.86	-0.782891	0.105206	-7.44148	9.96E-14	2.37E-12
Lss	1586.84	0.917634	0.123556	7.42685	1.11E-13	2.64E-12
Nt5dc2	2104.02	1.07779	0.145124	7.42663	1.11E-13	2.64E-12
Tbc1d2b	1280.83	0.981917	0.132286	7.42269	1.15E-13	2.72E-12
Sh3kbp1	4074.81	0.887623	0.119635	7.41944	1.18E-13	2.78E-12
Dtx3l	254.603	1.62458	0.21897	7.41917	1.18E-13	2.78E-12
Fbxl7	763.189	1.26278	0.170334	7.41357	1.23E-13	2.90E-12
Neurl1a	620.744	-1.32837	0.179264	-7.41012	1.26E-13	2.97E-12
Cemip2	2667.32	0.915004	0.123487	7.40974	1.27E-13	2.97E-12
Col18a1	2977.43	1.01868	0.137765	7.39433	1.42E-13	3.34E-12
Palld	8958.16	-0.792965	0.107246	-7.3939	1.43E-13	3.34E-12
Spsb1	874.042	-1.11507	0.150831	-7.39284	1.44E-13	3.36E-12
Unc5b	6633.2	0.846103	0.114638	7.38064	1.58E-13	3.68E-12
Serpinb8	237.717	1.69284	0.229591	7.37327	1.66E-13	3.89E-12
Fam189b	1144.22	1.12277	0.15235	7.3697	1.71E-13	3.99E-12
Atp10a	810.846	1.17796	0.160097	7.35779	1.87E-13	4.35E-12
Ston2	2794.24	-0.848842	0.115478	-7.3507	1.97E-13	4.58E-12
Dnase2a	781.921	1.09367	0.148837	7.34812	2.01E-13	4.67E-12
Patj	725.94	-1.06214	0.144659	-7.34238	2.10E-13	4.86E-12
Enpp3	89.4316	2.9038	0.395673	7.33888	2.15E-13	4.99E-12
Plekha5	1728.94	-0.856159	0.116667	-7.33847	2.16E-13	4.99E-12
Armcx4	348.301	-1.73806	0.23687	-7.3376	2.17E-13	5.02E-12
Mtmr11	236.462	1.61005	0.219455	7.33659	2.19E-13	5.05E-12
Shc1	4590.96	0.801901	0.109337	7.33419	2.23E-13	5.13E-12
Cd24a	356.403	1.68702	0.23013	7.33073	2.29E-13	5.26E-12
Insr	2429.95	-0.817618	0.111782	-7.3144	2.59E-13	5.94E-12
Snrpn	122.097	2.32047	0.317363	7.31172	2.64E-13	6.05E-12
Plekho2	1748.86	0.883261	0.120822	7.31041	2.66E-13	6.10E-12
Lncpint	1323.03	1.31891	0.180517	7.30629	2.75E-13	6.27E-12
Socs5	2162.33	0.860811	0.117815	7.30646	2.74E-13	6.27E-12
Carmn	210.363	1.70239	0.233131	7.30227	2.83E-13	6.45E-12
F2r	5619.1	0.896831	0.122929	7.29554	2.97E-13	6.77E-12
Lmo7	2781.21	0.819345	0.112397	7.28976	3.11E-13	7.06E-12
Hivep2	2981.09	-0.891817	0.122358	-7.28858	3.13E-13	7.11E-12
Prrx2	1075.51	1.28082	0.175763	7.28722	3.16E-13	7.18E-12
Fdft1	1858.47	1.01322	0.139074	7.28548	3.21E-13	7.26E-12
Hmga2	7890.51	1.01578	0.139471	7.28306	3.26E-13	7.38E-12
Tgfb2	1187.34	-1.02047	0.140124	-7.28263	3.27E-13	7.39E-12
Snta1	1207.44	0.948522	0.130272	7.28112	3.31E-13	7.47E-12
Dlx2	287.806	1.61543	0.221912	7.27962	3.35E-13	7.54E-12
Kat2b	1008.45	-0.987594	0.135823	-7.27119	3.56E-13	8.02E-12
Frmpd1	110.343	2.51729	0.346327	7.26853	3.63E-13	8.16E-12
Isoc2a	127.815	2.19719	0.302324	7.26766	3.66E-13	8.21E-12
C1rl	247.543	1.56198	0.215154	7.25983	3.88E-13	8.68E-12
Foxred2	693.331	1.21759	0.167795	7.25641	3.98E-13	8.90E-12
Ccdc102a	896.102	1.05225	0.145064	7.25369	4.06E-13	9.06E-12
Zfp422	85.0867	2.93894	0.40531	7.2511	4.13E-13	9.23E-12
Rem1	662.714	1.13647	0.156858	7.24524	4.32E-13	9.61E-12
Pros1	603.261	1.24972	0.172484	7.2454	4.31E-13	9.61E-12
Cgref1	123.626	2.2491	0.31047	7.24419	4.35E-13	9.67E-12
Psd3	741.514	-1.43494	0.198176	-7.24072	4.46E-13	9.91E-12
Micall2	595.703	1.34394	0.185899	7.22942	4.85E-13	1.08E-11
Plk3	1590.63	-0.972742	0.13488	-7.21191	5.52E-13	1.22E-11
Mn1	295.091	2.09159	0.290587	7.19779	6.12E-13	1.35E-11
Abcg1	106.135	2.67549	0.372302	7.18634	6.66E-13	1.47E-11
Qser1	3959.58	-1.20327	0.167521	-7.18277	6.83E-13	1.51E-11
Cdk18	2598.75	-0.923909	0.128642	-7.18204	6.87E-13	1.51E-11
Usp29	214.593	-1.62267	0.225986	-7.18037	6.95E-13	1.53E-11
Gpr146	142.697	1.98548	0.276831	7.17217	7.38E-13	1.62E-11
Ttc28	3067.21	0.952888	0.133022	7.16337	7.87E-13	1.73E-11
Sik1	2128.01	-1.05068	0.146735	-7.16039	8.04E-13	1.76E-11
St3gal4	1173.99	0.943742	0.132095	7.14442	9.04E-13	1.98E-11
Hacd4	626.016	1.1019	0.154271	7.14262	9.16E-13	2.00E-11
Pdgfc	2212.99	-0.868576	0.121663	-7.13922	9.39E-13	2.05E-11
Alpk2	554.762	-1.1063	0.154986	-7.13805	9.47E-13	2.06E-11
Depdc7	306.263	-1.3712	0.192141	-7.13639	9.58E-13	2.09E-11
Hmox1	3916.24	1.01727	0.142619	7.13275	9.84E-13	2.14E-11
Arf2	1184.71	1.01725	0.142661	7.13055	1.00E-12	2.17E-11
Clcn3	1676.56	-1.04373	0.14639	-7.12977	1.01E-12	2.18E-11
Peak1	7884.85	0.905971	0.127095	7.12828	1.02E-12	2.20E-11
Purb	7704.41	-0.943223	0.132343	-7.12712	1.02E-12	2.22E-11
Phldb2	5594.53	0.910377	0.12774	7.12678	1.03E-12	2.22E-11
Col8a2	136.2	6.40323	0.899024	7.12242	1.06E-12	2.29E-11
Kcnmb4	116.934	2.25477	0.316583	7.12221	1.06E-12	2.29E-11
Kdm1a	3713.78	-0.817737	0.114878	-7.11834	1.09E-12	2.35E-11
Arpp21	140.885	-1.93004	0.271159	-7.11772	1.10E-12	2.36E-11
Sat1	3046.15	-0.897373	0.126287	-7.10582	1.20E-12	2.57E-11
Tigit	193.974	1.67079	0.235156	7.10504	1.20E-12	2.58E-11
Lats2	1004.1	0.956751	0.134812	7.0969	1.28E-12	2.73E-11
Podnl1	1940.64	0.916471	0.129152	7.09608	1.28E-12	2.74E-11
Nfkb1	3023.03	0.767386	0.108186	7.09318	1.31E-12	2.80E-11
Boc	502.165	1.17925	0.166258	7.0929	1.31E-12	2.80E-11
Piezo2	1277.23	0.95131	0.134162	7.09078	1.33E-12	2.84E-11
Epn2	1415.07	0.859042	0.121177	7.08913	1.35E-12	2.87E-11
Agap2	79.6285	2.91118	0.410739	7.08767	1.36E-12	2.90E-11
Spry2	2001.72	0.812231	0.114608	7.08702	1.37E-12	2.91E-11
Cpox	1675.54	-0.895868	0.126443	-7.08514	1.39E-12	2.94E-11
Ngfr	434.998	1.40532	0.198837	7.06771	1.58E-12	3.33E-11
Cep85l	455.196	-1.58125	0.223972	-7.06005	1.66E-12	3.52E-11
Pdzrn3	1237.94	0.97309	0.137947	7.05409	1.74E-12	3.67E-11
Ctnnal1	427.62	1.1863	0.16837	7.04581	1.84E-12	3.89E-11
Otud1	541.657	-1.17271	0.166551	-7.04118	1.91E-12	4.01E-11
Trib2	264.845	1.63093	0.231767	7.03692	1.97E-12	4.13E-11
Cfl2	2920.13	-0.788088	0.112005	-7.0362	1.98E-12	4.15E-11
Cdc42	9515.87	-0.924699	0.131905	-7.01034	2.38E-12	4.99E-11
Cbx6	6206.88	0.726858	0.103762	7.00505	2.47E-12	5.17E-11
Emb	235.567	1.69568	0.242515	6.99205	2.71E-12	5.67E-11
Phlpp1	1146.25	0.920673	0.131696	6.99088	2.73E-12	5.71E-11
Slc16a1	4596.07	-0.83997	0.120227	-6.98654	2.82E-12	5.88E-11
Slc30a4	4734.06	-1.21407	0.174002	-6.97736	3.01E-12	6.27E-11
Mvk	769.624	1.0497	0.150492	6.97511	3.06E-12	6.37E-11
Ror2	95.4341	2.8852	0.413707	6.97402	3.08E-12	6.41E-11
Rcan1	1201.92	-0.913183	0.130955	-6.97326	3.10E-12	6.43E-11
Acaa2	1817.09	0.92722	0.133042	6.9694	3.18E-12	6.60E-11
Cpt1a	2452.08	0.908641	0.130489	6.96335	3.32E-12	6.89E-11
Prr5	266.825	1.6354	0.235169	6.95417	3.55E-12	7.34E-11
Myo1e	4534.79	0.75843	0.109375	6.93421	4.09E-12	8.45E-11
Themis	34.3143	-5.25518	0.758238	-6.93078	4.19E-12	8.64E-11
Mecom	640.212	1.047	0.151322	6.91903	4.55E-12	9.37E-11
Myh1	60.3175	2.87824	0.415982	6.91915	4.54E-12	9.37E-11
Mrgbp	1178.94	-0.863807	0.124882	-6.91698	4.61E-12	9.49E-11
Hmga1	1630.79	1.07537	0.155484	6.91623	4.64E-12	9.53E-11
Zic2	52.0417	4.19415	0.606544	6.91483	4.68E-12	9.61E-11
Samd8	2706.13	-0.780299	0.112859	-6.91396	4.71E-12	9.66E-11
Fetub	98.0168	2.52806	0.36583	6.91047	4.83E-12	9.89E-11
Prl2c2	56.2278	3.5394	0.512996	6.89948	5.22E-12	1.07E-10
Ptger4	554.363	1.11047	0.161011	6.89685	5.32E-12	1.09E-10
Dpysl2	6781.07	0.74886	0.108607	6.89511	5.38E-12	1.10E-10
Ngef	326.128	1.37865	0.200022	6.8925	5.48E-12	1.12E-10
Zbtb43	1088.18	-0.927357	0.134805	-6.87925	6.02E-12	1.22E-10
Rnf11	2934.55	-0.809156	0.117665	-6.87677	6.12E-12	1.24E-10
Rell1	1765.48	-0.787187	0.114514	-6.87414	6.24E-12	1.27E-10
Cln3	88.3606	2.60778	0.379824	6.86577	6.61E-12	1.34E-10
Prkar2a	3733.48	-0.734484	0.107002	-6.86421	6.69E-12	1.35E-10
Foxl1	250.604	1.56272	0.22775	6.86157	6.81E-12	1.38E-10
Riok3	2274.38	-0.813624	0.118589	-6.86087	6.84E-12	1.38E-10
Rassf3	1469.97	-0.888418	0.129599	-6.85511	7.13E-12	1.44E-10
Setd7	4187.09	-0.716737	0.104626	-6.85047	7.36E-12	1.48E-10
Dyrk2	3188.87	-0.778392	0.113872	-6.83569	8.16E-12	1.64E-10
Ccl2	346.567	1.46946	0.215036	6.83358	8.28E-12	1.67E-10
Klf5	3372.13	1.02271	0.149675	6.8329	8.32E-12	1.67E-10
Klf11	731.917	-0.989148	0.144948	-6.82416	8.84E-12	1.77E-10
Dusp27	1109.33	-0.943059	0.138275	-6.82019	9.09E-12	1.82E-10
Stmn2	669.36	1.05522	0.154828	6.8154	9.40E-12	1.88E-10
Adamts4	1173.01	-0.957072	0.140461	-6.81382	9.50E-12	1.90E-10
Baz1a	2001.91	-0.909187	0.133447	-6.81312	9.55E-12	1.91E-10
Rmnd5a	1299.68	-0.871825	0.128004	-6.81093	9.70E-12	1.93E-10
Cxcl1	101.509	2.4469	0.359433	6.80765	9.92E-12	1.98E-10
Dot1l	3938.46	-0.798218	0.117311	-6.80427	1.02E-11	2.02E-10
Rtkn2	329.056	1.38111	0.203042	6.80209	1.03E-11	2.05E-10
Lzts1	219.483	1.46484	0.215372	6.80143	1.04E-11	2.06E-10
Glrx	501.172	1.33182	0.195942	6.79705	1.07E-11	2.12E-10
Dmbx1	315.729	-1.46388	0.215446	-6.79465	1.09E-11	2.15E-10
Tiam1	985.324	0.962992	0.141791	6.79164	1.11E-11	2.19E-10
Rassf2	250.625	1.55806	0.229431	6.791	1.11E-11	2.20E-10
Klf7	1313.57	0.899244	0.132976	6.76245	1.36E-11	2.68E-10
Vldlr	111.906	3.65877	0.5418	6.75299	1.45E-11	2.85E-10
Timp1	3966.35	0.938357	0.138969	6.75228	1.46E-11	2.86E-10
Sh3rf1	1942.23	-0.834575	0.123655	-6.74922	1.49E-11	2.92E-10
Selp	201.261	-1.58134	0.235145	-6.72493	1.76E-11	3.45E-10
Cdk14	2464.68	0.858448	0.127674	6.72376	1.77E-11	3.47E-10
Prelp	226.163	5.86885	0.873392	6.71961	1.82E-11	3.57E-10
Zc3h12a	270.059	1.39662	0.207882	6.7183	1.84E-11	3.60E-10
Fam114a1	1732.48	0.874411	0.130265	6.71256	1.91E-11	3.74E-10
Hmga1b	3565.67	1.28719	0.191844	6.70957	1.95E-11	3.81E-10
Htra1	3310.91	-0.836715	0.124805	-6.70419	2.03E-11	3.95E-10
Bcl6b	118.658	2.11246	0.315467	6.69629	2.14E-11	4.16E-10
Snx18	3669.9	-0.805328	0.120397	-6.68894	2.25E-11	4.37E-10
Osbpl8	1481.06	-1.4734	0.220311	-6.68783	2.27E-11	4.40E-10
Cand2	1410.81	-0.937331	0.140235	-6.684	2.33E-11	4.51E-10
Tead4	483.346	1.16135	0.173845	6.68034	2.38E-11	4.62E-10
Zbtb18	1209.98	-0.847454	0.126871	-6.67964	2.40E-11	4.64E-10
1110002E22Rik	5227.05	-0.744568	0.111603	-6.67156	2.53E-11	4.90E-10
Senp5	3748.19	-0.718508	0.107751	-6.66819	2.59E-11	5.00E-10
Fst	640.963	1.16444	0.174672	6.66644	2.62E-11	5.06E-10
Anxa2	19664.6	0.789287	0.118478	6.66188	2.70E-11	5.21E-10
Slc9a9	604.633	1.10626	0.166081	6.66098	2.72E-11	5.24E-10
AU018091	108.584	-2.13066	0.32	-6.65831	2.77E-11	5.33E-10
Vash1	307.041	-1.30439	0.195932	-6.65739	2.79E-11	5.36E-10
Bmpr1b	73.5739	3.03163	0.455446	6.6564	2.81E-11	5.39E-10
Ldlrap1	1078.04	0.877437	0.132168	6.6388	3.16E-11	6.06E-10
Il7r	36.3869	-3.72835	0.562073	-6.63321	3.28E-11	6.29E-10
Acat1	1388.2	0.83369	0.125778	6.62825	3.40E-11	6.50E-10
Ptchd4	39.8545	5.17044	0.78026	6.62656	3.44E-11	6.56E-10
Tmpo	10528.4	-0.692153	0.10448	-6.62474	3.48E-11	6.64E-10
Myo1c	17280.7	0.708335	0.107031	6.61802	3.64E-11	6.94E-10
Trabd2b	303.281	1.85842	0.280978	6.61414	3.74E-11	7.12E-10
Hebp1	258.298	1.49045	0.225361	6.6136	3.75E-11	7.13E-10
A4galt	584.969	1.1958	0.180881	6.61098	3.82E-11	7.25E-10
Hmgcr	3522.32	0.731522	0.110926	6.59466	4.26E-11	8.09E-10
Trim16	2218.02	0.787115	0.119405	6.59195	4.34E-11	8.23E-10
Mmp14	9691.84	0.740274	0.11231	6.59134	4.36E-11	8.24E-10
Tap1	82.7071	2.77573	0.421118	6.59133	4.36E-11	8.24E-10
Tnfaip3	1074.58	-0.854985	0.129867	-6.58355	4.59E-11	8.68E-10
Ube2w	835.953	-1.00472	0.152646	-6.58202	4.64E-11	8.76E-10
Abracl	737.275	-1.42321	0.216299	-6.57983	4.71E-11	8.88E-10
Zwint	5004.84	-0.711694	0.108239	-6.57522	4.86E-11	9.15E-10
Foxc2	1206.96	1.0732	0.163241	6.57432	4.89E-11	9.19E-10
Lypd6	222.821	-1.47226	0.223962	-6.57369	4.91E-11	9.22E-10
Blvrb	429.04	1.39015	0.211581	6.5703	5.02E-11	9.42E-10
Pik3c2b	145.599	2.18712	0.333401	6.56005	5.38E-11	1.01E-09
Jam2	2528.94	-0.882337	0.13465	-6.55283	5.65E-11	1.06E-09
Tmem65	2450.24	-0.774552	0.118207	-6.55252	5.66E-11	1.06E-09
Cldnd1	2603.3	-0.715513	0.109212	-6.55162	5.69E-11	1.06E-09
Xkr5	90.877	2.95124	0.45118	6.54116	6.10E-11	1.14E-09
Siae	82.178	2.37286	0.362771	6.54092	6.11E-11	1.14E-09
Lrig3	1594.4	0.875707	0.133912	6.53944	6.17E-11	1.15E-09
Plac8	36.545	6.30493	0.965038	6.53335	6.43E-11	1.20E-09
Daam2	404.637	1.35067	0.206748	6.53291	6.45E-11	1.20E-09
Plekha6	81.4579	2.70478	0.414082	6.53198	6.49E-11	1.20E-09
Atp5md	1691.15	-0.894262	0.137324	-6.51204	7.41E-11	1.37E-09
Map1lc3a	1259.54	-1.02917	0.158051	-6.51164	7.43E-11	1.38E-09
Tcaf1	1862.47	-0.811791	0.124675	-6.51123	7.45E-11	1.38E-09
Nabp1	1108.91	-0.99569	0.153076	-6.50453	7.79E-11	1.44E-09
Traf5	239.812	1.4396	0.221352	6.50368	7.84E-11	1.45E-09
Gadd45a	1533.45	-0.801319	0.123249	-6.50161	7.95E-11	1.46E-09
Cdh18	624.773	-1.01994	0.157123	-6.49134	8.51E-11	1.57E-09
Chka	2754.2	-0.796322	0.122701	-6.48996	8.59E-11	1.58E-09
Cdkl2	200.533	-1.5749	0.242738	-6.48809	8.69E-11	1.60E-09
P3h4	1934.49	0.859204	0.132629	6.47824	9.28E-11	1.70E-09
Sema3a	1545.8	1.30487	0.20144	6.47772	9.31E-11	1.71E-09
Tceal9	1968.71	-1.17311	0.18117	-6.4752	9.47E-11	1.73E-09
Ptn	69.6661	4.21887	0.652253	6.46816	9.92E-11	1.81E-09
Prrx1	4512.47	-0.839305	0.129777	-6.46729	9.98E-11	1.82E-09
Bhlhe40	2930.38	0.953863	0.147613	6.4619	1.03E-10	1.89E-09
Ppp1r12a	3479.68	-0.919946	0.142381	-6.46114	1.04E-10	1.90E-09
Gmpr	148.263	1.73454	0.268595	6.45782	1.06E-10	1.93E-09
Arrb1	447.505	1.08962	0.168865	6.45258	1.10E-10	2.00E-09
Arhgef2	15197.4	-0.686285	0.106372	-6.45173	1.11E-10	2.01E-09
Scn5a	2828.61	-0.740978	0.114921	-6.44772	1.14E-10	2.06E-09
Enox1	60.9589	3.60521	0.559902	6.43899	1.20E-10	2.18E-09
Car9	51.4838	3.44527	0.535131	6.43819	1.21E-10	2.19E-09
Mocs1	743.415	1.01216	0.157295	6.43476	1.24E-10	2.24E-09
Olfml2a	64.4175	3.16866	0.49298	6.42756	1.30E-10	2.34E-09
Tcaf2	340.432	1.33769	0.208182	6.42556	1.31E-10	2.37E-09
Notum	62.2798	4.36219	0.679502	6.41968	1.37E-10	2.46E-09
Fam189a2	93.9969	-2.17542	0.339036	-6.41649	1.39E-10	2.51E-09
Id1	999.428	1.08043	0.16845	6.41392	1.42E-10	2.55E-09
Smarca2	313.131	1.31667	0.205356	6.41162	1.44E-10	2.59E-09
Angpt1	1463.8	3.02833	0.472447	6.4099	1.46E-10	2.62E-09
Gjb3	47.1394	6.02429	0.939925	6.40933	1.46E-10	2.62E-09
Exoc6b	2297.12	-0.756332	0.118018	-6.40863	1.47E-10	2.63E-09
Slpi	56.6373	2.75901	0.43095	6.40215	1.53E-10	2.74E-09
Ube2l6	528.968	-1.17268	0.18338	-6.39478	1.61E-10	2.87E-09
Irgm1	986.188	0.880131	0.137633	6.39478	1.61E-10	2.87E-09
Olfm1	4332.55	-0.928414	0.145198	-6.39414	1.61E-10	2.88E-09
Shroom3	127.478	-1.73345	0.271335	-6.38858	1.67E-10	2.99E-09
Tspan9	4053.91	0.721966	0.113015	6.38825	1.68E-10	2.99E-09
Spry1	336.278	1.27975	0.200568	6.38062	1.76E-10	3.14E-09
Scrn1	2666.58	0.751973	0.118151	6.36452	1.96E-10	3.48E-09
Cyp46a1	143.94	-1.75524	0.275967	-6.36035	2.01E-10	3.57E-09
Sulf1	2435.02	0.731221	0.115032	6.35665	2.06E-10	3.66E-09
Itga5	13554.8	-0.716828	0.112777	-6.35618	2.07E-10	3.66E-09
Nsdhl	1312.86	1.08003	0.170022	6.35231	2.12E-10	3.75E-09
Pard3b	52.8074	3.29988	0.519764	6.34881	2.17E-10	3.84E-09
Ptpn3	324.508	1.24109	0.19554	6.34699	2.20E-10	3.88E-09
Pde7a	956.44	-1.05367	0.16621	-6.33938	2.31E-10	4.07E-09
Nedd9	2005.36	0.929261	0.146586	6.33937	2.31E-10	4.07E-09
Lbr	2089.33	0.802616	0.126618	6.33886	2.31E-10	4.08E-09
C77080	4059.96	0.843168	0.133031	6.33811	2.33E-10	4.09E-09
B230362B09Rik	87.0515	2.85038	0.450039	6.33363	2.39E-10	4.21E-09
Lpar4	100.286	3.13744	0.496272	6.32201	2.58E-10	4.53E-09
Lhx9	88.5699	3.01863	0.47753	6.32134	2.59E-10	4.54E-09
Gcat	573.142	1.18036	0.186722	6.32148	2.59E-10	4.54E-09
Basp1	7643.8	-0.786638	0.124455	-6.32064	2.60E-10	4.56E-09
D030025P21Rik	47.2049	3.23858	0.512421	6.32015	2.61E-10	4.57E-09
Osr1	96.7517	2.17123	0.343651	6.31813	2.65E-10	4.62E-09
Slc20a1	6590.68	-0.661036	0.104681	-6.31475	2.71E-10	4.72E-09
Gnai1	33.3128	4.81172	0.76219	6.31302	2.74E-10	4.77E-09
Plekhf1	595.66	1.07007	0.169632	6.30819	2.82E-10	4.91E-09
Dmpk	5657.6	-0.644443	0.102268	-6.3015	2.95E-10	5.13E-09
Hsd17b11	238.129	1.43897	0.228364	6.30122	2.95E-10	5.13E-09
Pxk	868.637	1.06888	0.169682	6.29931	2.99E-10	5.19E-09
Tiaf2	112.5	1.93755	0.307737	6.29614	3.05E-10	5.29E-09
Snx1	4390.85	-0.704434	0.111944	-6.29274	3.12E-10	5.40E-09
Ociad2	100.692	2.27189	0.361062	6.29223	3.13E-10	5.41E-09
Wdfy2	1159.72	0.826672	0.131385	6.29199	3.13E-10	5.42E-09
Smim20	80.9507	2.67096	0.424535	6.29149	3.14E-10	5.42E-09
Rhpn2	301.076	-1.21632	0.193325	-6.29157	3.14E-10	5.42E-09
Adamts14	1773.25	-0.770623	0.122511	-6.29021	3.17E-10	5.46E-09
Synpo2	2436.93	-0.859965	0.136747	-6.28873	3.20E-10	5.51E-09
Mr1	418.03	1.14988	0.183138	6.27877	3.41E-10	5.87E-09
Slc25a23	70.2404	2.53873	0.404607	6.27457	3.51E-10	6.02E-09
Depp1	82.0214	2.27807	0.363243	6.27147	3.58E-10	6.14E-09
Klhl31	133.069	-1.79731	0.286633	-6.27041	3.60E-10	6.17E-09
Tnni1	115.311	2.06177	0.328986	6.26706	3.68E-10	6.30E-09
Mdm2	3632.16	-0.692415	0.110695	-6.25516	3.97E-10	6.79E-09
Msx2	53.8624	-3.61184	0.57779	-6.25113	4.07E-10	6.96E-09
Ipo13	2853.57	-0.829475	0.132836	-6.24436	4.26E-10	7.26E-09
Fam160a1	1092.39	0.916526	0.147201	6.22637	4.77E-10	8.14E-09
Dock9	1225.67	0.823859	0.13234	6.22534	4.81E-10	8.19E-09
P2ry10b	152.829	2.47999	0.398719	6.21989	4.97E-10	8.47E-09
Tmem159	202.301	1.46468	0.235612	6.21651	5.08E-10	8.64E-09
Clstn3	60.7299	-2.4334	0.391876	-6.20961	5.31E-10	9.02E-09
Wfs1	1808.09	-0.92966	0.14985	-6.20396	5.51E-10	9.34E-09
Ncam1	5669.14	-0.72878	0.117571	-6.19866	5.69E-10	9.65E-09
Gas7	79.8084	4.92061	0.794655	6.19213	5.94E-10	1.01E-08
Il12rb1	205.478	1.71445	0.277059	6.18801	6.09E-10	1.03E-08
Ddah1	2073.86	0.967141	0.156319	6.18697	6.13E-10	1.04E-08
Ptgfr	94.1278	4.17173	0.674497	6.18494	6.21E-10	1.05E-08
Prl2c3	174.952	2.25303	0.364274	6.18499	6.21E-10	1.05E-08
Strbp	471.648	-1.05312	0.170293	-6.18413	6.24E-10	1.05E-08
Bcl9l	5383.23	0.715357	0.11573	6.18126	6.36E-10	1.07E-08
Angptl4	755.095	1.04689	0.169376	6.18083	6.38E-10	1.07E-08
Larp6	43.3118	3.7329	0.603981	6.1805	6.39E-10	1.07E-08
Gm43921	82.535	2.50084	0.40472	6.17917	6.44E-10	1.08E-08
Adamts7	1222.52	-0.841833	0.136306	-6.17604	6.57E-10	1.10E-08
Bcl3	66.0413	3.22832	0.523096	6.17155	6.76E-10	1.13E-08
Rorb	761.314	-1.04735	0.169741	-6.17025	6.82E-10	1.14E-08
Thsd4	39.5116	3.39462	0.550195	6.16986	6.84E-10	1.14E-08
Snai1	789.84	1.25263	0.203038	6.16943	6.85E-10	1.14E-08
Hs6st1	1969.14	0.95058	0.15416	6.1662	6.99E-10	1.17E-08
Mast4	5595.04	0.670941	0.108886	6.16185	7.19E-10	1.20E-08
Gm28875	306.228	1.58856	0.258049	6.15606	7.46E-10	1.24E-08
Dipk1b	129.968	1.80421	0.293258	6.15227	7.64E-10	1.27E-08
Plod2	3397.6	-0.692097	0.11255	-6.14927	7.78E-10	1.29E-08
Itgb1	24279.5	-0.633698	0.103137	-6.14423	8.04E-10	1.33E-08
Dse	1502.62	0.785708	0.127887	6.14378	8.06E-10	1.34E-08
Rnase4	523.658	1.06283	0.173135	6.13877	8.32E-10	1.38E-08
Nus1	2064.98	-0.732511	0.119393	-6.13528	8.50E-10	1.41E-08
Ptgfrn	5226.94	0.720973	0.117581	6.1317	8.69E-10	1.44E-08
Nrip1	1172.93	-0.843933	0.137696	-6.12894	8.85E-10	1.46E-08
Cxadr	245.168	-1.28725	0.210039	-6.12864	8.86E-10	1.46E-08
Qsox1	3937.31	0.752719	0.123155	6.11195	9.84E-10	1.62E-08
Calcoco1	2438.29	-0.766087	0.125409	-6.10871	1.00E-09	1.65E-08
Ikzf2	242	1.57655	0.258135	6.10746	1.01E-09	1.67E-08
S100a10	7272.66	0.788024	0.129047	6.10649	1.02E-09	1.67E-08
Nbl1	3389.15	-0.726658	0.119148	-6.09879	1.07E-09	1.76E-08
Nudt18	479.464	-1.03341	0.169537	-6.09548	1.09E-09	1.79E-08
Hmgcs1	3031.03	0.749957	0.12313	6.09078	1.12E-09	1.84E-08
Stxbp2	306.714	-1.26793	0.208191	-6.09023	1.13E-09	1.85E-08
Dync1i1	300.55	-1.24928	0.205172	-6.08894	1.14E-09	1.86E-08
Igdcc4	237.714	1.49353	0.245334	6.08772	1.15E-09	1.87E-08
Edem3	1640.83	-0.873178	0.143447	-6.08713	1.15E-09	1.88E-08
Il6ra	367.731	1.10471	0.181818	6.07589	1.23E-09	2.01E-08
Rhou	1483.87	-0.81833	0.134717	-6.07446	1.24E-09	2.03E-08
Emc3	3260.57	-0.833928	0.137401	-6.0693	1.28E-09	2.09E-08
Mettl7a1	206.193	1.54879	0.255224	6.06835	1.29E-09	2.10E-08
Grik5	643.87	0.95912	0.158066	6.06786	1.30E-09	2.11E-08
Stard13	1948.78	-0.751568	0.12388	-6.0669	1.30E-09	2.12E-08
Gstm1	2075.08	1.10858	0.182763	6.06565	1.31E-09	2.13E-08
Ldlr	8034.6	0.731967	0.120683	6.06521	1.32E-09	2.14E-08
Def6	164.157	1.68927	0.278546	6.0646	1.32E-09	2.14E-08
Tgfb1	2307.61	0.97089	0.160236	6.05914	1.37E-09	2.21E-08
Coro2a	76.5417	2.44202	0.403509	6.05197	1.43E-09	2.31E-08
Csgalnact1	1172.76	0.809737	0.133943	6.0454	1.49E-09	2.41E-08
Synj2	3424.22	0.681695	0.11289	6.03856	1.55E-09	2.51E-08
Ccdc186	1160.03	-1.12664	0.186664	-6.03566	1.58E-09	2.55E-08
Asrgl1	96.3819	2.08249	0.345055	6.03525	1.59E-09	2.55E-08
Tmeff1	1056.4	-0.837255	0.138754	-6.03408	1.60E-09	2.57E-08
Nnmt	59.2979	2.76377	0.458873	6.02296	1.71E-09	2.75E-08
Tmtc2	219.513	-1.31356	0.218121	-6.02217	1.72E-09	2.76E-08
Etv1	86.1354	2.17995	0.36198	6.02229	1.72E-09	2.76E-08
Sox8	56.2151	2.52655	0.41992	6.01675	1.78E-09	2.85E-08
Hdac2	2144.54	-0.832153	0.138338	-6.01536	1.79E-09	2.87E-08
1700025G04Rik	491.031	-0.959408	0.159614	-6.01082	1.85E-09	2.95E-08
Rab31	6910.98	0.727269	0.121016	6.0097	1.86E-09	2.97E-08
Igf1	147.863	3.15388	0.524899	6.00855	1.87E-09	2.99E-08
Rgs2	156.711	1.58768	0.264255	6.00813	1.88E-09	2.99E-08
Aim2	72.8551	-2.53329	0.421757	-6.00652	1.90E-09	3.02E-08
Itpripl1	209.641	1.3984	0.233027	6.00102	1.96E-09	3.12E-08
Pitx3	58.2311	2.69587	0.449377	5.99913	1.98E-09	3.15E-08
Rps6ka4	2339.09	0.805039	0.134353	5.99197	2.07E-09	3.29E-08
Ppm1b	1353.91	-0.872126	0.145666	-5.98715	2.14E-09	3.39E-08
Atp6v1f	1088.08	-0.878199	0.146838	-5.98075	2.22E-09	3.52E-08
Nr2f2	1209.87	0.884516	0.14793	5.97931	2.24E-09	3.55E-08
Mphosph6	472.612	-0.994258	0.16641	-5.97475	2.30E-09	3.65E-08
Tmem245	4257.05	-0.777248	0.130126	-5.97303	2.33E-09	3.68E-08
Akirin1	1456.74	-0.729891	0.122258	-5.97011	2.37E-09	3.74E-08
Ppp1cb	3519.93	-0.97349	0.16309	-5.96904	2.39E-09	3.77E-08
Stard4	860.152	0.889906	0.149123	5.96759	2.41E-09	3.80E-08
Sh2b3	2104.36	0.812116	0.136174	5.96382	2.46E-09	3.88E-08
Igsf10	153.875	2.22446	0.373107	5.96199	2.49E-09	3.92E-08
Pacs1	1345.28	0.859218	0.144231	5.95722	2.57E-09	4.03E-08
Heca	535.904	-0.983648	0.165203	-5.95419	2.61E-09	4.10E-08
Glcci1	67.0206	-2.3761	0.399201	-5.95214	2.65E-09	4.15E-08
Lzic	1276.34	-0.899795	0.151204	-5.95087	2.67E-09	4.18E-08
Gtf2a1	1862.78	-0.831254	0.139684	-5.95095	2.67E-09	4.18E-08
Arc	100.751	1.90084	0.319565	5.94821	2.71E-09	4.24E-08
Fam219a	270.341	-1.18552	0.199358	-5.94667	2.74E-09	4.28E-08
Atxn1	2468.34	-0.671522	0.112985	-5.94348	2.79E-09	4.36E-08
Jund	5214.17	-0.831765	0.140164	-5.93424	2.95E-09	4.61E-08
Acot2	620.277	-1.03658	0.174699	-5.9335	2.97E-09	4.62E-08
Capg	5750.75	0.784004	0.132319	5.92508	3.12E-09	4.86E-08
Aff3	57.0405	3.7811	0.63894	5.91778	3.26E-09	5.08E-08
Acacb	37.9403	3.90296	0.659685	5.91641	3.29E-09	5.11E-08
Ptprb	42.7882	3.46751	0.586547	5.91174	3.39E-09	5.26E-08
Slc16a6	73.8288	2.37171	0.401492	5.90724	3.48E-09	5.40E-08
Fktn	1132.04	-0.92583	0.156818	-5.90385	3.55E-09	5.50E-08
Slc18b1	384.527	1.09013	0.184716	5.90166	3.60E-09	5.57E-08
Psme4	4055.47	-0.745292	0.126303	-5.90084	3.62E-09	5.60E-08
Rnf157	1537.19	0.824714	0.140032	5.88946	3.87E-09	5.99E-08
Stam	2224.93	-0.784044	0.133166	-5.8877	3.92E-09	6.05E-08
Dusp22	161.888	-1.62764	0.276456	-5.88753	3.92E-09	6.05E-08
Serpinb9b	1024.52	-0.834313	0.14174	-5.88622	3.95E-09	6.09E-08
Slc25a37	4094.52	0.738408	0.125498	5.88382	4.01E-09	6.17E-08
Colec10	129.321	-6.64177	1.1295	-5.88027	4.10E-09	6.30E-08
Hk2	6497.01	-0.659039	0.112134	-5.87726	4.17E-09	6.41E-08
Hid1	1600.75	-0.898464	0.153001	-5.87227	4.30E-09	6.60E-08
Fzd6	1249.38	0.766666	0.130599	5.87037	4.35E-09	6.67E-08
Mgst3	461.093	1.04562	0.178182	5.86827	4.40E-09	6.75E-08
Kifc3	694.804	0.912838	0.155586	5.86709	4.44E-09	6.79E-08
Garnl3	281.85	-1.17778	0.200758	-5.86665	4.45E-09	6.81E-08
Frk	457.043	-1.26815	0.216302	-5.86287	4.55E-09	6.96E-08
Phlda3	3864.21	0.768055	0.13106	5.86032	4.62E-09	7.06E-08
Sec16b	463.56	0.968335	0.165275	5.85894	4.66E-09	7.11E-08
Acadsb	1042.89	-0.913401	0.156287	-5.84438	5.08E-09	7.75E-08
Mkx	60.1373	2.59181	0.443537	5.8435	5.11E-09	7.79E-08
Myom2	949.08	-0.923546	0.158114	-5.84099	5.19E-09	7.90E-08
4930523C07Rik	56.3573	-2.40091	0.411923	-5.82854	5.59E-09	8.50E-08
Gpat3	235.935	-1.3549	0.232555	-5.82616	5.67E-09	8.62E-08
Hhat	225.819	1.31778	0.226357	5.82171	5.82E-09	8.84E-08
Icmt	2729.78	-0.652921	0.112251	-5.8166	6.01E-09	9.11E-08
Irx2	109.033	2.13055	0.366633	5.81112	6.21E-09	9.40E-08
Cdkn3	115.47	1.8353	0.31601	5.80775	6.33E-09	9.59E-08
Fam43a	192.673	1.59656	0.274991	5.80584	6.40E-09	9.69E-08
Msi2	2875.48	-0.671394	0.115647	-5.80552	6.42E-09	9.70E-08
Chn2	181.134	1.48537	0.255993	5.80239	6.54E-09	9.87E-08
Nid1	20639.9	0.646762	0.111499	5.80061	6.61E-09	9.97E-08
Tubb2b	3595.39	-0.715278	0.123337	-5.79937	6.66E-09	1.00E-07
Epb41l2	3871.33	0.640454	0.110463	5.7979	6.71E-09	1.01E-07
Spty2d1	1205.81	-0.721849	0.124521	-5.79701	6.75E-09	1.02E-07
Ahi1	386.963	1.07158	0.184922	5.79474	6.84E-09	1.03E-07
Crabp2	684.268	0.839812	0.144956	5.79357	6.89E-09	1.03E-07
Prodh	92.5303	2.16845	0.374285	5.79357	6.89E-09	1.03E-07
Gclc	2283.3	0.685847	0.118413	5.792	6.96E-09	1.04E-07
Sec24d	4200.35	0.786887	0.135891	5.79056	7.02E-09	1.05E-07
Wipi1	1537.76	0.741681	0.128191	5.78572	7.22E-09	1.08E-07
Clip4	303.703	1.21863	0.210714	5.78335	7.32E-09	1.09E-07
Tgoln1	2901.33	-0.671002	0.116045	-5.78224	7.37E-09	1.10E-07
Eif2s2	1880.19	-1.07875	0.186595	-5.78122	7.42E-09	1.11E-07
Chpf	2055.44	0.78008	0.135036	5.77685	7.61E-09	1.13E-07
Plce1	34.9127	4.66315	0.807805	5.77262	7.80E-09	1.16E-07
Kpna4	3854.28	-0.74628	0.12933	-5.77034	7.91E-09	1.18E-07
Nipsnap1	155.949	1.69412	0.294203	5.75835	8.49E-09	1.26E-07
4931406P16Rik	2823.44	0.624487	0.108514	5.75487	8.67E-09	1.29E-07
Slain2	2700.22	-0.705113	0.122658	-5.7486	9.00E-09	1.34E-07
Tbc1d2	159.68	1.60305	0.278929	5.74716	9.08E-09	1.35E-07
Cbr3	374.079	1.15202	0.200599	5.74289	9.31E-09	1.38E-07
Axl	15240.3	0.637032	0.111029	5.73753	9.61E-09	1.42E-07
Glis3	1225.01	-0.816931	0.142455	-5.73467	9.77E-09	1.45E-07
Srebf1	3407.83	0.745476	0.130053	5.73212	9.92E-09	1.47E-07
Cst6	1086.33	1.12916	0.197072	5.7297	1.01E-08	1.49E-07
Cox17	335.671	-1.08144	0.188798	-5.72804	1.02E-08	1.50E-07
Chrd	47.2305	2.93722	0.512808	5.72772	1.02E-08	1.50E-07
Neb	165.378	1.67621	0.292687	5.72698	1.02E-08	1.51E-07
Naca	7284.12	-0.663043	0.115818	-5.72487	1.04E-08	1.52E-07
Sbk2	23.0321	-4.77715	0.835478	-5.71787	1.08E-08	1.59E-07
Adam23	40.4575	5.42678	0.949297	5.71663	1.09E-08	1.60E-07
Rap2a	1111.98	0.750777	0.131367	5.71509	1.10E-08	1.61E-07
Gnl2	1728.75	-0.689508	0.120754	-5.71003	1.13E-08	1.66E-07
Il17ra	1272.51	0.74173	0.129906	5.70976	1.13E-08	1.66E-07
Tln2	2865.41	0.705627	0.123611	5.70844	1.14E-08	1.67E-07
Armcx3	360.926	-1.12446	0.197124	-5.70433	1.17E-08	1.71E-07
Tmod3	1427.28	0.716759	0.125657	5.70409	1.17E-08	1.71E-07
Ccnyl1	846.809	0.838946	0.147176	5.70031	1.20E-08	1.75E-07
Peg12	104.201	1.87549	0.32903	5.70005	1.20E-08	1.75E-07
Bdnf	1049.58	0.978694	0.171777	5.69746	1.22E-08	1.77E-07
Cers4	27.2088	3.82135	0.670864	5.69617	1.23E-08	1.78E-07
Txnip	1769.28	-0.770881	0.135441	-5.69162	1.26E-08	1.83E-07
Snx13	1764.04	-1.18196	0.207731	-5.68987	1.27E-08	1.85E-07
Ranbp3l	145.183	1.82132	0.320482	5.68306	1.32E-08	1.92E-07
Pdcl3	1739.77	-0.705788	0.124221	-5.68172	1.33E-08	1.93E-07
Fbln2	9825.97	0.674993	0.118799	5.68183	1.33E-08	1.93E-07
Lrrc75b	157.315	1.59368	0.280779	5.67591	1.38E-08	2.00E-07
Mical2	13926.7	-0.635354	0.111962	-5.67474	1.39E-08	2.01E-07
Gclm	1567.36	0.759469	0.134018	5.66693	1.45E-08	2.10E-07
Dusp3	5473.14	-0.71083	0.125533	-5.6625	1.49E-08	2.16E-07
Ece1	1875.92	0.752604	0.133009	5.65831	1.53E-08	2.21E-07
Grk5	357.543	1.05471	0.186575	5.65302	1.58E-08	2.27E-07
Kdm6b	4925.73	-0.677052	0.119826	-5.65031	1.60E-08	2.31E-07
Il11ra1	71.443	2.51506	0.445268	5.64842	1.62E-08	2.33E-07
Hipk2	5942.71	-0.798041	0.141304	-5.6477	1.63E-08	2.34E-07
Tor4a	768.509	0.848476	0.150244	5.64734	1.63E-08	2.34E-07
Abhd8	1859.01	-0.861563	0.152565	-5.6472	1.63E-08	2.34E-07
Azin1	5991.07	-0.659012	0.116778	-5.6433	1.67E-08	2.39E-07
Adgrg2	65.7271	7.64832	1.35539	5.64289	1.67E-08	2.40E-07
Dcaf15	1580.31	0.723316	0.128247	5.64001	1.70E-08	2.44E-07
Pcolce2	1968.51	0.733177	0.130016	5.63913	1.71E-08	2.45E-07
Aebp2	2665.94	-0.701158	0.12447	-5.63315	1.77E-08	2.53E-07
Nptx1	2167.44	0.773022	0.137296	5.63032	1.80E-08	2.57E-07
Fam185a	353.679	-1.08193	0.192171	-5.63001	1.80E-08	2.57E-07
Msmo1	2355.29	0.748346	0.132946	5.62896	1.81E-08	2.59E-07
Gm7361	32.5394	-3.44529	0.612408	-5.62581	1.85E-08	2.63E-07
Pmm1	1920.12	-0.827674	0.14728	-5.61975	1.91E-08	2.72E-07
Aff4	6763.15	-0.710337	0.126446	-5.61771	1.94E-08	2.75E-07
Add3	476.785	-0.970791	0.172922	-5.61404	1.98E-08	2.81E-07
Cflar	2733.98	0.645945	0.115105	5.61179	2.00E-08	2.85E-07
Fdps	513.064	0.924704	0.164867	5.60879	2.04E-08	2.89E-07
Lpin1	498.772	1.04406	0.186197	5.60726	2.06E-08	2.92E-07
Pnrc2	1260.7	-0.755742	0.134803	-5.60627	2.07E-08	2.93E-07
Fzd2	2301.5	0.77386	0.138109	5.60327	2.10E-08	2.98E-07
Timp2	28522.8	0.664751	0.118649	5.60269	2.11E-08	2.99E-07
Rerg	68.4352	2.3352	0.416895	5.60142	2.13E-08	3.01E-07
Fmnl1	52.4315	2.46325	0.439847	5.60023	2.14E-08	3.02E-07
Cadm4	415.645	-1.02504	0.183052	-5.59968	2.15E-08	3.03E-07
Asb5	6500.66	-0.836815	0.149577	-5.59456	2.21E-08	3.12E-07
Blnk	954.544	-0.96437	0.172391	-5.5941	2.22E-08	3.12E-07
Nr4a2	258.763	1.27708	0.228411	5.59115	2.26E-08	3.18E-07
Mtr	1320.29	-0.702143	0.125648	-5.58818	2.29E-08	3.23E-07
Fosl2	9042.2	-0.594358	0.106411	-5.58551	2.33E-08	3.27E-07
Depdc1b	293.008	1.18367	0.211947	5.58475	2.34E-08	3.29E-07
Nav3	2019.22	0.714409	0.127961	5.58302	2.36E-08	3.32E-07
Cln8	2071.79	-0.728542	0.130597	-5.57855	2.43E-08	3.40E-07
Dusp13	260.654	-1.1863	0.212724	-5.57671	2.45E-08	3.43E-07
Pkp1	424.408	1.24074	0.222541	5.57534	2.47E-08	3.46E-07
Ddit3	1185.98	-0.96989	0.173967	-5.57514	2.47E-08	3.46E-07
Usp54	1012.32	-0.768873	0.137919	-5.5748	2.48E-08	3.46E-07
Gab1	1254.71	-0.887152	0.159195	-5.57275	2.51E-08	3.50E-07
Ahrr	159.638	1.52835	0.274294	5.57193	2.52E-08	3.51E-07
Ets2	4227.33	0.661032	0.118936	5.55786	2.73E-08	3.81E-07
Dbn1	3415.39	-0.638821	0.114963	-5.55676	2.75E-08	3.83E-07
Mest	108.802	5.04077	0.907464	5.55479	2.78E-08	3.87E-07
Mtss2	3484.86	0.678085	0.122154	5.55109	2.84E-08	3.95E-07
Lrrc32	107.308	2.60352	0.469247	5.54831	2.88E-08	4.01E-07
Il7	59.4558	2.84949	0.513639	5.54765	2.90E-08	4.02E-07
Nt5e	168.044	1.44679	0.260849	5.54646	2.92E-08	4.04E-07
Zswim4	1232.34	0.694859	0.125325	5.54447	2.95E-08	4.09E-07
Zhx3	2323.12	-0.629478	0.113545	-5.54387	2.96E-08	4.10E-07
Grhpr	424.309	1.11322	0.200836	5.54294	2.97E-08	4.11E-07
Mmp23	45.0371	2.94218	0.530884	5.54203	2.99E-08	4.13E-07
Slc9a2	295.878	-1.11484	0.201554	-5.53125	3.18E-08	4.39E-07
P3h3	304.812	1.20159	0.217449	5.52585	3.28E-08	4.53E-07
B4galnt1	902.633	0.988972	0.178979	5.52562	3.28E-08	4.53E-07
Misp3	36.7617	3.30789	0.599106	5.52138	3.36E-08	4.63E-07
Atxn1l	3037.12	-0.600094	0.108699	-5.52069	3.38E-08	4.65E-07
Adamtsl1	54.9258	3.05232	0.553567	5.51391	3.51E-08	4.83E-07
Crim1	2431.51	0.702719	0.127448	5.51375	3.51E-08	4.83E-07
Pla2r1	127.385	1.99746	0.362339	5.51267	3.53E-08	4.85E-07
Perp	56.9626	3.28525	0.596789	5.50488	3.69E-08	5.07E-07
Tapbp	3204.19	0.720768	0.130952	5.50405	3.71E-08	5.09E-07
Creld1	744.409	-0.794849	0.144487	-5.50116	3.77E-08	5.17E-07
Mybph	123.847	1.72088	0.312941	5.49905	3.82E-08	5.23E-07
Rarb	40.0689	3.43833	0.625565	5.49636	3.88E-08	5.30E-07
Palm3	43.2151	2.88597	0.525115	5.49588	3.89E-08	5.31E-07
Nbr1	3677.35	-0.612936	0.111553	-5.49456	3.92E-08	5.35E-07
Cpeb4	1046.81	-1.04032	0.189524	-5.48912	4.04E-08	5.51E-07
Rhbdf1	1688.36	0.697645	0.127142	5.48715	4.08E-08	5.57E-07
Dvl1	2799.94	-0.69085	0.12591	-5.48684	4.09E-08	5.57E-07
Sh2d4a	48.0226	2.5773	0.469801	5.48594	4.11E-08	5.60E-07
Creb3	1663.87	-0.692128	0.126176	-5.48542	4.12E-08	5.61E-07
Trp53inp2	3504.23	-0.743018	0.135549	-5.48154	4.22E-08	5.73E-07
Synm	59.983	2.91005	0.53168	5.47331	4.42E-08	6.00E-07
Chmp5	1287.66	-0.790045	0.144368	-5.47243	4.44E-08	6.02E-07
9930012K11Rik	213.145	1.36054	0.248902	5.46615	4.60E-08	6.23E-07
Ptpn13	882.924	0.762821	0.139676	5.46135	4.73E-08	6.40E-07
Renbp	1566.25	0.710528	0.130127	5.46028	4.75E-08	6.43E-07
Stat5b	932.089	0.769809	0.141129	5.45463	4.91E-08	6.64E-07
Rgs12	2866.15	-0.70293	0.128883	-5.454	4.92E-08	6.65E-07
Tfpi	697.063	-1.10622	0.202929	-5.45126	5.00E-08	6.75E-07
Tmbim1	2077.47	0.69204	0.127008	5.44881	5.07E-08	6.83E-07
Tspan4	2016.65	0.772338	0.141742	5.44891	5.07E-08	6.83E-07
Arhgdig	216.593	-1.33891	0.245726	-5.44879	5.07E-08	6.83E-07
Lims1	3633.07	-0.747545	0.137283	-5.44528	5.17E-08	6.96E-07
Serinc1	5334.51	-0.65102	0.119677	-5.4398	5.33E-08	7.17E-07
Xpot	6621.5	-0.566436	0.104145	-5.43891	5.36E-08	7.20E-07
Mxd3	373.685	0.966109	0.177797	5.43378	5.52E-08	7.41E-07
Lamb3	82.9036	2.10161	0.387027	5.43014	5.63E-08	7.55E-07
Prickle2	94.0374	1.77277	0.326596	5.42804	5.70E-08	7.64E-07
Wars	4242.98	-0.70096	0.129188	-5.42588	5.77E-08	7.72E-07
Sipa1l2	1273.81	0.80311	0.148041	5.42493	5.80E-08	7.76E-07
St3gal1	5326.41	-0.635392	0.117157	-5.42343	5.85E-08	7.82E-07
Kcnab2	22.7588	4.89324	0.902523	5.42173	5.90E-08	7.89E-07
Cers1	57.2081	2.39341	0.441608	5.41976	5.97E-08	7.97E-07
Scyl2	1477.98	-0.736654	0.13594	-5.41897	5.99E-08	7.99E-07
Fkbp10	5643.04	0.610143	0.112594	5.41899	5.99E-08	7.99E-07
Csde1	12585.8	-0.66801	0.123452	-5.4111	6.26E-08	8.34E-07
Hspa1b	316.537	1.24408	0.229925	5.4108	6.27E-08	8.35E-07
Sqor	531.826	0.968506	0.179019	5.41007	6.30E-08	8.38E-07
Pygo1	135.83	1.66629	0.308032	5.40948	6.32E-08	8.40E-07
Apobec1	126.302	1.65128	0.305292	5.40884	6.34E-08	8.42E-07
B3gnt9	301.536	1.1261	0.20834	5.40512	6.48E-08	8.59E-07
Sorcs2	2991.42	-0.652323	0.120716	-5.40376	6.53E-08	8.65E-07
3300005D01Rik	701.918	0.994488	0.184068	5.40283	6.56E-08	8.69E-07
Plekhg5	1152.79	0.807001	0.149402	5.40153	6.61E-08	8.75E-07
Actn4	19869.5	0.637439	0.118084	5.39816	6.73E-08	8.90E-07
Cc2d1a	2711.58	0.635517	0.117744	5.39746	6.76E-08	8.93E-07
Podxl	347.752	1.20813	0.223842	5.39725	6.77E-08	8.94E-07
Gm45512	32.3694	-3.50382	0.649386	-5.39559	6.83E-08	9.01E-07
Pim3	1458.57	0.832751	0.154441	5.39204	6.97E-08	9.18E-07
Fxr1	2714.27	-1.01462	0.188288	-5.38866	7.10E-08	9.35E-07
Mboat2	65.0591	2.26251	0.420071	5.38601	7.20E-08	9.48E-07
Abcc1	6535.74	0.599935	0.111522	5.37953	7.47E-08	9.82E-07
Heyl	74.1395	2.02461	0.376458	5.37804	7.53E-08	9.90E-07
Foxc1	616.859	0.944642	0.175653	5.37787	7.54E-08	9.90E-07
Ctdsp2	4333.43	0.595826	0.110825	5.37627	7.60E-08	9.98E-07
Zdhhc15	39.5534	3.02179	0.562299	5.374	7.70E-08	1.01E-06
Usp31	2058.85	-0.703623	0.130992	-5.3715	7.81E-08	1.02E-06
Rtl3	43.9863	6.10448	1.13656	5.37099	7.83E-08	1.03E-06
Tsc22d2	5098.39	-0.658543	0.122673	-5.36827	7.95E-08	1.04E-06
Fmnl3	5397.28	0.604958	0.112721	5.36687	8.01E-08	1.05E-06
Adgrl1	2894.73	0.627351	0.116904	5.3664	8.03E-08	1.05E-06
Knop1	2724.4	-0.601807	0.112247	-5.36143	8.26E-08	1.08E-06
Shisa4	1177.89	0.804185	0.150174	5.355	8.56E-08	1.12E-06
Tdrkh	175.787	1.42396	0.266082	5.35158	8.72E-08	1.14E-06
Ube2o	3240.92	-0.587673	0.109829	-5.35082	8.76E-08	1.14E-06
Panx1	534.631	0.911068	0.170292	5.35003	8.79E-08	1.14E-06
Fos	88.1235	1.95203	0.364892	5.3496	8.81E-08	1.15E-06
Mfge8	8168.04	-0.653419	0.122171	-5.34838	8.87E-08	1.15E-06
Cdr2l	3712.06	-0.702187	0.13132	-5.34713	8.94E-08	1.16E-06
Nsmce3	654.439	-0.788972	0.147664	-5.34301	9.14E-08	1.19E-06
Tmem109	3363.63	-0.616268	0.11538	-5.34119	9.23E-08	1.20E-06
Thsd7a	1101.71	0.77999	0.146052	5.34052	9.27E-08	1.20E-06
Chst2	1910.74	0.722712	0.135327	5.34048	9.27E-08	1.20E-06
Rhobtb1	797.513	-0.753938	0.141172	-5.34056	9.27E-08	1.20E-06
St3gal2	3936.78	-0.663222	0.1242	-5.33994	9.30E-08	1.20E-06
Rab6b	232.622	1.17051	0.219319	5.33702	9.45E-08	1.22E-06
Kctd10	6455.48	0.614451	0.115171	5.3351	9.55E-08	1.23E-06
Krt14	79.9407	5.76978	1.08194	5.33282	9.67E-08	1.25E-06
Ank3	809.052	0.817315	0.153352	5.32968	9.84E-08	1.27E-06
Arhgef40	3518.82	0.569547	0.106958	5.32498	1.01E-07	1.30E-06
Slc24a3	980.313	-0.70959	0.1333	-5.32326	1.02E-07	1.31E-06
Kpna1	1991.33	-0.627637	0.117922	-5.3225	1.02E-07	1.32E-06
Il2rg	43.7516	-2.70975	0.509474	-5.31872	1.04E-07	1.34E-06
Glce	2878.43	-0.596258	0.11217	-5.31567	1.06E-07	1.36E-06
Gfra4	62.8084	2.63138	0.495247	5.31327	1.08E-07	1.38E-06
Rgs3	322.778	0.994324	0.187198	5.31161	1.09E-07	1.39E-06
Ntpcr	145.73	1.60751	0.302875	5.3075	1.11E-07	1.42E-06
Ano5	102.876	-1.66694	0.314317	-5.30337	1.14E-07	1.45E-06
Sort1	286.076	-1.09801	0.207063	-5.30278	1.14E-07	1.46E-06
Urod	953.885	-0.75283	0.142009	-5.30127	1.15E-07	1.47E-06
Tmem64	4065.49	-0.604035	0.113966	-5.30011	1.16E-07	1.48E-06
Flnc	33710.9	-0.611379	0.115368	-5.2994	1.16E-07	1.48E-06
Cish	53.4323	2.51333	0.474593	5.29575	1.19E-07	1.51E-06
Gsdmd	431.077	0.970809	0.183364	5.29445	1.19E-07	1.52E-06
Frmd4a	4121.35	0.564841	0.106694	5.29402	1.20E-07	1.52E-06
Ola1	1540.35	-0.724226	0.136812	-5.2936	1.20E-07	1.53E-06
Etv5	539.391	0.923155	0.17446	5.2915	1.21E-07	1.54E-06
Epb41	1153.79	-0.68289	0.129115	-5.28899	1.23E-07	1.56E-06
Gnaz	58.1797	2.42872	0.459246	5.28849	1.23E-07	1.56E-06
Zcchc24	5243.46	0.646356	0.122284	5.28571	1.25E-07	1.59E-06
Adcy6	2911.14	0.64256	0.12162	5.28336	1.27E-07	1.61E-06
Fblim1	2005.67	-0.712992	0.13496	-5.28298	1.27E-07	1.61E-06
Cln6	588.999	0.97983	0.185497	5.28218	1.28E-07	1.61E-06
Sox11	1634.19	-0.646806	0.12245	-5.2822	1.28E-07	1.61E-06
Spry4	716.821	0.886081	0.167762	5.28179	1.28E-07	1.62E-06
Samd1	1590.71	0.777924	0.147356	5.27921	1.30E-07	1.64E-06
Kcnk2	219.778	1.25746	0.238652	5.26902	1.37E-07	1.73E-06
Sema4b	1392.86	0.797976	0.151486	5.26767	1.38E-07	1.74E-06
Lgalsl	99.7428	1.88034	0.35729	5.2628	1.42E-07	1.79E-06
Tle1	1203.73	0.675254	0.128368	5.26031	1.44E-07	1.81E-06
Plcd1	610.47	0.899674	0.171081	5.25877	1.45E-07	1.82E-06
Sox13	244.679	-1.14897	0.218656	-5.25471	1.48E-07	1.86E-06
Mettl27	416.729	-0.941532	0.17929	-5.25144	1.51E-07	1.89E-06
Rai14	6135.67	0.550144	0.104773	5.25083	1.51E-07	1.90E-06
Pdgfd	272.364	-1.41725	0.269991	-5.24924	1.53E-07	1.91E-06
Oip5os1	1276.48	-1.09663	0.208988	-5.24736	1.54E-07	1.93E-06
Tlk1	1563.83	-0.687299	0.13109	-5.24293	1.58E-07	1.98E-06
C9orf72	643.937	-0.770042	0.146984	-5.23895	1.61E-07	2.02E-06
Cfdp1	1286.37	-0.775023	0.147941	-5.23873	1.62E-07	2.02E-06
Htra3	59.2392	2.37692	0.454141	5.23387	1.66E-07	2.07E-06
Atp2b4	2150.24	0.711139	0.135947	5.23099	1.69E-07	2.10E-06
Tbx18	812.564	0.779029	0.149091	5.22521	1.74E-07	2.17E-06
Rap1gap	76.5605	2.05908	0.39408	5.22503	1.74E-07	2.17E-06
Esd	10820.9	0.568759	0.108953	5.22024	1.79E-07	2.23E-06
Eif3m	1541.01	-0.685491	0.13137	-5.21801	1.81E-07	2.25E-06
Racgap1	6261.1	0.595663	0.114157	5.21793	1.81E-07	2.25E-06
Gm28653	296.529	-1.15969	0.222263	-5.21763	1.81E-07	2.25E-06
Inpp5j	55.1838	-2.29261	0.439485	-5.21659	1.82E-07	2.26E-06
Tmtc4	715.275	0.747284	0.143301	5.21478	1.84E-07	2.28E-06
Arpc1b	6816.53	0.663455	0.12723	5.21463	1.84E-07	2.28E-06
Tle6	123.257	1.50342	0.288332	5.21421	1.85E-07	2.29E-06
Tenm4	56.4706	2.42932	0.466036	5.21273	1.86E-07	2.30E-06
Rab10	8549.18	-0.687269	0.131851	-5.21248	1.86E-07	2.31E-06
Maf	448.252	1.00072	0.19201	5.21183	1.87E-07	2.31E-06
Cpeb1	355.442	0.974206	0.187131	5.206	1.93E-07	2.38E-06
Gm19972	212.819	1.22476	0.235431	5.2022	1.97E-07	2.43E-06
Rest	3499.2	-0.569797	0.109547	-5.20138	1.98E-07	2.44E-06
Hs3st3a1	370.048	-0.918275	0.1766	-5.19975	2.00E-07	2.46E-06
Cdhr1	36.1118	7.1081	1.36698	5.19987	1.99E-07	2.46E-06
Dr1	1270.65	-0.798238	0.153713	-5.19303	2.07E-07	2.55E-06
Ahnak	101571	0.545255	0.105036	5.19113	2.09E-07	2.57E-06
Bach1	1694.95	-0.659065	0.127044	-5.18769	2.13E-07	2.62E-06
Ncald	61.4386	2.12333	0.409347	5.18712	2.14E-07	2.62E-06
Mcub	309.579	1.20973	0.233344	5.1843	2.17E-07	2.66E-06
Serpinb9c	24.9252	-3.81625	0.736178	-5.18387	2.17E-07	2.67E-06
Agps	2415.54	-0.689368	0.133068	-5.18059	2.21E-07	2.71E-06
Cpne8	800.096	-0.712961	0.137656	-5.17929	2.23E-07	2.73E-06
Ssbp2	1019.67	-0.737478	0.142438	-5.17753	2.25E-07	2.75E-06
Gramd1b	730.437	0.80621	0.155728	5.17705	2.25E-07	2.76E-06
Adm	50.0758	5.69883	1.10131	5.17461	2.28E-07	2.79E-06
Dact1	392.7	-0.897632	0.173503	-5.17358	2.30E-07	2.80E-06
Myl6b	338.556	-1.05573	0.204141	-5.17158	2.32E-07	2.83E-06
Tnks	4923.61	-0.532743	0.10306	-5.16924	2.35E-07	2.87E-06
Macf1	27358.2	-0.693454	0.134186	-5.16784	2.37E-07	2.89E-06
Hes6	1106.52	0.827646	0.160202	5.16626	2.39E-07	2.91E-06
Trim65	256.6	1.1762	0.227729	5.16488	2.41E-07	2.93E-06
1700012B09Rik	81.1989	2.07301	0.401492	5.16326	2.43E-07	2.95E-06
Npy1r	80.1912	2.71774	0.526512	5.16178	2.45E-07	2.97E-06
Htr1b	976.964	0.819621	0.158884	5.15861	2.49E-07	3.02E-06
Ifit1	225.292	-1.39211	0.269871	-5.15843	2.49E-07	3.02E-06
Tmem63a	1695.12	0.646773	0.125442	5.15593	2.52E-07	3.06E-06
Map1b	16727.9	-0.590866	0.114616	-5.1552	2.53E-07	3.07E-06
Arl6ip1	2260.86	0.602278	0.116883	5.15284	2.57E-07	3.11E-06
Ncdn	2336.46	-0.650029	0.126173	-5.1519	2.58E-07	3.12E-06
Kbtbd11	1017.62	0.720913	0.140059	5.1472	2.64E-07	3.20E-06
Fam214b	1461.26	-0.759147	0.147556	-5.14481	2.68E-07	3.23E-06
Kalrn	1398.91	0.661579	0.128628	5.14337	2.70E-07	3.26E-06
Trib3	1307.36	-0.849625	0.165546	-5.13225	2.86E-07	3.45E-06
Enc1	3477.31	0.581274	0.113291	5.1308	2.89E-07	3.48E-06
Klf13	3742.8	0.59113	0.115243	5.12941	2.91E-07	3.50E-06
Pard6b	72.6254	-1.95163	0.38107	-5.12145	3.03E-07	3.65E-06
Mindy1	1617.84	0.72632	0.141832	5.12099	3.04E-07	3.66E-06
Dph7	181.779	1.24382	0.243008	5.11843	3.08E-07	3.70E-06
Gm26532	164.598	1.35752	0.265233	5.11822	3.08E-07	3.70E-06
Klhl22	924.165	-0.757402	0.14804	-5.1162	3.12E-07	3.74E-06
Hs3st3b1	155.462	-1.38124	0.27058	-5.10474	3.31E-07	3.97E-06
Cdip1	1748.06	-0.607096	0.11904	-5.09992	3.40E-07	4.07E-06
Arhgef17	5643.53	0.579257	0.113718	5.09378	3.51E-07	4.20E-06
Ufsp2	925.043	-0.715488	0.140481	-5.09313	3.52E-07	4.21E-06
Osgin2	429.715	-1.00531	0.19745	-5.09148	3.55E-07	4.25E-06
Pim1	854.112	0.762271	0.149882	5.08582	3.66E-07	4.37E-06
Ccdc136	547.088	-0.849771	0.167174	-5.08316	3.71E-07	4.43E-06
Inf2	8976.2	0.552032	0.108601	5.08311	3.71E-07	4.43E-06
Dnajc21	752.564	-1.00205	0.1972	-5.08141	3.75E-07	4.47E-06
Itgb7	520.454	0.996578	0.196132	5.08116	3.75E-07	4.47E-06
Pced1b	93.3472	1.78787	0.351886	5.08081	3.76E-07	4.48E-06
Zbtb10	760.65	-0.923886	0.181997	-5.07638	3.85E-07	4.58E-06
Fuom	59.1622	2.27593	0.448418	5.07546	3.87E-07	4.60E-06
Etv4	1619.83	0.64125	0.126353	5.07508	3.87E-07	4.60E-06
Dock7	6455.41	-0.563841	0.111138	-5.07335	3.91E-07	4.64E-06
Phldb3	359.265	-0.965222	0.190359	-5.07053	3.97E-07	4.71E-06
Slc37a2	173.554	-1.20745	0.238151	-5.07011	3.98E-07	4.71E-06
Mrpl47	572.422	-0.877854	0.173169	-5.06937	3.99E-07	4.73E-06
Lonp1	6215.34	-0.703225	0.138817	-5.06585	4.07E-07	4.81E-06
Cptp	569.888	-0.831583	0.164182	-5.065	4.08E-07	4.83E-06
Cib2	77.7141	1.79638	0.354765	5.06358	4.11E-07	4.87E-06
Gm36638	59.3347	2.58676	0.510925	5.06289	4.13E-07	4.88E-06
Gm22009	1128.55	-0.712554	0.140865	-5.05841	4.23E-07	4.99E-06
Angel1	239.851	-1.1218	0.22182	-5.05724	4.25E-07	5.02E-06
Ptgis	727.8	0.737742	0.145932	5.05537	4.30E-07	5.07E-06
Tpd52l1	70.1005	1.92487	0.380942	5.05292	4.35E-07	5.13E-06
Bbs5	167.806	-1.27962	0.253435	-5.0491	4.44E-07	5.23E-06
Micos10	1448.69	-0.753538	0.149294	-5.04735	4.48E-07	5.27E-06
Mrps6	1865.09	0.587815	0.116489	5.0461	4.51E-07	5.30E-06
Tkt	2912.46	0.677859	0.134343	5.04575	4.52E-07	5.31E-06
Col27a1	210.602	-1.29592	0.256999	-5.0425	4.59E-07	5.40E-06
Igf1r	5111.98	0.570435	0.113133	5.04214	4.60E-07	5.40E-06
Zfp467	49.6714	3.00055	0.59545	5.03914	4.68E-07	5.48E-06
Dusp18	1305.41	0.714293	0.141752	5.03905	4.68E-07	5.48E-06
Psma1	2187.11	-0.606408	0.120387	-5.03717	4.72E-07	5.53E-06
H3c2	1174.14	0.716519	0.142268	5.0364	4.74E-07	5.55E-06
Plcl1	179.837	1.31454	0.261119	5.03424	4.80E-07	5.61E-06
Dnajc2	895.306	-1.07822	0.214206	-5.03354	4.81E-07	5.63E-06
Man1a2	2354.78	-0.677959	0.134735	-5.0318	4.86E-07	5.67E-06
Isg15	90.8772	-1.84416	0.36661	-5.0303	4.90E-07	5.71E-06
Klhl5	719.361	0.744665	0.148318	5.02073	5.15E-07	6.00E-06
Fasn	23398.8	0.595553	0.11872	5.01646	5.26E-07	6.13E-06
Gm19514	33.4551	3.2961	0.657107	5.01608	5.27E-07	6.14E-06
Rnf213	7025.68	-0.547092	0.109094	-5.01489	5.31E-07	6.18E-06
Mvd	555.741	0.807702	0.161069	5.01464	5.31E-07	6.18E-06
Prkx	1774.39	-0.757581	0.151086	-5.01425	5.32E-07	6.19E-06
Papola	6090.41	-0.592508	0.118196	-5.01294	5.36E-07	6.23E-06
Ret	66.5383	-2.01346	0.401724	-5.01204	5.39E-07	6.25E-06
Gbe1	755.782	-0.75355	0.150375	-5.01114	5.41E-07	6.27E-06
Tmem185a	1018.76	0.773349	0.154337	5.01078	5.42E-07	6.28E-06
H2-D1	735.097	0.914766	0.182737	5.00592	5.56E-07	6.44E-06
Gsk3b	6375.16	-0.554594	0.110813	-5.00475	5.59E-07	6.47E-06
Cdk5	1029.27	-0.65285	0.130449	-5.00462	5.60E-07	6.47E-06
Parp12	512.716	0.820549	0.164109	5.00004	5.73E-07	6.62E-06
Arhgap10	2282.02	-0.608002	0.121712	-4.99541	5.87E-07	6.78E-06
Stn1	782.7	0.740518	0.148305	4.99322	5.94E-07	6.85E-06
Zfp106	9662	-0.489582	0.0980814	-4.99159	5.99E-07	6.91E-06
S100a16	506.787	0.815951	0.163606	4.9873	6.12E-07	7.05E-06
Paqr7	181.02	1.4372	0.288164	4.98742	6.12E-07	7.05E-06
Gpx8	1562.02	0.620946	0.124614	4.98296	6.26E-07	7.21E-06
Camkk2	1260.39	0.652396	0.130953	4.98192	6.30E-07	7.24E-06
Cyb5r3	14536.7	0.671008	0.13475	4.97963	6.37E-07	7.32E-06
Ero1lb	216.348	-1.08363	0.217876	-4.97364	6.57E-07	7.55E-06
Qk	8347	-0.796357	0.160188	-4.97138	6.65E-07	7.63E-06
Foxa2	35.1094	3.54687	0.713498	4.9711	6.66E-07	7.63E-06
Pde8b	19.9315	4.70305	0.946073	4.97113	6.66E-07	7.63E-06
Rsad2	20.0959	-3.71772	0.748923	-4.96408	6.90E-07	7.91E-06
Tob2	3241.96	0.55559	0.111938	4.96335	6.93E-07	7.93E-06
Adgrf5	38.4632	4.02222	0.810474	4.9628	6.95E-07	7.95E-06
Sertad1	610.208	0.803625	0.162008	4.96041	7.03E-07	8.04E-06
Bok	1180.36	0.876714	0.176799	4.95881	7.09E-07	8.10E-06
Trim62	138.667	-1.4397	0.290324	-4.95894	7.09E-07	8.10E-06
Selenoo	773.759	0.777526	0.156809	4.95841	7.11E-07	8.11E-06
Spc25	647.32	-0.839346	0.169315	-4.95731	7.15E-07	8.15E-06
Madd	726.741	0.724404	0.146243	4.95344	7.29E-07	8.31E-06
Pgm5	25.7921	3.54417	0.715535	4.95318	7.30E-07	8.31E-06
Fmod	235.438	6.64084	1.34083	4.95279	7.32E-07	8.32E-06
Sec63	2737.48	-0.696285	0.140615	-4.95171	7.36E-07	8.36E-06
5830432E09Rik	39.3068	2.74362	0.55415	4.95103	7.38E-07	8.39E-06
Apba1	47.9721	2.65828	0.537442	4.94617	7.57E-07	8.59E-06
Nefl	8153.08	0.58291	0.11786	4.94577	7.58E-07	8.61E-06
Ftl1	42542.2	0.641554	0.129751	4.94451	7.63E-07	8.65E-06
Cfap36	622.077	-0.86674	0.175291	-4.94459	7.63E-07	8.65E-06
Mb21d2	257.028	1.03041	0.208408	4.94417	7.65E-07	8.66E-06
Gm14230	48.8488	2.29321	0.463969	4.9426	7.71E-07	8.72E-06
AU040320	2108.25	-0.59083	0.119599	-4.94008	7.81E-07	8.83E-06
Casc4	1253.43	-0.911469	0.184608	-4.93731	7.92E-07	8.95E-06
Fer	1286.68	-0.660824	0.133852	-4.93696	7.94E-07	8.96E-06
Klf8	41.5646	-2.41717	0.489717	-4.93585	7.98E-07	9.01E-06
Ghitm	6116.46	-0.570729	0.11567	-4.93413	8.05E-07	9.08E-06
Ammecr1	2167.54	-0.672073	0.136303	-4.93073	8.19E-07	9.23E-06
Gtf3c6	736.479	-0.760926	0.154354	-4.92974	8.23E-07	9.27E-06
Otud6b	1494.16	-0.84857	0.172141	-4.9295	8.24E-07	9.28E-06
Srgap3	2215.7	0.580335	0.117738	4.92906	8.26E-07	9.29E-06
Eif2s1	2837.19	-0.574031	0.116458	-4.92909	8.26E-07	9.29E-06
Rspo2	57.0749	5.40519	1.09667	4.92873	8.28E-07	9.30E-06
Adam19	1737.78	0.619342	0.125963	4.91684	8.80E-07	9.87E-06
Man1c1	1379.05	0.659597	0.134297	4.9115	9.04E-07	1.01E-05
Ptpn22	126.286	1.59914	0.325605	4.91131	9.05E-07	1.01E-05
Tgfbr2	5768.5	0.589844	0.120107	4.91099	9.06E-07	1.01E-05
Cox7b	1248.03	-0.853712	0.173835	-4.91106	9.06E-07	1.01E-05
Supt20	1946.38	-0.584521	0.119064	-4.9093	9.14E-07	1.02E-05
Ctsf	178.348	-1.2912	0.263056	-4.90846	9.18E-07	1.03E-05
Dcaf6	1126.67	0.628961	0.128145	4.90819	9.19E-07	1.03E-05
Tafa5	489.143	-0.890161	0.181363	-4.90817	9.19E-07	1.03E-05
L3mbtl3	1039.44	-0.658942	0.134324	-4.90563	9.31E-07	1.04E-05
Lrp4	4331.18	0.56786	0.115795	4.904	9.39E-07	1.05E-05
Ly6g2	43.5377	2.69996	0.550701	4.90278	9.45E-07	1.05E-05
Prickle3	61.3678	2.33313	0.475912	4.90244	9.47E-07	1.05E-05
Pir	307.878	0.948969	0.193601	4.90166	9.50E-07	1.06E-05
Mtpn	8526.99	-0.538086	0.109834	-4.8991	9.63E-07	1.07E-05
Spag7	959.263	-0.672545	0.13733	-4.89728	9.72E-07	1.08E-05
Kif3c	2288.72	-0.657248	0.134273	-4.89488	9.84E-07	1.09E-05
Col3a1	33632.3	0.707592	0.144619	4.89279	9.94E-07	1.10E-05
Raph1	5635.57	-0.701293	0.143428	-4.8895	1.01E-06	1.12E-05
Extl3	4690.61	0.548872	0.112305	4.88734	1.02E-06	1.13E-05
Xrn2	3634.36	-0.539346	0.110407	-4.88509	1.03E-06	1.15E-05
Mpp1	2662.69	0.609534	0.124788	4.88455	1.04E-06	1.15E-05
1810037I17Rik	708.443	-0.7223	0.14789	-4.88403	1.04E-06	1.15E-05
Mier2	1297.49	-0.621184	0.127215	-4.88295	1.05E-06	1.16E-05
Abhd11	690.873	-0.754762	0.154711	-4.87851	1.07E-06	1.18E-05
Crbn	576.36	-0.887189	0.181993	-4.87486	1.09E-06	1.20E-05
Nudt9	1325.3	0.719361	0.147608	4.87346	1.10E-06	1.21E-05
Ddah2	2068.54	-0.729413	0.149734	-4.87139	1.11E-06	1.22E-05
Cenpb	7111.53	0.562655	0.115507	4.87115	1.11E-06	1.22E-05
Plpp1	1212.36	0.646506	0.1328	4.86828	1.13E-06	1.24E-05
Uap1l1	4043.25	0.583289	0.119822	4.86796	1.13E-06	1.24E-05
Stambpl1	1344.12	-0.716393	0.147164	-4.86798	1.13E-06	1.24E-05
Apol10b	167.122	1.4238	0.292505	4.86761	1.13E-06	1.24E-05
Tmx2	1020.36	-0.734671	0.151139	-4.86091	1.17E-06	1.28E-05
Tgfbrap1	1555.76	0.689399	0.142104	4.85138	1.23E-06	1.35E-05
Crebzf	641.043	-1.03583	0.213571	-4.85006	1.23E-06	1.35E-05
Psmb7	4182.39	-0.566659	0.116849	-4.8495	1.24E-06	1.36E-05
Rara	1813.18	0.678429	0.139935	4.84816	1.25E-06	1.37E-05
Crot	591.015	-0.82201	0.169572	-4.84755	1.25E-06	1.37E-05
Pank1	626.516	0.779771	0.160877	4.84699	1.25E-06	1.37E-05
Carhsp1	4151.33	-0.578218	0.119421	-4.84186	1.29E-06	1.41E-05
Wnt10b	209.873	1.23129	0.2546	4.83618	1.32E-06	1.45E-05
Tram1	2918.85	0.638906	0.13224	4.83143	1.36E-06	1.48E-05
Man2b1	1280.24	0.631014	0.130612	4.8312	1.36E-06	1.48E-05
Zbtb20	8037.76	-0.842114	0.174527	-4.82511	1.40E-06	1.53E-05
BC030500	12.8547	-8.03706	1.66591	-4.82442	1.40E-06	1.53E-05
Hpse	74.7954	1.81123	0.375491	4.82363	1.41E-06	1.54E-05
Nod2	95.8807	1.66983	0.346195	4.82337	1.41E-06	1.54E-05
Eif2b3	901.15	-0.658272	0.13648	-4.82321	1.41E-06	1.54E-05
Slc44a2	7143.48	0.554101	0.114891	4.82284	1.42E-06	1.54E-05
Pdxk	1167.08	0.640253	0.132882	4.8182	1.45E-06	1.57E-05
Itgb6	99.8942	-1.48584	0.308515	-4.81609	1.46E-06	1.59E-05
Adck1	820.509	0.680315	0.141308	4.81442	1.48E-06	1.60E-05
Ets1	2158.85	0.578642	0.120211	4.81356	1.48E-06	1.61E-05
Aldoa	37262.2	-0.592398	0.123094	-4.81258	1.49E-06	1.61E-05
Krr1	1127.68	-0.882044	0.183335	-4.81111	1.50E-06	1.63E-05
Ppp1r15a	1512.41	-0.722181	0.150137	-4.81014	1.51E-06	1.63E-05
Rars	4189.08	-0.536005	0.11145	-4.80938	1.51E-06	1.64E-05
Satb2	827.774	0.737748	0.153452	4.80769	1.53E-06	1.65E-05
Desi2	1583.35	0.641474	0.133543	4.80351	1.56E-06	1.68E-05
Lars	6934.77	-0.730178	0.152098	-4.8007	1.58E-06	1.71E-05
Il1rl1	68.7118	2.27476	0.474382	4.79521	1.63E-06	1.75E-05
Armcx6	211.62	-1.09055	0.22762	-4.79109	1.66E-06	1.79E-05
Arsj	713.486	0.727058	0.151875	4.78721	1.69E-06	1.82E-05
Snrk	644.446	0.759907	0.158767	4.78632	1.70E-06	1.83E-05
Mmp19	493.304	0.836869	0.175034	4.78119	1.74E-06	1.88E-05
Sec61a2	933.479	-0.684341	0.143173	-4.77982	1.75E-06	1.89E-05
M6pr	3658.15	-0.501831	0.104987	-4.77993	1.75E-06	1.89E-05
Zbtb6	716.603	-0.866057	0.181248	-4.7783	1.77E-06	1.90E-05
Atp6v0a1	2293.89	0.688309	0.144077	4.77736	1.78E-06	1.91E-05
Erich1	339.688	-1.08653	0.22753	-4.77533	1.79E-06	1.92E-05
Ttyh3	2440.53	0.610568	0.127938	4.77239	1.82E-06	1.95E-05
Spats2l	44.5744	4.51432	0.946039	4.77181	1.83E-06	1.96E-05
Rab6a	3041.99	-0.522395	0.109486	-4.77134	1.83E-06	1.96E-05
Nhsl2	52.6201	2.84119	0.595544	4.77074	1.84E-06	1.96E-05
Homer1	507.523	-0.871037	0.182641	-4.76912	1.85E-06	1.98E-05
Atad2b	980.896	-0.860734	0.180625	-4.76531	1.89E-06	2.01E-05
Map3k14	470.284	0.848485	0.178321	4.7582	1.95E-06	2.09E-05
Etf1	7147.57	-0.510262	0.107314	-4.75487	1.99E-06	2.12E-05
Rgs4	89.2145	3.04517	0.640457	4.75468	1.99E-06	2.12E-05
Gpt2	3640.04	-0.652614	0.13746	-4.74766	2.06E-06	2.19E-05
Mrpl1	456.027	-0.867677	0.182989	-4.7417	2.12E-06	2.26E-05
Mex3a	1400.53	-0.621812	0.131183	-4.74002	2.14E-06	2.27E-05
Mylk2	226.699	1.07588	0.227	4.73955	2.14E-06	2.28E-05
Hprt	1759.06	-0.568147	0.119873	-4.73957	2.14E-06	2.28E-05
Ehbp1l1	6290.93	-0.661448	0.13957	-4.73919	2.15E-06	2.28E-05
Pdpn	6705.42	0.72531	0.153058	4.7388	2.15E-06	2.28E-05
Adgrl4	42.0885	4.61546	0.975042	4.7336	2.21E-06	2.34E-05
Serpinb1a	369.293	1.01234	0.213963	4.7314	2.23E-06	2.36E-05
Morf4l2	6885.06	-0.488093	0.103172	-4.73088	2.24E-06	2.37E-05
6430548M08Rik	562.858	-0.741276	0.156742	-4.72926	2.25E-06	2.39E-05
Ltv1	1068.47	-0.622013	0.131533	-4.72894	2.26E-06	2.39E-05
Cpe	6192.94	-0.491937	0.104047	-4.72803	2.27E-06	2.40E-05
Usp15	2160.94	-0.868363	0.18374	-4.72604	2.29E-06	2.42E-05
Vwa5a	1008.87	0.77129	0.16325	4.72458	2.31E-06	2.44E-05
B4galt5	3419.23	0.53317	0.1129	4.72252	2.33E-06	2.46E-05
Pus10	762.723	-0.824094	0.174505	-4.72247	2.33E-06	2.46E-05
Chuk	1118.22	-0.690984	0.146343	-4.72168	2.34E-06	2.47E-05
Crnkl1	1019.36	-0.728988	0.154398	-4.72147	2.34E-06	2.47E-05
Ppnr	60.76	2.13884	0.453136	4.72009	2.36E-06	2.48E-05
Foxo1	1265.23	0.730332	0.154747	4.71954	2.36E-06	2.49E-05
Ddrgk1	1160.59	-0.640016	0.135656	-4.71794	2.38E-06	2.51E-05
Miga1	50.6804	-2.08165	0.441299	-4.71711	2.39E-06	2.51E-05
Chrdl1	148.877	6.31155	1.33816	4.71659	2.40E-06	2.52E-05
Gng4	29.212	3.3679	0.715221	4.7089	2.49E-06	2.61E-05
Sytl1	94.1583	-1.59259	0.338258	-4.70819	2.50E-06	2.62E-05
Stk38l	517.896	-0.785607	0.16686	-4.70817	2.50E-06	2.62E-05
Mtmr10	1173.47	0.668609	0.142023	4.70776	2.50E-06	2.62E-05
Nudt2	389.17	-0.881854	0.187356	-4.70685	2.52E-06	2.63E-05
4833415N18Rik	21.9473	-3.25516	0.691621	-4.70657	2.52E-06	2.64E-05
H2-Q4	92.6942	1.57732	0.335146	4.70638	2.52E-06	2.64E-05
Plekha7	54.168	2.00365	0.42609	4.70241	2.57E-06	2.69E-05
Zfp239	178.89	1.24233	0.264384	4.69898	2.61E-06	2.73E-05
Pafah2	688.189	-0.720703	0.153399	-4.69824	2.62E-06	2.74E-05
Cadm1	1606.03	0.577823	0.122993	4.69802	2.63E-06	2.74E-05
Plxnb2	16594.2	0.563782	0.120015	4.69758	2.63E-06	2.75E-05
Mycbp	273.797	-0.941061	0.200338	-4.69736	2.64E-06	2.75E-05
Tbc1d31	1503.56	-0.583059	0.124132	-4.69708	2.64E-06	2.75E-05
Ccdc71l	380.771	-0.860522	0.183238	-4.6962	2.65E-06	2.76E-05
Atp2a2	13493.8	-0.45259	0.096384	-4.6957	2.66E-06	2.76E-05
Tgfb3	3464.23	0.596133	0.127127	4.68929	2.74E-06	2.85E-05
Fibin	54.6628	2.37835	0.507209	4.68908	2.74E-06	2.85E-05
Haus2	480.611	-0.761478	0.162446	-4.68757	2.76E-06	2.87E-05
Osbpl6	154.511	1.22341	0.261028	4.68689	2.77E-06	2.88E-05
Cmss1	293.298	0.959021	0.20462	4.68685	2.77E-06	2.88E-05
Tspan15	976.256	0.659279	0.140753	4.68395	2.81E-06	2.92E-05
Tsku	867.192	0.760737	0.162433	4.68339	2.82E-06	2.92E-05
Stard5	342.883	-0.965851	0.206567	-4.67572	2.93E-06	3.03E-05
Apaf1	1642.67	-0.664019	0.142038	-4.67493	2.94E-06	3.04E-05
Rbfa	443.706	0.859265	0.183815	4.67463	2.94E-06	3.04E-05
S1pr2	870.197	0.764227	0.163554	4.67263	2.97E-06	3.07E-05
Uqcrq	2866.78	-0.634375	0.135812	-4.67098	3.00E-06	3.09E-05
Chd7	2316.05	-0.555275	0.11892	-4.66932	3.02E-06	3.12E-05
Ttc9	1051.12	-0.637651	0.136612	-4.6676	3.05E-06	3.14E-05
Megf6	14.5725	7.53942	1.61539	4.66725	3.05E-06	3.15E-05
Nr2f1	252.045	1.09818	0.235327	4.6666	3.06E-06	3.15E-05
Ndrg1	9384.03	-0.66085	0.14162	-4.66634	3.07E-06	3.16E-05
Arsa	1037	0.62199	0.133318	4.66547	3.08E-06	3.17E-05
Cdk2ap2	1809.86	0.713472	0.152965	4.66429	3.10E-06	3.18E-05
Hjurp	4822.87	0.492071	0.105547	4.6621	3.13E-06	3.22E-05
Pabpc4	4039.2	-0.554269	0.118958	-4.65937	3.17E-06	3.25E-05
Cd164	6827.45	-0.596507	0.128023	-4.65938	3.17E-06	3.25E-05
Opa1	2625.89	-0.522998	0.112262	-4.65873	3.18E-06	3.26E-05
Pvr	2039.95	-0.669993	0.143858	-4.65731	3.20E-06	3.28E-05
Ugdh	5019.73	0.493214	0.106086	4.64919	3.33E-06	3.41E-05
Atp6v1b2	3522.59	0.505805	0.108854	4.64662	3.37E-06	3.45E-05
Ppp6r2	1123.68	0.598936	0.128892	4.64679	3.37E-06	3.45E-05
Htr7	36.0046	3.29232	0.708538	4.64664	3.37E-06	3.45E-05
Dnajc7	2082.56	-0.535538	0.115258	-4.64643	3.38E-06	3.45E-05
Got1	3413.47	-0.541566	0.116558	-4.64632	3.38E-06	3.45E-05
Usp47	4050.05	-0.609387	0.131226	-4.6438	3.42E-06	3.49E-05
Dnttip2	1675.05	-0.693243	0.149313	-4.64289	3.44E-06	3.50E-05
Apool	313.196	-0.929104	0.200192	-4.64107	3.47E-06	3.53E-05
Rab3d	362.743	0.913363	0.196814	4.64073	3.47E-06	3.54E-05
Matn2	2220	-0.613	0.132097	-4.64054	3.48E-06	3.54E-05
Rheb	1640.37	-0.721398	0.155485	-4.63966	3.49E-06	3.55E-05
Sncaip	71.2198	6.18057	1.3331	4.63625	3.55E-06	3.61E-05
Kdr	32.6793	-2.58817	0.558616	-4.63319	3.60E-06	3.66E-05
Aldh5a1	217.328	1.00268	0.216598	4.62923	3.67E-06	3.73E-05
Hykk	28.2694	4.21422	0.910753	4.62719	3.71E-06	3.76E-05
Bend6	258.316	1.05626	0.228319	4.62624	3.72E-06	3.78E-05
Ostm1	1224.86	-0.649624	0.140468	-4.62472	3.75E-06	3.80E-05
Ptges3	3427.56	-0.557597	0.120624	-4.62262	3.79E-06	3.84E-05
Trit1	440.384	-0.865178	0.187233	-4.62085	3.82E-06	3.87E-05
Dlgap4	3538.51	-0.74077	0.160326	-4.6204	3.83E-06	3.88E-05
Mfn1	1253.34	-0.65315	0.141446	-4.61768	3.88E-06	3.92E-05
Cdc42ep2	329.187	0.961281	0.208254	4.61591	3.91E-06	3.96E-05
Gm536	33.1485	2.8156	0.61127	4.60615	4.10E-06	4.14E-05
Chst3	537.867	-0.785535	0.17055	-4.60589	4.11E-06	4.15E-05
Plek	46.2606	2.43558	0.52896	4.60448	4.14E-06	4.17E-05
Aif1l	3446.62	-0.513157	0.111489	-4.60276	4.17E-06	4.20E-05
Map9	230.32	-1.17485	0.255307	-4.60171	4.19E-06	4.22E-05
Ddhd1	724.417	0.757153	0.164561	4.60105	4.20E-06	4.23E-05
B930095G15Rik	305.434	1.02293	0.222403	4.59943	4.24E-06	4.26E-05
Ednra	25.4916	3.77498	0.821062	4.59768	4.27E-06	4.30E-05
Rabep1	2395.22	-0.798616	0.173776	-4.59566	4.31E-06	4.34E-05
Bach2	76.1922	1.60856	0.350125	4.59423	4.34E-06	4.36E-05
Hs3st1	104.104	1.60921	0.350379	4.59276	4.37E-06	4.39E-05
Aacs	2180.36	0.608971	0.132592	4.5928	4.37E-06	4.39E-05
Phc2	6379.92	0.5451	0.118724	4.59133	4.40E-06	4.42E-05
Myl12b	422.485	0.83824	0.182591	4.59081	4.42E-06	4.43E-05
Stim2	1695.73	-0.703003	0.153302	-4.58573	4.52E-06	4.53E-05
Map2k6	138.35	1.2147	0.265004	4.5837	4.57E-06	4.57E-05
Cdc25b	2523.37	0.551723	0.120384	4.58304	4.58E-06	4.59E-05
Gm11427	111.6	-1.3465	0.293836	-4.58249	4.59E-06	4.59E-05
Rcbtb1	1169	0.583231	0.127296	4.58168	4.61E-06	4.61E-05
Rragd	452.443	-0.818704	0.178719	-4.58096	4.63E-06	4.62E-05
Tspan13	48.2116	-2.22718	0.486224	-4.58056	4.64E-06	4.63E-05
Micall1	3187.98	-0.52736	0.115155	-4.57956	4.66E-06	4.65E-05
Mvb12b	1056.35	0.624261	0.136509	4.57303	4.81E-06	4.79E-05
Sgcb	1570.14	-0.544048	0.119	-4.57181	4.84E-06	4.82E-05
Mink1	3065.31	0.513431	0.112315	4.57134	4.85E-06	4.83E-05
Snai2	1311.51	-0.769152	0.168288	-4.57045	4.87E-06	4.84E-05
Ptprj	912.034	-0.76472	0.167353	-4.56951	4.89E-06	4.86E-05
Hspa12b	35.2018	2.83097	0.620108	4.56528	4.99E-06	4.96E-05
Napb	214.09	-1.05013	0.230268	-4.56046	5.10E-06	5.07E-05
Lpar3	37.9357	2.60564	0.571498	4.55932	5.13E-06	5.09E-05
Hdgfl3	27.5685	6.32393	1.38704	4.55929	5.13E-06	5.09E-05
Wnt9a	281.79	0.983154	0.215826	4.55531	5.23E-06	5.19E-05
Prkg2	2191.43	0.867958	0.1906	4.55381	5.27E-06	5.22E-05
Nacc1	8576.93	0.663043	0.145619	4.55327	5.28E-06	5.23E-05
Dnph1	678.324	0.659131	0.144837	4.55084	5.34E-06	5.29E-05
Sytl5	405.646	-1.06663	0.234646	-4.54568	5.48E-06	5.42E-05
Dram1	150.976	1.38609	0.305203	4.54154	5.58E-06	5.52E-05
Prelid3b	1611.21	-0.617262	0.136044	-4.53723	5.70E-06	5.63E-05
Impdh1	3101.38	-0.541222	0.119284	-4.53727	5.70E-06	5.63E-05
Reep2	52.5064	2.2424	0.494209	4.53735	5.70E-06	5.63E-05
Eid1	506.646	-0.731292	0.161309	-4.5335	5.80E-06	5.72E-05
Cnrip1	40.4752	2.71519	0.599118	4.53197	5.84E-06	5.76E-05
Cnksr3	2339.21	-0.542085	0.119713	-4.52822	5.95E-06	5.86E-05
Syne1	2081.28	-0.585632	0.12935	-4.52748	5.97E-06	5.88E-05
Abcg2	1169.88	-0.589612	0.130286	-4.52553	6.02E-06	5.93E-05
Ttc3	5268.86	-0.530633	0.117272	-4.52481	6.04E-06	5.95E-05
Scrn3	368.191	-0.904861	0.200037	-4.52346	6.08E-06	5.98E-05
Mfsd2a	310.515	-0.905699	0.20022	-4.52352	6.08E-06	5.98E-05
Ankrd29	22.4201	3.60322	0.79671	4.52263	6.11E-06	6.00E-05
Fam83h	1156.58	0.598784	0.132413	4.5221	6.12E-06	6.01E-05
Dtnbp1	1312.99	0.606218	0.134122	4.5199	6.19E-06	6.07E-05
Med13l	3696.36	0.479545	0.106109	4.51936	6.20E-06	6.08E-05
Myef2	1769.9	-0.89	0.197271	-4.51155	6.44E-06	6.30E-05
Tfap2c	26.517	3.03966	0.673788	4.5113	6.44E-06	6.31E-05
Gjb4	52.4228	2.79601	0.619899	4.51043	6.47E-06	6.33E-05
Tnfsf12	240.209	1.00662	0.223364	4.50662	6.59E-06	6.44E-05
Arhgap23	3248.3	0.529869	0.117653	4.50366	6.68E-06	6.53E-05
Plin4	705.881	0.690397	0.153326	4.50281	6.71E-06	6.55E-05
Tceal8	1049.57	-0.758947	0.168613	-4.50113	6.76E-06	6.60E-05
Sgk1	3447.68	-0.537291	0.1194	-4.49994	6.80E-06	6.63E-05
Lrp5	3421.32	0.521091	0.115911	4.4956	6.94E-06	6.76E-05
Msi1	139.765	1.19255	0.265291	4.49524	6.95E-06	6.77E-05
Papss1	2173.34	0.549164	0.122217	4.49334	7.01E-06	6.83E-05
Arrdc3	344.771	0.892962	0.198868	4.49023	7.11E-06	6.93E-05
Anln	6880.4	0.485953	0.108235	4.48981	7.13E-06	6.93E-05
B230219D22Rik	1532.56	-0.747483	0.166486	-4.48976	7.13E-06	6.93E-05
1810059H22Rik	92.5634	1.52111	0.338824	4.48937	7.14E-06	6.94E-05
Gnpda2	130.074	-1.35617	0.302171	-4.48807	7.19E-06	6.98E-05
Stx12	1218.43	-0.593905	0.132359	-4.48706	7.22E-06	7.01E-05
Set	7562.44	-0.525102	0.117051	-4.4861	7.25E-06	7.04E-05
Rnf43	47.8846	3.67737	0.820193	4.48354	7.34E-06	7.12E-05
Ssc5d	652.837	-0.695215	0.155072	-4.48319	7.35E-06	7.13E-05
Dok4	251.522	0.986906	0.220173	4.48241	7.38E-06	7.15E-05
Vill	13.1963	7.3037	1.63004	4.48069	7.44E-06	7.20E-05
Slc7a11	704.571	-0.846711	0.189062	-4.47849	7.52E-06	7.27E-05
5730409E04Rik	50.2468	2.32521	0.51935	4.47716	7.56E-06	7.31E-05
Rab3b	37.4735	2.73809	0.611595	4.47698	7.57E-06	7.31E-05
Ctps2	781.284	0.630925	0.140961	4.4759	7.61E-06	7.35E-05
Csrnp2	1246.23	-0.560781	0.125345	-4.47389	7.68E-06	7.41E-05
Mapk3	2702.01	0.736763	0.164811	4.47035	7.81E-06	7.53E-05
Tbpl1	1281.73	-0.583648	0.130559	-4.47039	7.81E-06	7.53E-05
Rlim	4779.02	-0.639603	0.143082	-4.47018	7.82E-06	7.53E-05
Nfkbia	595.807	0.777671	0.173985	4.46976	7.83E-06	7.54E-05
Cltb	1466.17	0.593721	0.132859	4.4688	7.87E-06	7.57E-05
Zfp667	147.148	-1.37361	0.307469	-4.46747	7.91E-06	7.61E-05
Myzap	55.5252	2.06447	0.462213	4.46648	7.95E-06	7.64E-05
Zbtb11	968.193	-0.669394	0.150008	-4.46238	8.11E-06	7.79E-05
Marchf11	268.303	1.00785	0.225876	4.46198	8.12E-06	7.80E-05
Spopl	644.132	-1.12973	0.253241	-4.46108	8.15E-06	7.83E-05
Slc36a1	1064.72	0.583261	0.130851	4.45745	8.29E-06	7.95E-05
Dnajc5	3973.29	-0.507068	0.11377	-4.45696	8.31E-06	7.97E-05
Gm42793	84.6647	2.061	0.462485	4.45636	8.34E-06	7.99E-05
Pear1	49.152	2.07108	0.464759	4.45624	8.34E-06	7.99E-05
Tecr	5069.36	0.764486	0.171606	4.45488	8.39E-06	8.03E-05
Utp11	858.941	-0.702722	0.157821	-4.45264	8.48E-06	8.11E-05
Pop1	981.287	0.589113	0.132365	4.45068	8.56E-06	8.18E-05
Ski	5771.82	0.533869	0.12002	4.44818	8.66E-06	8.27E-05
Sdc2	6258.68	0.62701	0.14097	4.44783	8.67E-06	8.28E-05
Prdx2	7087.68	0.494681	0.111296	4.44472	8.80E-06	8.40E-05
Tpbg	1393.09	0.650289	0.146321	4.44427	8.82E-06	8.41E-05
Fth1	39678.2	0.633808	0.142641	4.44337	8.86E-06	8.44E-05
Tfam	1007.28	-0.68097	0.153271	-4.44292	8.87E-06	8.45E-05
Cbx1	1939.19	-0.618227	0.139159	-4.44259	8.89E-06	8.46E-05
Dpy19l1	2528.14	0.508369	0.114465	4.44128	8.94E-06	8.51E-05
Dld	1671.6	-0.894784	0.201509	-4.44041	8.98E-06	8.54E-05
Arpp19	1201.14	-0.633902	0.14285	-4.43752	9.10E-06	8.65E-05
Sc5d	1366.39	0.692623	0.156183	4.43468	9.22E-06	8.76E-05
Cdyl	822.318	-0.729951	0.164627	-4.43398	9.25E-06	8.78E-05
Errfi1	3784.54	0.544679	0.122951	4.43006	9.42E-06	8.94E-05
Tppp3	967.745	-0.611816	0.138122	-4.42955	9.44E-06	8.95E-05
Cbr4	235.545	-1.04186	0.235291	-4.42796	9.51E-06	9.02E-05
Lrpap1	1295.83	-0.613325	0.138572	-4.42604	9.60E-06	9.09E-05
Gpd1l	959.726	0.654373	0.147855	4.42578	9.61E-06	9.10E-05
Ska2	710.479	-0.745827	0.168748	-4.41976	9.88E-06	9.35E-05
Col5a2	20754.2	0.573852	0.129883	4.41821	9.95E-06	9.41E-05
Cyp2j6	62.6019	1.89601	0.429297	4.41655	1.00E-05	9.48E-05
Phldb1	4203.98	0.530942	0.120224	4.41628	1.00E-05	9.48E-05
Ncoa7	727.778	-0.81769	0.185164	-4.41603	1.01E-05	9.49E-05
Cd93	48.0791	2.32895	0.527457	4.41544	1.01E-05	9.51E-05
Tmc3	39.3309	-2.26571	0.513597	-4.41145	1.03E-05	9.68E-05
Raet1d	75.4733	1.78347	0.404391	4.41027	1.03E-05	9.73E-05
Zbtb21	1396.27	-0.545165	0.123623	-4.40992	1.03E-05	9.74E-05
Stx16	1127.27	-0.618155	0.140198	-4.40915	1.04E-05	9.77E-05
Epb41l5	455.25	-0.732443	0.166129	-4.40887	1.04E-05	9.77E-05
Tnfrsf11b	105.183	2.50777	0.568807	4.40882	1.04E-05	9.77E-05
Abcd1	646.109	0.713933	0.161943	4.40855	1.04E-05	9.78E-05
Suco	1016.82	-0.902074	0.204665	-4.40757	1.05E-05	9.82E-05
Hectd2os	21.1481	-3.68441	0.836358	-4.4053	1.06E-05	9.92E-05
Sh3bgr	97.6347	-1.5597	0.35431	-4.40207	1.07E-05	0.000100597
Arhgef37	35.8341	2.28621	0.519396	4.40167	1.07E-05	0.000100726
Nudt4	6412.28	-0.443759	0.100901	-4.39795	1.09E-05	0.000102411
H2-T22	379.213	0.89838	0.204295	4.39747	1.10E-05	0.000102579
Dlgap2	94.761	-1.40328	0.319191	-4.39636	1.10E-05	0.000103049
Trdc	36.7943	-2.34273	0.532983	-4.39551	1.11E-05	0.000103394
Slc22a23	865.791	-0.73103	0.166383	-4.39367	1.11E-05	0.000104218
Ric8b	706.542	-0.642572	0.146292	-4.39239	1.12E-05	0.000104773
H6pd	1635.51	0.560271	0.127574	4.39175	1.12E-05	0.000105026
Wdr66	43.0338	2.43329	0.554122	4.39126	1.13E-05	0.000105205
H2-K1	586.955	0.780682	0.177835	4.38991	1.13E-05	0.000105799
Acsl3	2522.74	-0.520401	0.118571	-4.38894	1.14E-05	0.000106214
Ptpn14	7724.05	0.450852	0.102765	4.3872	1.15E-05	0.000107008
Slc43a3	589.489	0.791554	0.180456	4.38641	1.15E-05	0.000107276
Slc16a13	671.851	0.681648	0.155398	4.38646	1.15E-05	0.000107276
Disp1	1980.08	0.703517	0.160442	4.38488	1.16E-05	0.000107976
Ndst1	7253.96	0.462349	0.105464	4.38394	1.17E-05	0.000108385
Nrp1	1341.32	0.558366	0.127435	4.38158	1.18E-05	0.000109503
Adk	1143.51	0.611694	0.139625	4.381	1.18E-05	0.000109737
Galntl6	13.1775	-4.37679	1.00011	-4.37632	1.21E-05	0.000112056
Gmps	2873.93	-0.603937	0.138033	-4.37531	1.21E-05	0.00011251
Kcnn1	81.6486	1.50851	0.345149	4.37059	1.24E-05	0.000114907
Scml4	41.7081	2.07545	0.475002	4.36934	1.25E-05	0.000115506
Nfil3	1176.97	-0.640978	0.146752	-4.36775	1.26E-05	0.000116284
Fam129b	14866.6	0.530948	0.12159	4.3667	1.26E-05	0.00011672
Gata6	15.5886	-5.32052	1.21842	-4.36673	1.26E-05	0.00011672
Crtap	2087.11	0.613331	0.140484	4.36584	1.27E-05	0.000117113
Abcd2	92.1444	1.49396	0.342328	4.36411	1.28E-05	0.000117977
Ddit4	2381.35	-0.703067	0.16113	-4.36335	1.28E-05	0.000118323
Itpr1	1480.33	0.571257	0.130963	4.36197	1.29E-05	0.000119006
Wnt6	14.2373	7.29036	1.67145	4.36171	1.29E-05	0.000119049
Ebna1bp2	1717.36	-0.552603	0.126696	-4.36166	1.29E-05	0.000119049
Apip	284.814	-0.885058	0.202982	-4.36029	1.30E-05	0.000119666
Atxn7l3b	2757.42	-0.475013	0.108939	-4.36037	1.30E-05	0.000119666
Srp54c	143.627	-1.21757	0.279555	-4.35538	1.33E-05	0.000122313
Tiam2	3234.88	0.471998	0.108375	4.35524	1.33E-05	0.000122325
Pde4a	478.434	0.701236	0.161103	4.35272	1.34E-05	0.000123668
Ccdc50	2293.55	-0.628667	0.144504	-4.35053	1.36E-05	0.000124845
Ryr1	470.909	-0.72404	0.166475	-4.34923	1.37E-05	0.000125515
Tomm70a	4372.09	-0.470295	0.10816	-4.34816	1.37E-05	0.000126063
Ndufa5	389.094	-0.891351	0.205031	-4.3474	1.38E-05	0.000126431
Als2cl	124.216	1.25992	0.289825	4.34716	1.38E-05	0.0001265
Lysmd2	211.845	1.05951	0.243759	4.34656	1.38E-05	0.000126776
Bvht	27.3956	3.06144	0.70457	4.34511	1.39E-05	0.000127548
Ror1	50.2943	-1.93296	0.444929	-4.34441	1.40E-05	0.000127887
Ppm1m	532.082	0.815123	0.187711	4.34244	1.41E-05	0.000128969
Bet1	303.621	-0.932914	0.214848	-4.3422	1.41E-05	0.000129042
Chmp1b	481.67	-0.935526	0.215485	-4.3415	1.42E-05	0.000129382
Anxa1	14268.3	-0.588166	0.135559	-4.33883	1.43E-05	0.00013089
Sobp	692.489	-0.645888	0.148873	-4.33851	1.43E-05	0.000131014
Top1	2174.22	-0.808086	0.186357	-4.33624	1.45E-05	0.000132302
Gm6093	32.7885	3.08302	0.711367	4.33394	1.46E-05	0.000133618
Nnt	2368.31	0.524697	0.121093	4.33299	1.47E-05	0.000134122
Herpud1	2168.22	0.659525	0.15227	4.33128	1.48E-05	0.000135096
Zmiz1	7336.26	0.58864	0.135956	4.32964	1.49E-05	0.000135962
Plaat3	774.117	0.66566	0.153745	4.32964	1.49E-05	0.000135962
Stil	1004.66	-0.579719	0.133937	-4.32831	1.50E-05	0.000136711
Pelo	236.729	0.969426	0.224198	4.32398	1.53E-05	0.000139348
Ptprs	13357.7	-0.49362	0.114172	-4.32347	1.54E-05	0.000139594
Zmat3	4737.89	-0.441456	0.102117	-4.32305	1.54E-05	0.000139787
Mtdh	5696.17	-0.5181	0.119877	-4.32194	1.55E-05	0.000140415
Rap1b	3398.6	-0.528213	0.122235	-4.32129	1.55E-05	0.000140753
Ncf4	27.5104	6.71275	1.55366	4.3206	1.56E-05	0.000141117
Nfib	2516.15	0.570677	0.132132	4.319	1.57E-05	0.000141991
Rab20	71.8403	1.64819	0.381611	4.31903	1.57E-05	0.000141991
Nek2	2031.87	0.504563	0.116876	4.31709	1.58E-05	0.000143149
Tmcc3	1274.13	-0.579829	0.134354	-4.31568	1.59E-05	0.000143985
Nfatc1	885.947	0.756135	0.175227	4.31518	1.59E-05	0.000144239
Etfrf1	172.667	-1.35882	0.314915	-4.31487	1.60E-05	0.00014436
Tshz1	1968.26	0.505096	0.117065	4.31466	1.60E-05	0.000144421
Pip4p1	1508.98	0.567423	0.131622	4.311	1.63E-05	0.000146752
Agpat5	1155.72	-0.557744	0.129455	-4.30841	1.64E-05	0.000148405
Septin2	6342.83	-0.529995	0.123026	-4.30801	1.65E-05	0.000148592
Dock6	1012.26	0.620201	0.144024	4.30624	1.66E-05	0.000149702
Dusp1	3183.66	-0.578728	0.134406	-4.30582	1.66E-05	0.000149912
Tmprss11f	64.1974	-2.18225	0.506889	-4.30518	1.67E-05	0.000150185
Utp3	799.101	-0.644451	0.149689	-4.30525	1.67E-05	0.000150185
Csnk2a1	2765.18	-0.488816	0.113567	-4.3042	1.68E-05	0.00015077
Hbegf	967.627	0.599429	0.139367	4.30108	1.70E-05	0.000152827
Ctnnbip1	937.806	0.630167	0.146577	4.29923	1.71E-05	0.000154022
BC029722	1018.65	-0.719132	0.1673	-4.29845	1.72E-05	0.000154488
Tmbim4	1359.16	-0.564415	0.131322	-4.29796	1.72E-05	0.000154744
Hsf2	817.666	-0.736657	0.171456	-4.29647	1.74E-05	0.000155703
Fam13b	1629.04	-0.692306	0.161165	-4.29564	1.74E-05	0.000156209
Eif2ak4	1177.53	0.565726	0.131735	4.29442	1.75E-05	0.000156981
Rbl2	1326.18	0.542931	0.126457	4.2934	1.76E-05	0.000157622
Tcirg1	2896.7	-0.468265	0.109242	-4.28649	1.82E-05	0.000162521
Oplah	147.699	1.09241	0.254901	4.28563	1.82E-05	0.000163061
Abca9	42.167	4.11272	0.959853	4.28474	1.83E-05	0.000163631
Nmnat1	300.157	-0.803977	0.187753	-4.28211	1.85E-05	0.000165486
Ube2g2	2288.08	-0.485302	0.113374	-4.28053	1.86E-05	0.000166574
Fas	136.707	1.52338	0.356146	4.27741	1.89E-05	0.000168842
Cyp1a1	88.4122	1.90182	0.444733	4.27632	1.90E-05	0.000169581
Ankrd50	4400.24	0.460823	0.107797	4.27492	1.91E-05	0.000170559
Mark4	1225.23	-0.544159	0.127312	-4.2742	1.92E-05	0.000171017
Jmjd1c	4061.27	-0.844405	0.197573	-4.27389	1.92E-05	0.000171163
Nt5c3b	837.825	0.620394	0.145192	4.27293	1.93E-05	0.000171816
Tanc1	5242.59	0.445392	0.104251	4.27229	1.93E-05	0.00017221
Gm27019	101.655	1.52506	0.356974	4.27218	1.94E-05	0.00017221
Cnot6l	1800.04	-0.659256	0.154402	-4.26975	1.96E-05	0.000174008
Lrrc8c	924.391	0.6794	0.15914	4.26921	1.96E-05	0.000174338
Cdc40	1380.43	-0.528883	0.123951	-4.26687	1.98E-05	0.000176081
Osbp2	2100.03	-0.5191	0.121808	-4.26163	2.03E-05	0.000179986
P4ha2	1882.26	-0.536093	0.125794	-4.26166	2.03E-05	0.000179986
Lamb1	9149.71	0.465943	0.109335	4.26162	2.03E-05	0.000179986
Nipal3	162.09	-1.09864	0.258287	-4.25357	2.10E-05	0.000186408
Rhobtb2	1137.48	0.596007	0.14012	4.25354	2.10E-05	0.000186408
Syne2	3784.43	-0.580666	0.136521	-4.25331	2.11E-05	0.0001865
Nos1	58.7882	2.54711	0.598975	4.25244	2.11E-05	0.000187128
Sos1	2527.71	-0.596451	0.140291	-4.25152	2.12E-05	0.000187807
Cndp2	1611.2	0.607703	0.143099	4.24673	2.17E-05	0.000191759
Prps2	940.049	-0.622524	0.146594	-4.2466	2.17E-05	0.000191775
Zfp521	193.368	-1.0417	0.245403	-4.24486	2.19E-05	0.000193162
Spred1	1559.43	0.541399	0.127551	4.24458	2.19E-05	0.000193303
Col2a1	285.076	3.36203	0.792319	4.24328	2.20E-05	0.000194332
Ntn4	179.521	1.03071	0.242995	4.24168	2.22E-05	0.000195612
Fut8	1203.9	-0.582271	0.137299	-4.24089	2.23E-05	0.000196202
Sh3pxd2b	8053.39	-0.502145	0.118429	-4.24004	2.23E-05	0.000196844
Ptprv	131.058	1.30136	0.30695	4.23966	2.24E-05	0.000197071
Copa	11826.7	0.476569	0.112424	4.23901	2.25E-05	0.000197539
Wdr6	3287.41	0.509663	0.120262	4.23795	2.26E-05	0.000198373
Amot	2238.51	0.508737	0.120091	4.23625	2.27E-05	0.000199775
Hexa	5347.31	0.538345	0.127119	4.23497	2.29E-05	0.000200817
Atad1	1749.04	-0.766919	0.18115	-4.2336	2.30E-05	0.000201932
Stra6	103.777	1.62226	0.383199	4.23346	2.30E-05	0.000201953
Fry	28.807	2.78184	0.657744	4.22936	2.34E-05	0.000205569
Fam241b	68.2232	1.68516	0.398471	4.22906	2.35E-05	0.00020573
Tmem171	96.4324	1.34037	0.317079	4.22725	2.37E-05	0.00020729
Pianp	32.7975	2.65077	0.627369	4.22521	2.39E-05	0.000209061
Picalm	4932.08	-0.579458	0.137186	-4.22388	2.40E-05	0.000210188
Cryl1	90.3404	1.38182	0.327154	4.22377	2.40E-05	0.000210188
Cth	477.075	-0.724403	0.171664	-4.2199	2.44E-05	0.000213715
Metap2	3833.19	-0.566495	0.134272	-4.21902	2.45E-05	0.000214439
Tef	1976.44	0.509152	0.120836	4.21357	2.51E-05	0.000219568
Usp53	699.627	-0.905559	0.215038	-4.21115	2.54E-05	0.000221818
Psmd14	2555.42	-0.507519	0.120547	-4.21012	2.55E-05	0.000222717
Ddit4l	84.0894	1.80732	0.429415	4.2088	2.57E-05	0.000223909
Pwwp2b	448.635	0.753109	0.178951	4.20848	2.57E-05	0.000224114
Il3ra	461.464	0.756466	0.179767	4.20803	2.58E-05	0.000224445
Mfap1a	410.121	-0.807884	0.192073	-4.20613	2.60E-05	0.00022622
Abca2	951.416	0.611396	0.145404	4.20482	2.61E-05	0.000227419
Marcks	6084.77	0.470867	0.112023	4.20331	2.63E-05	0.000228822
Lipa	1462.95	0.647754	0.154135	4.20252	2.64E-05	0.000229502
Uqcr10	1309.31	-0.660174	0.157129	-4.20149	2.65E-05	0.000230433
Trappc13	1091.04	-0.533575	0.127076	-4.19886	2.68E-05	0.000233
Porcn	390.214	0.802257	0.19109	4.19832	2.69E-05	0.000233437
Hmcn1	282.2	-0.884607	0.210728	-4.19785	2.69E-05	0.000233796
Pum3	2110.69	-0.526754	0.125573	-4.19481	2.73E-05	0.00023684
Ska3	615.67	0.646247	0.154107	4.1935	2.75E-05	0.000238084
Aldh3b1	288.777	0.822339	0.196151	4.19239	2.76E-05	0.000239136
Kank2	4884.04	0.466776	0.111362	4.19153	2.77E-05	0.000239912
Peli3	70.9183	1.61047	0.384301	4.19066	2.78E-05	0.00024072
Stap2	66.7518	-1.62295	0.387383	-4.18954	2.80E-05	0.000241783
Smarcd1	1844.6	0.572135	0.136579	4.18903	2.80E-05	0.000242198
Ankrd13b	3173.14	0.511272	0.122066	4.18849	2.81E-05	0.000242652
Mxra7	3338.47	-0.45462	0.108548	-4.18818	2.81E-05	0.000242859
Gm37626	33.4634	2.81903	0.673652	4.18471	2.86E-05	0.000246228
Fbxo3	1232.4	-0.525544	0.125581	-4.18491	2.85E-05	0.000246228
Lgr4	1135.55	0.552974	0.132141	4.18474	2.85E-05	0.000246228
Cit	3280.49	0.495315	0.118404	4.18326	2.87E-05	0.000247677
Cebpg	1008.05	-0.635334	0.151914	-4.18219	2.89E-05	0.000248717
Ppt1	2410.55	0.576363	0.137939	4.17839	2.94E-05	0.000252774
Twf2	555.905	0.809142	0.193658	4.1782	2.94E-05	0.000252852
Pbxip1	4583.36	-0.481027	0.115192	-4.17588	2.97E-05	0.00025532
Pml	2864.31	0.555518	0.13318	4.17119	3.03E-05	0.0002605
Kdsr	1093.08	0.561519	0.134656	4.17003	3.05E-05	0.000261699
Rad23a	2939.54	0.523383	0.125528	4.16946	3.05E-05	0.000262216
Vps50	1100.63	-0.700012	0.167988	-4.16705	3.09E-05	0.000264738
Gm37310	27.901	5.0067	1.20147	4.16714	3.08E-05	0.000264738
Atp5pb	3701.99	-0.553644	0.132873	-4.16671	3.09E-05	0.000264991
Bdh1	28.0231	5.72677	1.37449	4.16647	3.09E-05	0.000265135
Slirp	537.616	-0.894288	0.214646	-4.16634	3.10E-05	0.000265154
Sdhb	2591.61	-0.57326	0.137624	-4.16541	3.11E-05	0.0002661
Pygm	67.0951	1.55653	0.373737	4.16478	3.12E-05	0.000266699
Adcy3	212.048	1.00914	0.242369	4.16362	3.13E-05	0.000267921
Tril	28.134	6.45688	1.55088	4.16337	3.14E-05	0.000268084
Cdca4	2230.26	0.526944	0.126605	4.16211	3.15E-05	0.000269432
Mrpl13	1872.04	-0.53815	0.129303	-4.16194	3.16E-05	0.000269496
Ypel5	899.534	-0.572616	0.137613	-4.16108	3.17E-05	0.000270378
Abtb2	634.462	-0.626176	0.15062	-4.15733	3.22E-05	0.000274663
Pgd	7951.35	0.482192	0.115988	4.15725	3.22E-05	0.000274663
Ddx27	3984.92	-0.456443	0.109809	-4.15668	3.23E-05	0.000275213
Fam171a1	1916.3	0.537748	0.12938	4.15633	3.23E-05	0.000275365
Apol6	32.8349	3.17755	0.76451	4.15632	3.23E-05	0.000275365
Canx	18734.1	-0.427725	0.102918	-4.15598	3.24E-05	0.000275637
Gm47087	74.5637	1.67647	0.403467	4.15514	3.25E-05	0.000276509
Fzd5	833.215	0.601407	0.144763	4.15443	3.26E-05	0.000277239
Ch25h	18.637	3.29986	0.794524	4.15325	3.28E-05	0.000278525
Trak2	3208.44	-0.465606	0.112126	-4.15251	3.29E-05	0.000279289
Bsn	138.626	1.20198	0.289516	4.15169	3.30E-05	0.000280157
Eepd1	33.7241	2.4745	0.596101	4.15114	3.31E-05	0.000280684
Ccdc166	33.3224	2.65619	0.639929	4.15076	3.31E-05	0.00028101
Nek7	2375.01	0.547406	0.131938	4.14896	3.34E-05	0.000283081
Mpp2	481.196	-0.718949	0.173296	-4.14868	3.34E-05	0.000283292
Pcdhgc5	217.629	0.985633	0.237736	4.14591	3.38E-05	0.000286555
Kmt5b	1224.88	-0.590255	0.142374	-4.14582	3.39E-05	0.000286555
Tcea3	112.235	1.40129	0.338068	4.145	3.40E-05	0.000287441
Creg1	1193	0.620829	0.149849	4.14304	3.43E-05	0.00028962
Cdk11b	1551.3	-0.504009	0.121651	-4.14305	3.43E-05	0.00028962
Insc	58.2318	1.84026	0.444323	4.14173	3.45E-05	0.000291136
Ppic	3261.12	-0.465952	0.112713	-4.13395	3.57E-05	0.000301021
Dap	11196	0.653699	0.15815	4.13341	3.57E-05	0.000301583
Tcf7	720.315	0.720396	0.174309	4.13286	3.58E-05	0.000302154
Dync1li2	3285.4	-0.57278	0.138704	-4.12952	3.64E-05	0.00030642
[truncated: 2,315 more rows]

## Sheet: BAF180 ZN VS SCR NT
	baseMean	log2FoldChange	lfcSE	stat	pvalue	padj
Col6a3	6570.32	3.38962	0.0725047	46.7504	0	0
Lrrn1	1886.26	-3.79541	0.0997162	-38.0621	0	0
Col1a1	10368.6	3.62263	0.0809334	44.7606	0	0
Nid2	4861.93	3.52628	0.0896079	39.3524	0	0
Pdgfrb	4512.11	3.33048	0.0846939	39.3237	0	0
Pdlim3	4504.43	-3.21004	0.0881321	-36.4231	1.84E-290	5.12E-287
Col6a1	2264.54	6.09192	0.172967	35.2201	9.86E-272	2.36E-268
Aebp1	7658.48	2.38629	0.0691557	34.5061	6.51E-261	1.36E-257
Ptprf	1061.68	5.97346	0.177191	33.712	3.86E-249	7.18E-246
Col12a1	14467.4	3.02226	0.0914684	33.0415	2.06E-239	3.45E-236
Adgrg1	850.957	-4.06534	0.12656	-32.122	2.18E-226	3.31E-223
Aqp1	845.06	3.55241	0.114137	31.124	1.14E-212	1.59E-209
Islr	1814.71	2.87463	0.0923754	31.1191	1.33E-212	1.71E-209
Mrc2	3149.05	2.35592	0.0794519	29.6522	3.18E-193	3.81E-190
Ltbp2	1762.6	2.98251	0.10114	29.4889	3.99E-191	4.18E-188
Aqp5	4522.85	2.99594	0.101593	29.4896	3.91E-191	4.18E-188
Col6a2	1305.76	8.35347	0.293375	28.4737	2.48E-178	2.45E-175
Adgrl2	1603.78	2.97274	0.106857	27.8198	2.50E-170	2.33E-167
Bmp4	573.326	4.7526	0.177132	26.8308	1.41E-158	1.25E-155
Pappa	2538.49	-2.66469	0.100684	-26.466	2.39E-154	2.00E-151
Xirp1	950.233	-3.20421	0.124333	-25.7713	1.86E-146	1.49E-143
Bicc1	439.307	3.86655	0.152194	25.4053	2.20E-142	1.68E-139
Ablim1	1455.75	2.57577	0.101723	25.3213	1.86E-141	1.36E-138
Slit2	1568.65	2.34795	0.0928181	25.2963	3.51E-141	2.45E-138
F3	701.105	3.26555	0.129301	25.2555	9.86E-141	6.61E-138
Nab2	1448.73	2.13974	0.0851634	25.1251	2.65E-139	1.70E-136
Mgp	3719.55	3.53045	0.143136	24.6651	2.53E-134	1.57E-131
Cxcl12	1675.3	3.14555	0.128731	24.435	7.26E-132	4.34E-129
Tenm3	1159.82	2.4837	0.103938	23.8959	3.38E-126	1.95E-123
Ccdc141	876.552	-3.49804	0.148303	-23.5872	5.22E-123	2.91E-120
Vcan	3870.39	1.8867	0.0805758	23.4153	2.99E-121	1.61E-118
Mmp2	2005.07	2.37118	0.101333	23.3998	4.29E-121	2.25E-118
Slc16a11	362.144	3.52768	0.152469	23.1371	1.96E-118	9.95E-116
Slc7a2	595.036	3.51215	0.153071	22.9445	1.67E-116	8.24E-114
Svep1	637.198	7.77656	0.340554	22.835	2.06E-115	9.85E-113
Unc5c	420.78	4.88149	0.217792	22.4136	2.90E-111	1.35E-108
Afap1l2	356.312	3.85402	0.172555	22.335	1.69E-110	7.65E-108
Anxa8	1088	2.42737	0.109196	22.2294	1.78E-109	7.86E-107
Klhdc8a	907.747	2.25901	0.101951	22.1577	8.79E-109	3.78E-106
Adamts2	495.553	3.92244	0.17776	22.066	6.71E-108	2.81E-105
Mmp15	748.028	-2.5704	0.116931	-21.9822	4.26E-107	1.74E-104
Ccn2	6078.55	-1.79823	0.0820789	-21.9086	2.15E-106	8.59E-104
Brinp3	461.006	3.49352	0.160327	21.79	2.89E-105	1.12E-102
Enpp1	486.755	3.99049	0.189953	21.0077	5.57E-98	2.12E-95
Rnf150	672.786	2.66211	0.126765	21.0003	6.51E-98	2.42E-95
Cebpa	236.227	4.2168	0.202417	20.8323	2.21E-96	8.04E-94
Setbp1	517.126	2.65335	0.127561	20.8006	4.28E-96	1.52E-93
Eps8	3256.87	1.45715	0.0706032	20.6386	1.24E-94	4.31E-92
Nsg1	686.828	2.71723	0.132167	20.5591	6.39E-94	2.18E-91
Cavin1	9900.66	1.34313	0.0653763	20.5445	8.61E-94	2.89E-91
Csf1	6540.32	1.29185	0.0635868	20.3164	9.21E-92	3.03E-89
Gm2115	776.628	2.22461	0.112554	19.7647	5.99E-87	1.93E-84
Igfbp6	1118.83	1.88906	0.0959376	19.6905	2.60E-86	8.23E-84
Kcnj2	847.562	2.48193	0.126612	19.6027	1.47E-85	4.55E-83
Kif26b	1268.28	3.15075	0.161084	19.5597	3.41E-85	1.04E-82
Sod3	724.246	2.32643	0.119487	19.4702	1.97E-84	5.88E-82
Ttn	22414.8	-2.82716	0.145439	-19.4388	3.63E-84	1.07E-81
Fhl1	5438.55	-1.8244	0.0941073	-19.3864	1.01E-83	2.90E-81
Chst15	692.742	2.23865	0.115635	19.3596	1.69E-83	4.80E-81
Olfml3	643.203	2.70932	0.140582	19.2722	9.20E-83	2.57E-80
C1qtnf3	576.757	2.76883	0.143676	19.2713	9.35E-83	2.57E-80
Vcam1	1114.82	2.82554	0.146656	19.2665	1.03E-82	2.77E-80
Mcam	354.2	-3.07193	0.159785	-19.2253	2.27E-82	6.04E-80
Thbd	548.879	3.29734	0.171678	19.2066	3.26E-82	8.40E-80
Pla1a	381.559	-3.08416	0.160572	-19.2073	3.21E-82	8.40E-80
Aldh3a1	563.067	3.49177	0.182479	19.1352	1.29E-81	3.26E-79
Plpp3	390.655	2.61887	0.137407	19.0592	5.51E-81	1.38E-78
Pcdh7	1060.29	2.22489	0.116757	19.0558	5.88E-81	1.45E-78
Loxl3	1317.48	1.78046	0.0937708	18.9873	2.17E-80	5.27E-78
Adam12	435.536	2.69274	0.142408	18.9087	9.67E-80	2.31E-77
Emilin2	882.181	2.54676	0.135205	18.8364	3.80E-79	8.97E-77
Aldh1l2	2644.65	-2.01858	0.107483	-18.7804	1.09E-78	2.54E-76
Rcn3	1042.63	2.76644	0.147575	18.746	2.09E-78	4.79E-76
Fam20c	1036.9	1.76006	0.0939543	18.7331	2.66E-78	5.94E-76
Lgals3bp	501.899	2.38022	0.127057	18.7334	2.64E-78	5.94E-76
Cyp1b1	2800.25	1.70145	0.0908719	18.7236	3.18E-78	7.01E-76
Arhgap22	2141.57	1.6557	0.0885953	18.6884	6.16E-78	1.34E-75
Tubb3	634.335	-2.94501	0.159146	-18.5051	1.88E-76	4.04E-74
Ar	276.926	3.14738	0.170617	18.447	5.51E-76	1.17E-73
Lox	6732.18	1.21387	0.0659885	18.3951	1.44E-75	3.01E-73
Fbln7	252.902	3.85863	0.209961	18.3778	1.98E-75	4.09E-73
Sema6a	2028.6	-1.87179	0.102019	-18.3475	3.46E-75	7.06E-73
Rhoq	2839.01	-1.36039	0.074154	-18.3455	3.58E-75	7.23E-73
Xirp2	511.774	-8.08319	0.441705	-18.2999	8.28E-75	1.65E-72
Egfr	854.691	2.51285	0.137486	18.2772	1.26E-74	2.48E-72
Tns3	3582.32	1.46133	0.0800092	18.2645	1.59E-74	3.09E-72
Fam20a	1023.64	3.10257	0.170274	18.221	3.52E-74	6.77E-72
Sytl2	1958.07	-1.87281	0.102882	-18.2034	4.85E-74	9.23E-72
Ephb6	1233.98	1.9937	0.109854	18.1487	1.31E-73	2.47E-71
Sorbs2	1034.69	-2.10706	0.116374	-18.1059	2.86E-73	5.33E-71
Fbln5	773.923	3.31022	0.18332	18.0571	6.94E-73	1.28E-70
Cyth3	1251.11	1.76019	0.0976608	18.0235	1.27E-72	2.32E-70
Siglecg	684.193	-1.97541	0.109924	-17.9707	3.30E-72	5.95E-70
Sema7a	1083.87	1.67683	0.0937854	17.8794	1.71E-71	3.04E-69
Nrep	284.424	3.9202	0.219466	17.8625	2.31E-71	4.07E-69
Sirpa	601.408	-2.1904	0.122669	-17.8561	2.59E-71	4.52E-69
Asap1	4237.27	1.47313	0.0836427	17.6121	1.99E-69	3.43E-67
Itgb3	705.616	2.18334	0.123992	17.6087	2.11E-69	3.61E-67
Ephb3	646.753	2.02031	0.11477	17.6032	2.33E-69	3.94E-67
Slc1a3	333.844	5.43669	0.313	17.3696	1.40E-67	2.35E-65
Wnt10a	278.239	2.67599	0.154932	17.272	7.65E-67	1.27E-64
Krt80	1472.66	-1.55428	0.0901262	-17.2456	1.21E-66	1.98E-64
Sema3c	1376.86	-3.0726	0.178504	-17.2131	2.12E-66	3.45E-64
Socs2	979.328	-1.96064	0.114051	-17.1909	3.10E-66	5.00E-64
Mgat3	972.982	2.05735	0.120121	17.1273	9.29E-66	1.48E-63
Cd44	11346.9	-1.58368	0.0926199	-17.0987	1.52E-65	2.38E-63
Jup	1134.45	1.62371	0.0949619	17.0985	1.52E-65	2.38E-63
Sash1	376.99	2.77915	0.16303	17.0468	3.69E-65	5.72E-63
Fzd1	1337.75	1.66037	0.0977659	16.9831	1.09E-64	1.68E-62
Dcbld2	4034.69	-1.19707	0.0705077	-16.9779	1.20E-64	1.82E-62
Tanc2	3189.39	-1.34999	0.0796672	-16.9454	2.08E-64	3.14E-62
Il4ra	805.376	1.75942	0.104162	16.8912	5.22E-64	7.81E-62
Myf5	1226.78	-2.15958	0.128499	-16.8063	2.20E-63	3.26E-61
Jph2	1666.4	1.64938	0.0983435	16.7717	3.93E-63	5.78E-61
Colec12	958.854	2.02582	0.121228	16.7107	1.09E-62	1.59E-60
Peli2	363.582	2.36559	0.141696	16.6949	1.43E-62	2.06E-60
Itgb5	2903.05	1.40878	0.0844147	16.6888	1.58E-62	2.27E-60
Pdlim2	1545.58	1.43044	0.0857158	16.6881	1.60E-62	2.27E-60
Cbr2	559.676	2.00806	0.120357	16.6842	1.71E-62	2.40E-60
S1pr3	196.753	3.43149	0.206094	16.6501	3.02E-62	4.22E-60
Lgals9	386.443	2.39471	0.144109	16.6174	5.21E-62	7.22E-60
Lrp1	29800	1.27487	0.0770219	16.552	1.55E-61	2.13E-59
Adamtsl4	332.369	2.80207	0.169684	16.5134	2.94E-61	4.00E-59
Cfh	252.115	3.18212	0.193243	16.4669	6.34E-61	8.56E-59
Col5a3	497.21	2.26233	0.138209	16.3688	3.19E-60	4.28E-58
Fcgrt	439.134	2.03263	0.124223	16.3628	3.53E-60	4.69E-58
Dpysl3	5898.09	1.09621	0.0670988	16.3372	5.37E-60	7.08E-58
L1cam	413.561	-2.23153	0.136777	-16.3151	7.71E-60	1.01E-57
Igfbp7	2018.38	1.62439	0.0996336	16.3036	9.30E-60	1.21E-57
Mmp10	148.132	-5.03768	0.309652	-16.2688	1.64E-59	2.12E-57
Dclk1	1325.89	2.17909	0.134182	16.2398	2.64E-59	3.37E-57
Antxr1	1310.93	1.99114	0.123185	16.1638	9.08E-59	1.15E-56
C1qtnf1	274.045	3.03827	0.188378	16.1286	1.61E-58	2.02E-56
Ank	5429.66	2.20522	0.13747	16.0414	6.56E-58	8.20E-56
Emp1	5936.81	1.34974	0.0841557	16.0386	6.87E-58	8.53E-56
Abca5	861.739	-1.78159	0.111204	-16.021	9.12E-58	1.12E-55
Ephx1	2439.26	1.47808	0.0924653	15.9853	1.62E-57	1.98E-55
P4ha3	237.223	3.54365	0.222863	15.9006	6.28E-57	7.62E-55
Pgf	455.31	2.41504	0.152094	15.8786	8.91E-57	1.07E-54
Ecm1	2579.41	2.17426	0.137114	15.8572	1.25E-56	1.50E-54
P2rx7	190.097	2.85697	0.180525	15.8259	2.06E-56	2.45E-54
Egr1	1701.61	2.28036	0.144129	15.8216	2.21E-56	2.61E-54
Spn	320.744	2.69141	0.170371	15.7974	3.24E-56	3.80E-54
Slc6a17	1310.3	-1.43894	0.0911917	-15.7793	4.32E-56	5.02E-54
Glipr1	183.034	-3.264	0.207126	-15.7585	6.00E-56	6.93E-54
Ghr	405.934	2.09465	0.133172	15.7289	9.59E-56	1.10E-53
Sema5a	1862.1	1.35958	0.0865792	15.7033	1.44E-55	1.64E-53
Lrrc17	1305.48	-1.84388	0.117564	-15.684	1.95E-55	2.20E-53
Crlf1	945.035	2.57486	0.165046	15.6008	7.19E-55	8.08E-53
Egr2	179.639	3.94587	0.25431	15.516	2.71E-54	3.02E-52
Slc29a1	4041.98	1.60758	0.103834	15.4823	4.57E-54	5.07E-52
Tns1	8211.94	1.13913	0.0735962	15.4781	4.87E-54	5.37E-52
Ucp2	362.141	3.24513	0.209684	15.4763	5.02E-54	5.49E-52
Notch3	1616.35	1.6776	0.108977	15.3942	1.79E-53	1.95E-51
Serinc5	813.857	-1.55777	0.101354	-15.3696	2.62E-53	2.83E-51
Arhgap29	2191.62	-1.34295	0.0874747	-15.3525	3.41E-53	3.66E-51
Daam1	1887.67	-1.525	0.0995097	-15.3252	5.19E-53	5.54E-51
2900026A02Rik	1516.51	1.88617	0.123244	15.3043	7.15E-53	7.58E-51
Ccnd1	5455.67	1.38291	0.0904481	15.2895	8.98E-53	9.46E-51
Enho	263.443	-2.44895	0.160708	-15.2385	1.96E-52	2.05E-50
Adamtsl3	558.56	3.43688	0.226003	15.2072	3.17E-52	3.29E-50
Synpo	1481.12	1.3333	0.0877718	15.1906	4.08E-52	4.22E-50
Rcan2	472.902	-2.30818	0.152145	-15.1709	5.51E-52	5.67E-50
Qser1	2605.44	-1.44396	0.0952686	-15.1567	6.84E-52	6.99E-50
Fmn1	628.826	1.69014	0.11159	15.146	8.06E-52	8.18E-50
Lama4	340.096	8.21252	0.542732	15.1318	9.99E-52	1.00E-49
Tmem45a	366.131	3.91865	0.258965	15.132	9.97E-52	1.00E-49
Pcolce	6590.04	1.33787	0.0884258	15.1299	1.03E-51	1.03E-49
Cd80	834.878	-1.7613	0.116456	-15.1242	1.12E-51	1.11E-49
Adamts5	1154.02	1.66819	0.110946	15.0361	4.26E-51	4.20E-49
Ugp2	1675.8	-2.37081	0.157861	-15.0183	5.57E-51	5.45E-49
Actg2	1964.47	1.95489	0.130264	15.0072	6.59E-51	6.42E-49
Tmem119	605.537	2.769	0.185471	14.9295	2.12E-50	2.05E-48
Pcsk9	98.4965	5.27017	0.353553	14.9063	3.00E-50	2.89E-48
Dab2	1543.57	1.86161	0.124951	14.8987	3.36E-50	3.22E-48
Itprip	1973.83	1.28985	0.0870615	14.8153	1.17E-49	1.11E-47
Galnt18	130.896	4.03812	0.273774	14.7499	3.08E-49	2.92E-47
Myl9	1045.27	1.99759	0.13624	14.6622	1.12E-48	1.06E-46
Pid1	147.556	3.27767	0.224116	14.6249	1.95E-48	1.82E-46
Tspan7	284.225	-2.81134	0.193102	-14.5588	5.13E-48	4.78E-46
Egr3	229.234	2.77336	0.190504	14.558	5.19E-48	4.80E-46
Zfp395	373.32	2.32826	0.160384	14.5168	9.49E-48	8.73E-46
Pkia	537.423	-1.73252	0.119516	-14.496	1.28E-47	1.17E-45
Dhcr24	2134.84	1.5862	0.10972	14.4567	2.27E-47	2.07E-45
Sorbs3	875.639	1.7091	0.118775	14.3894	6.03E-47	5.46E-45
C1qtnf6	1417.4	-1.68057	0.11689	-14.3774	7.18E-47	6.46E-45
Cd200	673.468	-2.12637	0.148499	-14.3191	1.66E-46	1.49E-44
Tgfbr3	444.827	1.94406	0.135931	14.3018	2.13E-46	1.90E-44
Dhrs3	345.818	2.6935	0.18877	14.2686	3.43E-46	3.04E-44
Synpo2l	1422.41	-1.35271	0.0948348	-14.2638	3.68E-46	3.24E-44
Fndc1	1780.94	-2.18424	0.153781	-14.2036	8.71E-46	7.63E-44
Col1a2	11720.3	1.74453	0.12306	14.1763	1.28E-45	1.12E-43
Bahcc1	822.424	1.53045	0.108011	14.1693	1.42E-45	1.23E-43
Actn3	1924.51	-1.2603	0.0889974	-14.1611	1.60E-45	1.38E-43
Paqr8	785.258	-2.10205	0.148758	-14.1307	2.46E-45	2.11E-43
Jade2	325.658	1.95385	0.138414	14.116	3.03E-45	2.59E-43
Nrp2	5831.48	0.982931	0.0697324	14.0958	4.03E-45	3.43E-43
Map1a	3252.71	1.147	0.0814278	14.086	4.63E-45	3.91E-43
Nfix	8815.39	1.36112	0.0967755	14.0647	6.26E-45	5.27E-43
Cxcr4	642.837	1.94749	0.13876	14.0349	9.53E-45	7.98E-43
Nrap	518.631	-1.65381	0.118118	-14.0013	1.53E-44	1.28E-42
Nxf3	174.772	-2.89976	0.207495	-13.9751	2.21E-44	1.83E-42
Filip1l	2085.3	-2.26269	0.16244	-13.9294	4.20E-44	3.46E-42
Tnnt2	502.661	2.0676	0.148497	13.9235	4.56E-44	3.74E-42
Stmn4	534.534	-1.76343	0.127086	-13.8758	8.88E-44	7.25E-42
Ndrg4	2296.11	-1.13338	0.0816937	-13.8736	9.16E-44	7.45E-42
Chst1	476.28	1.65912	0.119831	13.8455	1.35E-43	1.10E-41
Pltp	608.093	1.91869	0.138816	13.8218	1.88E-43	1.52E-41
Fmo1	215.453	2.86469	0.207874	13.7809	3.32E-43	2.66E-41
Sfrp2	655.625	2.73841	0.198721	13.7802	3.35E-43	2.67E-41
Map2k3	1463.29	1.18514	0.0861607	13.7549	4.76E-43	3.78E-41
Pi15	369.404	3.01962	0.220477	13.6958	1.08E-42	8.49E-41
Peak1	4061.05	0.952366	0.0696659	13.6705	1.52E-42	1.20E-40
Nqo1	718.589	2.27386	0.166532	13.6541	1.91E-42	1.49E-40
Nynrin	349.575	2.92249	0.214049	13.6533	1.93E-42	1.50E-40
Gas1	2286.85	1.50073	0.110006	13.6423	2.24E-42	1.74E-40
Pcdh18	265.187	2.35221	0.172535	13.6333	2.54E-42	1.96E-40
Timp3	3548.27	1.02068	0.0750028	13.6086	3.56E-42	2.73E-40
Mapk4	362.741	-2.1525	0.158256	-13.6014	3.93E-42	3.00E-40
Sardh	278.982	2.2514	0.165621	13.5937	4.37E-42	3.32E-40
Hspb1	2534.49	-1.47953	0.108858	-13.5914	4.51E-42	3.42E-40
Gpr176	136.806	3.68305	0.271057	13.5877	4.73E-42	3.57E-40
Pdgfrl	250.048	2.30733	0.17026	13.5518	7.73E-42	5.80E-40
Cst3	3850.33	1.31776	0.0976651	13.4927	1.73E-41	1.29E-39
Pdgfra	325.313	2.40988	0.178609	13.4925	1.73E-41	1.29E-39
Hhipl1	836.701	-1.49415	0.110751	-13.4911	1.77E-41	1.31E-39
Cacnb3	1436.41	1.1318	0.0839532	13.4814	2.01E-41	1.49E-39
Il17rd	297.752	2.02031	0.149972	13.4713	2.31E-41	1.70E-39
Tnfrsf1b	887.178	1.30945	0.0976295	13.4125	5.11E-41	3.74E-39
Csf2rb	276.662	3.01186	0.224932	13.3901	6.91E-41	5.03E-39
Il17rc	837.385	-1.45527	0.108799	-13.3758	8.37E-41	6.07E-39
Eva1b	145.311	2.55081	0.190743	13.373	8.70E-41	6.28E-39
Junb	1900.37	1.53882	0.115263	13.3505	1.18E-40	8.46E-39
Dstn	3516.05	-1.02542	0.0768782	-13.3383	1.39E-40	9.93E-39
Spon2	220.144	7.56224	0.567733	13.3201	1.77E-40	1.26E-38
Ezr	1818.93	1.34118	0.100823	13.3023	2.24E-40	1.59E-38
Ccn5	111.594	5.43047	0.408996	13.2776	3.12E-40	2.21E-38
Dok7	406.372	-2.04358	0.154176	-13.2548	4.23E-40	2.98E-38
Car8	596.784	1.55601	0.117496	13.2431	4.95E-40	3.47E-38
Heg1	3408.99	-1.32288	0.100054	-13.2216	6.58E-40	4.59E-38
Slc48a1	2053.68	1.57922	0.119558	13.2088	7.80E-40	5.42E-38
Ptgfrn	3332.18	0.93262	0.070788	13.1748	1.22E-39	8.48E-38
Itga3	2480.26	1.01409	0.077048	13.1618	1.46E-39	1.00E-37
S100a10	4048.24	1.12542	0.0855678	13.1524	1.65E-39	1.13E-37
Fat1	11409.8	1.04221	0.0792761	13.1466	1.78E-39	1.22E-37
Bhlhe40	1551.87	1.11402	0.0848172	13.1343	2.09E-39	1.43E-37
Abca3	417.311	1.63904	0.125005	13.1118	2.82E-39	1.91E-37
Dock5	2133.83	1.0232	0.0782613	13.0741	4.63E-39	3.13E-37
Socs3	502.916	1.79352	0.13722	13.0704	4.86E-39	3.27E-37
Isyna1	626.288	1.41773	0.108666	13.0466	6.64E-39	4.45E-37
Alcam	790.026	1.65903	0.127172	13.0456	6.73E-39	4.49E-37
Fbxo32	1212.65	-1.50925	0.115816	-13.0314	8.12E-39	5.39E-37
Palld	5127.21	-0.853674	0.0655535	-13.0226	9.11E-39	6.03E-37
Adgra2	842.313	1.31067	0.101197	12.9518	2.30E-38	1.51E-36
Tcf7l1	552.891	1.5266	0.117875	12.951	2.32E-38	1.52E-36
Prrg4	1773.2	-2.52021	0.194666	-12.9463	2.47E-38	1.61E-36
Dlg5	2071.86	1.27956	0.0991583	12.9042	4.26E-38	2.78E-36
Sec14l2	318.743	-2.0943	0.16248	-12.8896	5.15E-38	3.34E-36
Myo1d	600.871	1.36857	0.106276	12.8775	6.02E-38	3.90E-36
Prepl	1052.91	-1.34323	0.104575	-12.8447	9.21E-38	5.93E-36
Ier2	1030.65	1.3167	0.102806	12.8076	1.49E-37	9.54E-36
Mtss2	1891.74	1.02013	0.0797119	12.7977	1.69E-37	1.08E-35
Ahnak2	1126.51	1.19841	0.0937841	12.7784	2.16E-37	1.38E-35
Insig1	1456.22	1.45353	0.113893	12.7623	2.66E-37	1.69E-35
Cav1	1510.56	1.47256	0.115444	12.7556	2.90E-37	1.83E-35
Cdc42	5049.62	-1.24361	0.0976693	-12.7329	3.88E-37	2.45E-35
Lrch1	444.587	1.86753	0.146836	12.7184	4.67E-37	2.93E-35
Gas6	103.539	3.76415	0.296056	12.7143	4.92E-37	3.08E-35
Anxa3	4626.87	-1.10243	0.0867883	-12.7026	5.72E-37	3.56E-35
Myog	179.264	2.90678	0.228981	12.6944	6.35E-37	3.94E-35
Dagla	502.701	1.65668	0.130691	12.6762	8.01E-37	4.95E-35
Sgk1	1643.78	-1.1831	0.0934423	-12.6613	9.69E-37	5.97E-35
Creb3l1	1611.04	1.57006	0.124049	12.6567	1.03E-36	6.30E-35
Xdh	834.772	1.44792	0.114531	12.6422	1.24E-36	7.55E-35
Hdac4	1397.78	1.09951	0.0871404	12.6177	1.69E-36	1.03E-34
Pde10a	268.461	-2.16829	0.172267	-12.5868	2.50E-36	1.51E-34
Cep85l	355.341	-2.10555	0.167352	-12.5816	2.67E-36	1.61E-34
Pcdh1	2216.38	-1.37629	0.109424	-12.5777	2.80E-36	1.69E-34
Ldlr	4099.49	0.910143	0.072378	12.5749	2.90E-36	1.74E-34
Pkn1	2897.03	1.01214	0.0806942	12.5429	4.35E-36	2.60E-34
Jam2	1406.78	-1.10367	0.088056	-12.5338	4.88E-36	2.91E-34
Mllt11	454.067	-1.62166	0.129439	-12.5284	5.22E-36	3.10E-34
Igfbp2	9705.17	-1.43132	0.114663	-12.4828	9.27E-36	5.48E-34
Zfp704	1286.4	-1.34164	0.107762	-12.45	1.40E-35	8.25E-34
Psme4	2421.75	-1.01898	0.0818481	-12.4497	1.40E-35	8.25E-34
Adgrg6	3668.76	-0.886702	0.0712449	-12.4458	1.47E-35	8.63E-34
Pdlim1	1928.29	-1.17204	0.094176	-12.4452	1.48E-35	8.66E-34
Pbrm1	2183.29	-2.04947	0.164972	-12.4232	1.96E-35	1.14E-33
Gulp1	215.888	2.44077	0.196943	12.3933	2.84E-35	1.65E-33
Smyd1	360.785	-3.05935	0.24699	-12.3865	3.09E-35	1.79E-33
Pnmal2	69.9287	4.96528	0.400884	12.3858	3.12E-35	1.79E-33
Kbtbd11	712.743	1.45308	0.117617	12.3543	4.62E-35	2.65E-33
Gpnmb	388.497	-1.69753	0.137642	-12.3329	6.02E-35	3.44E-33
Plcg2	207.868	-2.16027	0.175447	-12.3129	7.72E-35	4.40E-33
Capn6	286.945	2.84015	0.23107	12.2913	1.01E-34	5.73E-33
Fam131b	376.097	1.85383	0.152013	12.1952	3.30E-34	1.87E-32
Pcdh19	2297.09	0.983043	0.0806175	12.1939	3.35E-34	1.89E-32
Ryr3	180.532	2.94939	0.241939	12.1906	3.49E-34	1.96E-32
Klf5	1500.09	1.08816	0.0893046	12.1848	3.75E-34	2.10E-32
Cntfr	149.853	-2.75164	0.2261	-12.17	4.49E-34	2.51E-32
Adgrl3	448.121	1.44564	0.118916	12.1568	5.28E-34	2.94E-32
Bmper	471.675	2.80868	0.231169	12.1499	5.74E-34	3.19E-32
Ssbp4	495.741	1.68587	0.138804	12.1457	6.05E-34	3.34E-32
Smoc2	209.337	3.54679	0.292024	12.1455	6.06E-34	3.34E-32
Dusp8	403.427	-1.61659	0.133273	-12.13	7.33E-34	4.02E-32
Crip1	1135.62	1.5143	0.124992	12.1152	8.77E-34	4.80E-32
H2-T23	179.909	3.04164	0.251119	12.1124	9.08E-34	4.96E-32
Pcx	477.972	1.75533	0.145016	12.1044	1.00E-33	5.44E-32
Glul	987.67	1.76934	0.146298	12.094	1.14E-33	6.16E-32
Accs	254.336	-1.96948	0.163563	-12.0411	2.16E-33	1.17E-31
Crybg1	719.703	1.6173	0.134799	11.9979	3.65E-33	1.96E-31
Sorbs1	717.934	-1.86702	0.155671	-11.9934	3.85E-33	2.07E-31
Tmem65	1470.23	-1.08404	0.0904353	-11.9869	4.16E-33	2.23E-31
Cfl2	1681.05	-1.0581	0.0883982	-11.9697	5.12E-33	2.73E-31
Nfatc4	147.719	2.9602	0.247777	11.947	6.73E-33	3.58E-31
Mylk	186.158	2.51066	0.210376	11.9341	7.86E-33	4.16E-31
Hdac9	383.956	-2.01245	0.16886	-11.9178	9.56E-33	5.05E-31
Ebf1	1193.21	-1.16494	0.0982444	-11.8575	1.97E-32	1.04E-30
Mmp28	215.909	2.06167	0.17447	11.8168	3.20E-32	1.68E-30
Ptprk	3142.39	-1.34407	0.114105	-11.7793	4.99E-32	2.61E-30
Drp2	394.667	2.02784	0.172544	11.7526	6.85E-32	3.57E-30
Npc2	4847.69	1.45158	0.123626	11.7417	7.79E-32	4.05E-30
Ccdc8	377.387	-1.55537	0.132665	-11.7241	9.59E-32	4.97E-30
Vamp5	371.093	1.89993	0.162539	11.6891	1.45E-31	7.49E-30
Plcl2	689.088	-1.24933	0.106967	-11.6796	1.62E-31	8.35E-30
Ankrd1	7293.31	-1.10184	0.0946282	-11.6439	2.46E-31	1.27E-29
Samd1	875.651	1.10443	0.0948644	11.6422	2.51E-31	1.29E-29
Gm13889	147.124	-2.84399	0.244597	-11.6272	3.00E-31	1.53E-29
Capn5	142.596	2.38747	0.205808	11.6005	4.10E-31	2.09E-29
Slc2a1	4010.81	-0.836711	0.072205	-11.588	4.74E-31	2.41E-29
Nap1l2	147.266	-2.76599	0.238784	-11.5836	4.99E-31	2.52E-29
Dlc1	776.359	1.66311	0.14377	11.5678	6.00E-31	3.03E-29
Oaf	492.623	2.19433	0.190069	11.545	7.83E-31	3.94E-29
Mgl2	104.863	3.10689	0.269516	11.5277	9.57E-31	4.80E-29
Slc30a4	3198.58	-1.31565	0.11421	-11.5195	1.05E-30	5.26E-29
Angpt1	622.836	2.93121	0.254491	11.5179	1.07E-30	5.34E-29
9330159F19Rik	182.261	-3.41431	0.296469	-11.5166	1.09E-30	5.41E-29
Acsbg1	223.569	1.74074	0.151211	11.512	1.15E-30	5.69E-29
Evc	697.788	1.22357	0.106543	11.4843	1.58E-30	7.82E-29
Psd3	521.601	-1.85134	0.161364	-11.4731	1.80E-30	8.87E-29
Klf10	664	1.25908	0.10976	11.4712	1.84E-30	9.04E-29
Lipg	176.618	2.10495	0.183738	11.4563	2.19E-30	1.07E-28
Colec10	100.623	-5.62445	0.491189	-11.4507	2.33E-30	1.14E-28
Lama2	501.132	1.38504	0.12125	11.423	3.21E-30	1.56E-28
Stbd1	914.583	-1.49917	0.131452	-11.4046	3.96E-30	1.92E-28
Pdlim4	1467.38	-1.33008	0.116797	-11.388	4.80E-30	2.32E-28
Lmo7	1526.53	0.959611	0.0843399	11.3779	5.39E-30	2.60E-28
Tmem140	236.989	1.83811	0.161578	11.376	5.51E-30	2.65E-28
Cx3cl1	422.512	2.34317	0.206159	11.3658	6.19E-30	2.97E-28
Epb41l4a	771.23	-1.286	0.113168	-11.3636	6.35E-30	3.04E-28
Ppp1r14c	65.8471	5.30897	0.467639	11.3527	7.19E-30	3.43E-28
Cmklr1	108.43	3.09973	0.273291	11.3422	8.10E-30	3.86E-28
Spata13	202.724	2.18745	0.193201	11.3222	1.02E-29	4.84E-28
Ppargc1a	225.208	-2.28921	0.202242	-11.3191	1.05E-29	4.98E-28
C1s1	306.159	2.36341	0.208793	11.3194	1.05E-29	4.98E-28
Sh3rf3	123.792	2.55848	0.226379	11.3017	1.29E-29	6.05E-28
Ccl9	104.503	3.07631	0.272707	11.2806	1.64E-29	7.67E-28
Mmp14	5608.2	1.01225	0.0897484	11.2788	1.67E-29	7.81E-28
Dysf	167.603	2.33989	0.207464	11.2785	1.68E-29	7.81E-28
Selenop	182.088	2.44594	0.216952	11.2741	1.76E-29	8.20E-28
Runx3	706.313	1.43504	0.127428	11.2616	2.03E-29	9.42E-28
Atg9b	176.681	-2.38311	0.212077	-11.237	2.68E-29	1.24E-27
Klhl41	148.716	-2.61663	0.232894	-11.2353	2.74E-29	1.26E-27
Shc1	2341.81	0.840637	0.0749446	11.2168	3.37E-29	1.55E-27
C77080	2046.41	0.923664	0.0823492	11.2164	3.39E-29	1.55E-27
Emilin1	152.82	2.76044	0.246525	11.1974	4.20E-29	1.92E-27
Chd3	6114.34	0.847628	0.0759281	11.1636	6.15E-29	2.81E-27
Tmsb4x	7198.28	-1.55736	0.139637	-11.1529	6.93E-29	3.15E-27
Smad6	174.758	2.39619	0.214971	11.1466	7.44E-29	3.38E-27
Pxylp1	315.867	1.89352	0.169943	11.1421	7.83E-29	3.54E-27
Chst7	84.5561	3.11995	0.280214	11.1342	8.55E-29	3.86E-27
Itga11	293.316	6.3178	0.567706	11.1287	9.10E-29	4.10E-27
Acaa2	1046.21	1.29036	0.115984	11.1254	9.44E-29	4.24E-27
Fam171b	314.791	-1.6005	0.143957	-11.1179	1.03E-28	4.60E-27
Col18a1	1525.44	1.01955	0.0917223	11.1156	1.05E-28	4.70E-27
Tead3	463.003	1.33749	0.120516	11.098	1.28E-28	5.71E-27
Nid1	7081.62	0.71809	0.0647578	11.0889	1.42E-28	6.31E-27
Megf10	3589.08	0.985589	0.0888976	11.0868	1.45E-28	6.44E-27
Kcnf1	254.224	1.95131	0.176283	11.0692	1.77E-28	7.82E-27
S100a4	2352.49	1.46378	0.132314	11.063	1.90E-28	8.36E-27
Spry2	1058.84	1.0822	0.097836	11.0614	1.93E-28	8.49E-27
Tbc1d9	442.081	-1.40194	0.12687	-11.0502	2.19E-28	9.59E-27
Smad7	853.305	1.11289	0.100766	11.0443	2.34E-28	1.02E-26
Vdr	408.923	1.56814	0.142172	11.0299	2.74E-28	1.20E-26
Nod1	145.45	2.56584	0.232653	11.0286	2.78E-28	1.21E-26
Postn	1680.25	-2.59196	0.235659	-10.9988	3.87E-28	1.68E-26
Slc39a14	1527.22	0.902438	0.0820772	10.995	4.04E-28	1.75E-26
Dusp16	953.568	-1.1305	0.102882	-10.9883	4.35E-28	1.88E-26
Fyn	1535.71	-1.32141	0.120561	-10.9606	5.91E-28	2.55E-26
Col11a1	145.118	5.21418	0.475845	10.9577	6.10E-28	2.62E-26
Msln	929.583	1.35794	0.123965	10.9542	6.34E-28	2.72E-26
Raph1	2867.8	-0.941467	0.0859708	-10.951	6.57E-28	2.81E-26
Mmp16	118.649	2.4445	0.223523	10.9362	7.73E-28	3.30E-26
Olfml2b	1775.88	-1.04791	0.0958457	-10.9333	7.99E-28	3.40E-26
Crabp2	528.328	1.76035	0.161112	10.9263	8.63E-28	3.66E-26
Egln3	646.387	1.42147	0.130366	10.9037	1.11E-27	4.68E-26
Inf2	4518.69	0.782347	0.0718297	10.8917	1.26E-27	5.33E-26
Apbb1ip	448.344	1.32637	0.122043	10.8681	1.64E-27	6.89E-26
Soga3	236.324	-2.12731	0.196598	-10.8206	2.75E-27	1.15E-25
Ptk2b	705.668	-1.27851	0.118153	-10.8208	2.74E-27	1.15E-25
Fam117a	242.466	1.7259	0.15953	10.8186	2.81E-27	1.17E-25
Medag	120.425	2.93081	0.271353	10.8007	3.41E-27	1.42E-25
Lix1	101.429	4.66955	0.432998	10.7842	4.09E-27	1.70E-25
Trio	7566.06	-0.882654	0.0819592	-10.7694	4.80E-27	1.99E-25
Picalm	2820.32	-0.861994	0.0801153	-10.7594	5.35E-27	2.21E-25
Sacs	3128.06	-2.15314	0.200222	-10.7538	5.69E-27	2.35E-25
Abca1	133.707	4.06205	0.378607	10.729	7.44E-27	3.06E-25
Cse1l	2354.61	-0.908282	0.0846766	-10.7265	7.64E-27	3.14E-25
Kank1	91.7274	2.92606	0.272913	10.7216	8.06E-27	3.30E-25
5031439G07Rik	3895.68	-0.815045	0.0760988	-10.7104	9.10E-27	3.72E-25
Igfbp3	103.919	6.32649	0.59119	10.7013	1.00E-26	4.09E-25
Lss	875.92	1.10676	0.104404	10.6007	2.96E-26	1.20E-24
Spp1	14469.5	1.4481	0.136752	10.5892	3.34E-26	1.36E-24
Rxra	1017.63	1.11184	0.105124	10.5764	3.83E-26	1.55E-24
Zfp36l2	3854.22	1.63937	0.155091	10.5704	4.09E-26	1.65E-24
Mrgprf	98.4561	2.82333	0.267653	10.5485	5.16E-26	2.08E-24
Enpp3	105.237	2.66212	0.252705	10.5345	5.99E-26	2.41E-24
Chrnb1	840.811	-1.13159	0.107431	-10.5332	6.07E-26	2.43E-24
P2ry2	126.49	2.27501	0.216493	10.5085	7.90E-26	3.16E-24
Pim3	742.783	1.04996	0.0999845	10.5012	8.53E-26	3.40E-24
Id3	1301.89	1.10699	0.105518	10.491	9.50E-26	3.78E-24
Irx3	253.362	2.1479	0.20489	10.4832	1.03E-25	4.09E-24
Pde8a	397.075	-1.71506	0.16376	-10.473	1.15E-25	4.55E-24
Emc3	1630.12	-0.955168	0.0912115	-10.472	1.16E-25	4.59E-24
Kat2b	590.336	-1.18382	0.113085	-10.4684	1.21E-25	4.76E-24
Rev3l	828.938	-1.63282	0.15632	-10.4454	1.54E-25	6.05E-24
Piezo2	1125.44	0.978834	0.0937181	10.4444	1.55E-25	6.09E-24
Ralb	1793.14	-1.15484	0.110629	-10.4388	1.65E-25	6.45E-24
Tmem245	2373.36	-1.01122	0.0970273	-10.422	1.97E-25	7.68E-24
Serpine2	653.599	1.51989	0.145987	10.4111	2.21E-25	8.59E-24
Capg	3034.2	1.0082	0.0969573	10.3983	2.52E-25	9.80E-24
Mmp12	174.411	-8.31248	0.800129	-10.3889	2.78E-25	1.08E-23
Myh3	152.744	2.47481	0.238887	10.3598	3.78E-25	1.46E-23
Scrn1	1206.4	0.947186	0.0914653	10.3557	3.94E-25	1.52E-23
Efnb1	323.775	1.98435	0.191992	10.3356	4.86E-25	1.87E-23
Hivep3	272.968	2.08994	0.202392	10.3262	5.36E-25	2.06E-23
Fam13c	353.531	-1.81436	0.17644	-10.2832	8.39E-25	3.22E-23
Tmod1	187.668	-2.55604	0.24872	-10.2768	8.97E-25	3.43E-23
Prrx1	2928.15	-1.01871	0.0992393	-10.2652	1.01E-24	3.86E-23
Cspg4	1027.57	1.76513	0.17204	10.26	1.07E-24	4.06E-23
Cdh11	339.213	2.16509	0.21142	10.2407	1.30E-24	4.95E-23
Specc1	4559.99	0.734414	0.0717199	10.24	1.31E-24	4.97E-23
Kpna4	2315.49	-0.798665	0.0780435	-10.2336	1.40E-24	5.30E-23
Naglu	446.875	1.33002	0.130078	10.2248	1.54E-24	5.79E-23
Baiap2	751.862	1.18347	0.115782	10.2215	1.59E-24	5.98E-23
Eva1c	214.729	1.86795	0.182846	10.216	1.68E-24	6.32E-23
Cdh13	583.108	1.3323	0.13064	10.1983	2.02E-24	7.56E-23
Hes6	622.632	1.18537	0.11633	10.1897	2.20E-24	8.24E-23
Arhgdib	420.876	1.73681	0.170457	10.1891	2.22E-24	8.27E-23
Mast4	3052.08	0.796979	0.0785257	10.1493	3.34E-24	1.24E-22
Anxa2	10523.8	0.816242	0.0806263	10.1238	4.33E-24	1.61E-22
Arpc1b	3650.63	0.73182	0.0723154	10.1198	4.51E-24	1.67E-22
Pik3r1	1568.95	1.44508	0.142852	10.1159	4.70E-24	1.74E-22
Tcf7l2	543.624	1.47621	0.146075	10.1058	5.21E-24	1.92E-22
Onecut2	147.438	-2.63011	0.260268	-10.1054	5.23E-24	1.92E-22
Vsir	172.301	2.34569	0.232576	10.0857	6.39E-24	2.34E-22
Pak3	189.214	2.01771	0.200059	10.0856	6.40E-24	2.34E-22
Ccdc102a	524.436	1.26942	0.125941	10.0795	6.81E-24	2.49E-22
Rnf11	1644.31	-0.906505	0.0899695	-10.0757	7.08E-24	2.58E-22
Creb5	1250.3	-1.79555	0.178626	-10.052	9.00E-24	3.28E-22
Grem1	4959.17	1.59203	0.15843	10.0488	9.30E-24	3.38E-22
Rarg	2298.79	1.06653	0.106156	10.0468	9.49E-24	3.44E-22
Pde3a	63.6431	5.82791	0.580495	10.0396	1.02E-23	3.69E-22
Tmed3	657.403	1.1021	0.109835	10.0342	1.08E-23	3.89E-22
Enah	1631.63	-1.21222	0.120834	-10.0321	1.10E-23	3.97E-22
Dusp6	743.678	1.18851	0.118789	10.0052	1.45E-23	5.20E-22
Morrbid	604.632	1.06886	0.106966	9.99248	1.64E-23	5.90E-22
Clec2d	240.587	2.74843	0.275336	9.98207	1.83E-23	6.54E-22
Fdft1	1018.71	1.12808	0.113078	9.97615	1.94E-23	6.92E-22
Insig2	746.741	-1.25393	0.125748	-9.97183	2.02E-23	7.21E-22
Nfkb1	1767.77	0.819797	0.0822521	9.96688	2.13E-23	7.57E-22
Cxcl5	110.915	2.64958	0.266046	9.95907	2.30E-23	8.17E-22
Coro2b	352.558	1.67332	0.168064	9.95645	2.36E-23	8.37E-22
Rem1	387.002	1.48039	0.148704	9.9553	2.39E-23	8.45E-22
Neurl1b	266.731	2.00875	0.202125	9.93811	2.84E-23	1.00E-21
Hivep2	1656.11	-0.848474	0.0854003	-9.93526	2.92E-23	1.03E-21
Loxl2	467.226	-2.15242	0.216776	-9.92923	3.11E-23	1.09E-21
Adgre5	2800.61	1.53716	0.154945	9.92065	3.39E-23	1.19E-21
Snx13	1150.39	-1.52765	0.154057	-9.91611	3.54E-23	1.24E-21
Tapbp	1828.97	0.851763	0.0859972	9.90455	3.98E-23	1.39E-21
Samd8	1515.84	-0.86279	0.0871409	-9.90109	4.12E-23	1.43E-21
Kcnn4	610.618	1.11936	0.113139	9.89364	4.44E-23	1.54E-21
Lmna	17254.9	0.593566	0.0600434	9.88563	4.81E-23	1.66E-21
Plekhg5	727.082	1.24063	0.125497	9.88575	4.80E-23	1.66E-21
Snx18	1972.51	-0.94012	0.0950992	-9.88568	4.80E-23	1.66E-21
Fgf7	235.046	2.37303	0.240087	9.88404	4.88E-23	1.68E-21
Adra1d	80.9926	3.05791	0.309428	9.88248	4.96E-23	1.71E-21
Sgsm1	71.3832	3.02002	0.306023	9.86861	5.69E-23	1.95E-21
Pde4d	664.66	1.26733	0.128621	9.85317	6.64E-23	2.27E-21
Fgf2	241.402	2.03898	0.207301	9.83583	7.89E-23	2.70E-21
Hey1	136.392	-2.26038	0.230333	-9.81354	9.84E-23	3.36E-21
Hmgcr	2112.56	0.796498	0.0812148	9.80729	1.05E-22	3.57E-21
Pon2	541.263	-1.18132	0.120687	-9.78826	1.26E-22	4.30E-21
Nkd2	137.578	6.80698	0.695788	9.78312	1.33E-22	4.51E-21
Azin1	3423.38	-0.766769	0.0783882	-9.78168	1.35E-22	4.57E-21
Igsf11	282.524	-1.46339	0.149645	-9.77908	1.38E-22	4.68E-21
Ttll11	183.801	2.69192	0.275339	9.77674	1.42E-22	4.78E-21
Cldnd1	1584	-0.84484	0.086421	-9.77586	1.43E-22	4.81E-21
Unc5b	3690.67	0.950158	0.0972851	9.76674	1.56E-22	5.25E-21
Ston2	1555.51	-0.945523	0.0969223	-9.75547	1.75E-22	5.85E-21
Cpne2	818.906	1.16927	0.119927	9.74983	1.85E-22	6.18E-21
Il33	494.658	1.65473	0.169928	9.73785	2.08E-22	6.94E-21
Igf1r	2671.62	0.739067	0.0760657	9.71617	2.57E-22	8.57E-21
Rab32	215.426	2.61635	0.269294	9.71559	2.59E-22	8.60E-21
Zfp503	742.721	1.58475	0.163386	9.6994	3.03E-22	1.01E-20
Rapgef3	109.963	2.86754	0.295711	9.69712	3.10E-22	1.03E-20
Bgn	16037.1	2.25757	0.233008	9.68878	3.37E-22	1.11E-20
mt-Nd5	24612	-0.873851	0.0904884	-9.65705	4.59E-22	1.51E-20
Zfp462	1616.27	-0.955429	0.099158	-9.63542	5.67E-22	1.86E-20
Clcn5	3941.79	-0.784454	0.081469	-9.62885	6.04E-22	1.98E-20
Angptl4	377.052	1.24397	0.12923	9.62604	6.21E-22	2.03E-20
Foxq1	87.9623	2.61031	0.27118	9.62575	6.23E-22	2.04E-20
Hmga1	849.853	1.55567	0.161639	9.62433	6.31E-22	2.06E-20
Aox1	241.769	1.82733	0.190006	9.61722	6.76E-22	2.20E-20
Traf5	165.881	1.80573	0.187989	9.60551	7.58E-22	2.46E-20
Adarb1	1174.08	-0.9968	0.103788	-9.60417	7.68E-22	2.49E-20
Clcf1	489.611	1.13519	0.118418	9.58626	9.13E-22	2.96E-20
Adamts6	821.773	-1.91551	0.199842	-9.58512	9.23E-22	2.99E-20
Car5b	416.312	1.43301	0.149761	9.56865	1.08E-21	3.50E-20
Rbis	272.667	-1.97535	0.206447	-9.5683	1.09E-21	3.50E-20
Dpyd	47.9319	3.26544	0.341641	9.55808	1.20E-21	3.86E-20
Cyp51	1998.93	0.898236	0.0940649	9.5491	1.31E-21	4.20E-20
Map6	863.222	0.999286	0.104756	9.53914	1.44E-21	4.61E-20
Dnal1	522.655	-1.0975	0.115104	-9.53491	1.50E-21	4.79E-20
Ehd2	4447.24	1.18428	0.124344	9.52419	1.66E-21	5.31E-20
Zcchc24	3170.85	0.7218	0.0757962	9.52291	1.68E-21	5.36E-20
Cemip2	1815.74	1.00975	0.106113	9.51587	1.80E-21	5.73E-20
Sik1	1197.49	-0.991208	0.104487	-9.48647	2.39E-21	7.58E-20
Arhgef2	8401.32	-0.626668	0.0660644	-9.48571	2.41E-21	7.62E-20
Cers6	1832.64	-0.785789	0.0828944	-9.4794	2.56E-21	8.08E-20
Plekho2	919.968	0.9838	0.103793	9.47851	2.58E-21	8.14E-20
Rin2	623.686	1.33369	0.140773	9.47409	2.69E-21	8.47E-20
Dnase2a	398.578	1.1732	0.123839	9.4736	2.70E-21	8.49E-20
Eif2ak3	855.299	-1.12475	0.118848	-9.46372	2.97E-21	9.32E-20
Eda2r	676.694	-1.72191	0.181963	-9.46299	2.99E-21	9.37E-20
Kpna1	1150.58	-1.02373	0.108197	-9.46178	3.03E-21	9.46E-20
Lpin3	855.956	-0.97333	0.102885	-9.46039	3.07E-21	9.57E-20
Ttll7	859.061	-1.27795	0.135185	-9.45335	3.28E-21	1.02E-19
Osbpl8	1029.36	-1.58697	0.167945	-9.44933	3.41E-21	1.06E-19
Gja1	5468.87	-1.27833	0.135294	-9.44854	3.44E-21	1.07E-19
Gipc1	1665.33	0.820142	0.0868135	9.44717	3.48E-21	1.08E-19
Ptms	10445.3	0.786073	0.0832235	9.44533	3.54E-21	1.09E-19
Kctd10	3234.95	0.706064	0.0748077	9.43839	3.79E-21	1.17E-19
Tob2	1629.25	0.768572	0.0814991	9.43044	4.08E-21	1.26E-19
Cbx6	3492.31	0.77489	0.0822895	9.41663	4.66E-21	1.43E-19
Fmnl3	3013.97	0.707871	0.0751898	9.41445	4.76E-21	1.46E-19
Tbx1	163.366	2.62997	0.279381	9.41357	4.80E-21	1.47E-19
Daam2	282.188	1.57624	0.167512	9.40975	4.97E-21	1.52E-19
Ece1	1058.77	0.858387	0.0912292	9.40912	5.00E-21	1.53E-19
Maml2	350.417	1.372	0.145823	9.40867	5.02E-21	1.53E-19
Cc2d1a	1474.01	0.894742	0.0951976	9.39878	5.52E-21	1.68E-19
Phlda3	1820.17	0.873789	0.0929717	9.39843	5.54E-21	1.68E-19
Myo1c	7610.04	0.668992	0.0713183	9.38037	6.57E-21	1.99E-19
Hsf2	500.03	-1.20975	0.129054	-9.37405	6.98E-21	2.11E-19
Atf3	434.39	-1.14849	0.122563	-9.37065	7.21E-21	2.18E-19
Nmnat2	245.036	1.81081	0.193318	9.367	7.46E-21	2.25E-19
Ptpn14	4031.23	0.704943	0.0752796	9.36433	7.65E-21	2.30E-19
Fgfr2	64.4088	3.31562	0.354187	9.36121	7.88E-21	2.37E-19
Slc16a1	2496.08	-0.792312	0.0846527	-9.35957	8.01E-21	2.40E-19
Nefl	4418.42	0.732535	0.0782686	9.35925	8.03E-21	2.40E-19
Rras2	1713.01	-0.852843	0.0911292	-9.35861	8.08E-21	2.41E-19
Spry1	240.916	1.61826	0.17293	9.35786	8.14E-21	2.42E-19
Lamb1	4629.42	0.778792	0.0832438	9.35556	8.32E-21	2.47E-19
Dock7	3922.52	-0.836482	0.0894227	-9.35425	8.42E-21	2.50E-19
Ptges3	1964.12	-0.756331	0.0808627	-9.35327	8.50E-21	2.52E-19
Hdac7	1459.74	1.30759	0.139812	9.35247	8.56E-21	2.53E-19
Ncam1	3304.32	-0.708645	0.0757745	-9.35203	8.60E-21	2.54E-19
Lamp2	3743.37	-0.805533	0.0862882	-9.33539	1.01E-20	2.97E-19
Igf2r	3875.83	-0.676458	0.0725138	-9.32868	1.07E-20	3.16E-19
Cd28	70.4536	-3.64851	0.391438	-9.32077	1.15E-20	3.39E-19
Nt5dc2	1223.52	0.929841	0.0998519	9.3122	1.25E-20	3.67E-19
Slain2	1541.96	-0.848359	0.0912319	-9.29893	1.42E-20	4.15E-19
Phf19	329.764	1.30542	0.140497	9.29146	1.52E-20	4.45E-19
Asic1	126.792	3.28023	0.353482	9.27976	1.70E-20	4.96E-19
Hsf4	55.5936	3.34621	0.360764	9.27533	1.77E-20	5.16E-19
Ranbp3l	96.018	2.45476	0.265297	9.25289	2.19E-20	6.35E-19
Osbpl3	667.68	1.02639	0.110943	9.25146	2.21E-20	6.43E-19
Ttc7	471.51	1.14165	0.123534	9.24154	2.43E-20	7.04E-19
St3gal1	2743.01	-0.719105	0.0778221	-9.24038	2.46E-20	7.11E-19
Spry4	390.437	1.13871	0.123359	9.23087	2.68E-20	7.75E-19
Nphp4	113.38	2.49101	0.269903	9.22929	2.72E-20	7.85E-19
Prkar2a	1922.63	-0.746406	0.0808813	-9.22842	2.75E-20	7.90E-19
Dmbx1	211.695	-1.53553	0.166406	-9.22763	2.77E-20	7.95E-19
Man1c1	759.589	0.957089	0.103755	9.22447	2.85E-20	8.17E-19
Alox5	1166.86	-1.03085	0.11191	-9.21145	3.22E-20	9.21E-19
Fn1	168736	-0.967791	0.105092	-9.20898	3.29E-20	9.41E-19
Gm37352	519.332	1.30859	0.142316	9.19495	3.75E-20	1.07E-18
G0s2	133.843	2.39022	0.260109	9.18929	3.95E-20	1.13E-18
Spock2	353.578	2.66025	0.289886	9.17687	4.44E-20	1.26E-18
Gpr39	167.787	1.7804	0.194043	9.17528	4.50E-20	1.28E-18
Uap1l1	1797.51	0.992211	0.108212	9.16918	4.77E-20	1.35E-18
Lrrk1	2489.09	0.873748	0.095541	9.14526	5.95E-20	1.68E-18
Kdm1a	2151.4	-0.845112	0.0925102	-9.13534	6.52E-20	1.84E-18
Igdcc4	130.663	1.86382	0.204448	9.11637	7.77E-20	2.19E-18
Cd34	614.055	1.61972	0.177726	9.1136	7.97E-20	2.24E-18
Itm2b	4263.32	1.01147	0.111012	9.11139	8.13E-20	2.29E-18
Htr1b	502.661	1.25307	0.137544	9.1103	8.22E-20	2.30E-18
Gm2694	53.7435	3.23872	0.355788	9.10294	8.79E-20	2.46E-18
Rps6ka2	895.41	-0.893092	0.0981395	-9.10023	9.01E-20	2.52E-18
Casc4	710.874	-1.15772	0.127326	-9.0926	9.67E-20	2.70E-18
Myl4	80.4176	2.5487	0.280539	9.085	1.04E-19	2.89E-18
Foxf2	232.887	1.51927	0.167603	9.06471	1.25E-19	3.48E-18
Farp1	2145.67	0.962518	0.106192	9.06397	1.26E-19	3.49E-18
Dusp5	594.024	1.61196	0.178017	9.05508	1.36E-19	3.78E-18
Ston1	1051.72	1.00467	0.111065	9.04573	1.49E-19	4.12E-18
Ppp2r5b	930.761	-0.969432	0.107197	-9.04345	1.52E-19	4.20E-18
Sh3glb1	5090.55	-0.719234	0.0795912	-9.0366	1.62E-19	4.46E-18
Sipa1l2	594.34	1.05745	0.117134	9.02765	1.75E-19	4.83E-18
Rassf5	289.253	1.334	0.148079	9.00864	2.09E-19	5.74E-18
Rnf128	172.001	-2.16486	0.240389	-9.00567	2.14E-19	5.89E-18
Pik3c2a	1323.96	-1.67882	0.186617	-8.99607	2.34E-19	6.41E-18
Cemip	156.899	2.08462	0.232362	8.97143	2.93E-19	8.01E-18
Rftn2	443.786	1.43396	0.160001	8.9622	3.18E-19	8.70E-18
Gstm2	178.851	2.68919	0.300099	8.96099	3.22E-19	8.78E-18
Peg10	3374.77	1.12477	0.125595	8.95554	3.38E-19	9.21E-18
Rab10	4646.13	-0.871962	0.0973801	-8.95421	3.42E-19	9.30E-18
Plekha6	59.8367	2.80343	0.313816	8.93334	4.13E-19	1.12E-17
Fbn1	6295.75	0.818153	0.0917812	8.91417	4.91E-19	1.33E-17
Oip5os1	785.086	-1.30035	0.145886	-8.91342	4.95E-19	1.34E-17
Akap6	832.163	-0.912761	0.102452	-8.9092	5.14E-19	1.39E-17
Esyt1	3510.7	-0.74705	0.0838958	-8.9045	5.36E-19	1.44E-17
Fzd8	121.96	1.92694	0.216401	8.90449	5.36E-19	1.44E-17
Stc2	701.521	-1.26617	0.142228	-8.90235	5.47E-19	1.47E-17
Snai2	775.993	-1.06599	0.119889	-8.89146	6.03E-19	1.62E-17
Dpysl2	3803.62	0.755064	0.0849663	8.88663	6.30E-19	1.69E-17
Tmeff2	99.8695	2.19252	0.247996	8.84097	9.49E-19	2.54E-17
Tfpi	378.187	-1.35214	0.152947	-8.84058	9.52E-19	2.54E-17
Robo2	183.91	1.89906	0.214861	8.83855	9.70E-19	2.59E-17
Sgcd	90.3614	2.51983	0.285887	8.81407	1.21E-18	3.21E-17
Tgfb1	1239.64	1.03595	0.117632	8.80666	1.29E-18	3.43E-17
Ccnd2	5009.41	-0.752643	0.0855512	-8.79757	1.40E-18	3.71E-17
Efcab14	1012.44	-0.913098	0.103999	-8.77986	1.64E-18	4.34E-17
P3h3	208.503	1.69613	0.193262	8.77632	1.69E-18	4.47E-17
S1pr1	299.98	1.26453	0.14412	8.77414	1.72E-18	4.55E-17
Usp15	1396.65	-0.987742	0.112584	-8.77336	1.73E-18	4.57E-17
Scyl2	889.258	-0.970166	0.110624	-8.76992	1.79E-18	4.71E-17
Nptx1	927.229	1.03881	0.118608	8.75834	1.98E-18	5.21E-17
Gata2	428.506	1.38925	0.158639	8.75733	2.00E-18	5.25E-17
Zbtb7c	286.901	2.38479	0.272383	8.7553	2.04E-18	5.34E-17
Usp14	1755.98	-0.746061	0.0852364	-8.75285	2.08E-18	5.44E-17
Cd82	2138.94	-1.07273	0.122841	-8.73261	2.49E-18	6.50E-17
Cpt1a	1220.99	0.891114	0.102052	8.73192	2.50E-18	6.53E-17
Sp3	1158.14	-1.11051	0.127229	-8.72839	2.58E-18	6.73E-17
Trib2	169.085	1.70593	0.195618	8.72072	2.76E-18	7.18E-17
Dynap	514.297	1.23151	0.141217	8.72067	2.77E-18	7.18E-17
Psma1	1312.14	-0.772484	0.0887116	-8.70782	3.10E-18	8.03E-17
Mtcl1	972.279	0.953761	0.109558	8.70555	3.16E-18	8.18E-17
Snx9	2778.66	0.951335	0.109311	8.70304	3.23E-18	8.35E-17
Mycl	394.136	-2.73031	0.313825	-8.70011	3.32E-18	8.56E-17
Jmjd1c	2641.27	-1.09581	0.126107	-8.6895	3.64E-18	9.38E-17
Rap1gap2	108.735	2.77108	0.319399	8.67592	4.10E-18	1.06E-16
Rdh10	289.008	1.46379	0.168817	8.67089	4.29E-18	1.10E-16
Myo1e	2495.36	1.15332	0.133073	8.66684	4.44E-18	1.14E-16
Phc2	3308.09	0.720318	0.08315	8.66288	4.60E-18	1.18E-16
Atoh8	206.267	2.00112	0.230998	8.66293	4.60E-18	1.18E-16
Aff4	3852.58	-0.811737	0.0937131	-8.66194	4.64E-18	1.18E-16
Spc25	458.647	-1.16389	0.134449	-8.65675	4.85E-18	1.24E-16
Renbp	775.753	1.02856	0.11901	8.64264	5.49E-18	1.40E-16
Cst6	412.123	1.12268	0.129908	8.64208	5.52E-18	1.40E-16
Hmmr	966.305	-0.908713	0.105349	-8.62574	6.37E-18	1.62E-16
Serpinb9b	417.448	-1.16743	0.135482	-8.61687	6.88E-18	1.74E-16
Srgap1	152.102	-1.91957	0.2231	-8.60405	7.69E-18	1.95E-16
Ltbp3	4225.53	0.649778	0.0755214	8.60389	7.71E-18	1.95E-16
Setd7	2425.79	-0.674054	0.0783449	-8.60367	7.72E-18	1.95E-16
Aacs	1087.63	0.862417	0.10027	8.60097	7.90E-18	1.99E-16
Foxred2	325.591	1.24787	0.145243	8.59161	8.58E-18	2.16E-16
Prpf40a	1590.19	-1.03514	0.120675	-8.57793	9.66E-18	2.42E-16
Hexa	2549.6	0.691603	0.080625	8.57802	9.65E-18	2.42E-16
Rhbdf1	905.888	0.858974	0.100321	8.56224	1.11E-17	2.77E-16
Acat2	747.054	1.02233	0.119486	8.55602	1.17E-17	2.92E-16
Dennd11	256.935	-1.34873	0.157803	-8.54696	1.26E-17	3.15E-16
Itga5	7375.53	-0.861134	0.100752	-8.54706	1.26E-17	3.15E-16
C1ra	156.877	1.62093	0.189738	8.54296	1.31E-17	3.26E-16
Gas7	53.4819	4.22708	0.494873	8.54176	1.32E-17	3.28E-16
Il12rb1	106.908	1.81915	0.213216	8.53198	1.44E-17	3.57E-16
Gramd4	863.882	1.10405	0.129405	8.53168	1.44E-17	3.57E-16
Axl	7357.47	0.692848	0.0812552	8.52681	1.50E-17	3.72E-16
Tceal8	653.032	-1.21993	0.143281	-8.51428	1.68E-17	4.14E-16
Phldb1	2073.82	0.756082	0.0888101	8.51347	1.69E-17	4.16E-16
Dse	863.868	0.862641	0.101375	8.50943	1.75E-17	4.31E-16
Ccng1	3846.74	-1.01046	0.119043	-8.48818	2.10E-17	5.16E-16
Pank3	1770.23	-0.828303	0.0976186	-8.4851	2.16E-17	5.29E-16
Amotl2	3533.59	0.911087	0.107421	8.48144	2.22E-17	5.45E-16
Itga7	6358.28	-0.615908	0.0726196	-8.48129	2.23E-17	5.45E-16
Ldlrad4	205.624	1.63543	0.192883	8.47889	2.27E-17	5.56E-16
Gsk3b	3481.63	-0.596431	0.070363	-8.47648	2.32E-17	5.67E-16
Ctnnal1	271.376	1.20533	0.142259	8.47278	2.40E-17	5.84E-16
Fam189b	593.726	1.28565	0.151772	8.47095	2.43E-17	5.92E-16
Ythdf3	1321.45	-1.00361	0.11853	-8.46712	2.52E-17	6.11E-16
Ptgs1	1776.25	0.909181	0.107436	8.46256	2.62E-17	6.35E-16
Abhd8	997.401	-0.78905	0.0932626	-8.46052	2.66E-17	6.45E-16
Ube2d3	3729.97	-0.677042	0.0801047	-8.45196	2.86E-17	6.93E-16
Socs5	1167.21	0.777606	0.0920633	8.44643	3.00E-17	7.26E-16
Arvcf	506.577	-0.986484	0.116812	-8.44509	3.04E-17	7.33E-16
Depdc7	158.928	-1.74174	0.206306	-8.44248	3.11E-17	7.49E-16
Usp29	129.302	-1.72833	0.204928	-8.43384	3.35E-17	8.05E-16
Hs6st1	1138.71	0.814595	0.0967975	8.41545	3.91E-17	9.39E-16
Bcl2l1	1328.35	0.919621	0.10928	8.41526	3.92E-17	9.39E-16
Lrp5	1792.8	0.678935	0.0806788	8.41529	3.92E-17	9.39E-16
Pfkp	1710.41	-0.946161	0.112763	-8.39074	4.83E-17	1.16E-15
Slc22a23	357.239	-1.13494	0.135289	-8.38897	4.90E-17	1.17E-15
Adgrl1	1760.05	0.749472	0.0893717	8.38601	5.03E-17	1.20E-15
Ube2l6	330.162	-1.46434	0.174699	-8.38209	5.20E-17	1.24E-15
Tmem64	2539.95	-0.807386	0.0964113	-8.37439	5.55E-17	1.32E-15
Kcnmb4	73.1954	2.22897	0.266283	8.37069	5.73E-17	1.36E-15
Inhba	2451.4	-2.03253	0.242892	-8.36804	5.86E-17	1.39E-15
Fasn	11842.9	0.753558	0.090081	8.36534	5.99E-17	1.42E-15
Abcg1	69.8853	2.60661	0.311801	8.35986	6.28E-17	1.49E-15
Dusp10	1023.67	-0.904443	0.108224	-8.35712	6.43E-17	1.52E-15
Pnrc2	693.171	-0.993861	0.119015	-8.35076	6.78E-17	1.60E-15
Arpp21	92.5058	-2.04711	0.245364	-8.34316	7.23E-17	1.70E-15
Dkk3	74.3714	5.99966	0.719844	8.33467	7.77E-17	1.83E-15
Pdgfc	1508.63	-0.840695	0.100874	-8.33415	7.81E-17	1.83E-15
Epn2	812.562	0.849873	0.102062	8.32705	8.29E-17	1.94E-15
Ccl7	116.701	2.29757	0.276292	8.31575	9.12E-17	2.14E-15
Synj2	1808.41	0.727591	0.0875069	8.31467	9.20E-17	2.15E-15
Tln2	1726.98	0.722096	0.0870541	8.2948	1.09E-16	2.54E-15
Synpo2	1353.68	-0.831295	0.100246	-8.29253	1.11E-16	2.59E-15
Tg	156.769	1.64603	0.198581	8.28893	1.14E-16	2.66E-15
Brix1	715.67	-1.01202	0.122228	-8.27972	1.23E-16	2.87E-15
Fbxl7	380.661	1.08502	0.13106	8.27883	1.24E-16	2.89E-15
Ptgfr	51.6743	5.04552	0.610044	8.27075	1.33E-16	3.09E-15
Alpk3	53.8481	-3.6766	0.445167	-8.25892	1.47E-16	3.41E-15
Clcn3	1031.44	-0.936577	0.113562	-8.24726	1.62E-16	3.75E-15
Ndufb7	897.142	0.792639	0.0961741	8.24172	1.70E-16	3.92E-15
Xkr5	91.5465	3.69022	0.447854	8.2398	1.73E-16	3.98E-15
Sema4b	738.234	0.845762	0.102707	8.23471	1.80E-16	4.15E-15
Tor4a	432.742	1.00781	0.122407	8.23331	1.82E-16	4.19E-15
Tspo	1265.82	1.32327	0.161071	8.21546	2.11E-16	4.86E-15
Peg3	6137.88	-1.26395	0.154043	-8.20521	2.30E-16	5.28E-15
Plekha5	1064.85	-0.780915	0.0953116	-8.19328	2.54E-16	5.82E-15
Podnl1	868.513	0.831668	0.101507	8.19322	2.54E-16	5.82E-15
Zfp91	2320.13	-0.741028	0.0904584	-8.19192	2.57E-16	5.87E-15
Mex3b	583.317	-1.03694	0.126609	-8.19004	2.61E-16	5.96E-15
Gmps	1673.82	-0.806681	0.098562	-8.18449	2.73E-16	6.23E-15
Plekhf1	352.162	1.12621	0.137625	8.18316	2.76E-16	6.29E-15
Msi2	1698.82	-0.7291	0.0892014	-8.17364	2.99E-16	6.80E-15
Rlf	866.107	-0.888803	0.108776	-8.17097	3.06E-16	6.94E-15
Cpeb4	594.116	-1.34522	0.164728	-8.16632	3.18E-16	7.21E-15
Ripk3	47.8444	4.32227	0.530151	8.1529	3.55E-16	8.04E-15
Htra1	1732.96	-0.662917	0.0813517	-8.14878	3.68E-16	8.31E-15
Gcnt2	253.685	1.23965	0.152138	8.14819	3.69E-16	8.34E-15
Tmprss11f	49.6085	-3.08269	0.378589	-8.1426	3.87E-16	8.72E-15
Gpm6b	236.506	-1.89987	0.233328	-8.14247	3.87E-16	8.72E-15
Ranbp2	3729.6	-1.29263	0.158995	-8.12998	4.29E-16	9.65E-15
Rnf144b	240.341	-1.42042	0.174715	-8.12991	4.30E-16	9.65E-15
Fgfr1	3796.81	0.596656	0.0733934	8.12956	4.31E-16	9.66E-15
Smim20	47.1959	2.92616	0.359996	8.12833	4.35E-16	9.75E-15
Pip4p2	910.887	-0.869763	0.107009	-8.12798	4.37E-16	9.76E-15
Cenpb	3628.62	0.670753	0.0825521	8.1252	4.47E-16	9.97E-15
Arsa	600.725	0.863687	0.106413	8.11635	4.80E-16	1.07E-14
Plk2	3154.99	-0.781973	0.096488	-8.10435	5.30E-16	1.18E-14
Map3k7cl	85.6167	-2.46713	0.304637	-8.09861	5.56E-16	1.24E-14
Sema3f	80.656	3.4069	0.420805	8.09615	5.67E-16	1.26E-14
Ophn1	98.3408	2.08577	0.257814	8.09023	5.96E-16	1.32E-14
Mink1	1721.53	0.706629	0.0873455	8.09004	5.96E-16	1.32E-14
Atxn1	1313.58	-0.814514	0.100761	-8.08365	6.29E-16	1.39E-14
Qsox1	1967.54	0.733205	0.0907384	8.08043	6.45E-16	1.43E-14
Tgfb3	2153	0.698723	0.0864796	8.07963	6.50E-16	1.43E-14
Hspb8	1433.36	-0.963009	0.11927	-8.0742	6.79E-16	1.50E-14
Stk32b	31.1062	-4.93783	0.612493	-8.06185	7.52E-16	1.65E-14
Chn1	432.989	-1.20962	0.15011	-8.05822	7.74E-16	1.70E-14
Vldlr	67.7749	3.93957	0.489409	8.04963	8.30E-16	1.82E-14
Tnpo1	4561.39	-0.616714	0.0766182	-8.04918	8.34E-16	1.83E-14
H2-K1	348.114	1.04774	0.130177	8.0486	8.37E-16	1.83E-14
Por	1478.81	0.764648	0.0950306	8.04634	8.53E-16	1.87E-14
Chst2	1216.86	0.753439	0.09366	8.0444	8.67E-16	1.89E-14
Kcnh2	80.3897	3.05098	0.3793	8.0437	8.72E-16	1.90E-14
Atf2	751.526	-0.826272	0.102752	-8.04139	8.88E-16	1.93E-14
Adamts12	83.0042	2.63057	0.327408	8.03454	9.39E-16	2.04E-14
Fhdc1	111.271	2.30277	0.286806	8.02903	9.82E-16	2.13E-14
Tank	470.352	-1.33572	0.1664	-8.02715	9.98E-16	2.16E-14
Cand2	801.289	-0.811061	0.101047	-8.02653	1.00E-15	2.17E-14
Apaf1	1008.76	-0.837178	0.104379	-8.02052	1.05E-15	2.28E-14
Ube3a	1358.79	-1.25056	0.156095	-8.01154	1.13E-15	2.45E-14
Frk	311.407	-1.38239	0.172556	-8.01129	1.14E-15	2.45E-14
Akirin1	773.899	-0.919127	0.114762	-8.00897	1.16E-15	2.49E-14
Phlpp1	606.022	1.03293	0.129034	8.00514	1.19E-15	2.57E-14
Calr	18610.1	0.798901	0.0998313	8.00251	1.22E-15	2.62E-14
Hgf	165.217	2.26276	0.282846	7.99998	1.24E-15	2.67E-14
Rb1cc1	1015.03	-1.6336	0.204211	-7.99959	1.25E-15	2.68E-14
Pmp22	933.332	0.964134	0.120533	7.99894	1.25E-15	2.69E-14
Cyb5r3	7571.73	0.778698	0.0973706	7.99726	1.27E-15	2.72E-14
Emp2	1969.5	0.879529	0.109986	7.99672	1.28E-15	2.73E-14
S100a16	338.069	1.20463	0.150645	7.99649	1.28E-15	2.73E-14
Mtpn	4818.36	-0.69075	0.0864121	-7.99367	1.31E-15	2.79E-14
Actn4	9418.47	0.529587	0.0663084	7.98672	1.39E-15	2.95E-14
Kirrel3	97.7298	2.42218	0.303531	7.98	1.46E-15	3.11E-14
Cd248	133.106	2.26501	0.283861	7.97932	1.47E-15	3.12E-14
Purb	4656.29	-1.16393	0.146212	-7.96055	1.71E-15	3.63E-14
Spopl	467.125	-1.53122	0.192479	-7.95525	1.79E-15	3.79E-14
Cltb	826.638	0.93537	0.117595	7.95414	1.80E-15	3.81E-14
Spsb1	479.833	-0.978444	0.123023	-7.95331	1.82E-15	3.84E-14
Cpq	282.709	1.90004	0.238957	7.95139	1.84E-15	3.89E-14
Tbc1d2b	736.344	0.846124	0.106445	7.94894	1.88E-15	3.96E-14
Fkbp10	3091.01	0.649869	0.0817887	7.9457	1.93E-15	4.06E-14
Mocs1	379.942	1.19168	0.150261	7.9307	2.18E-15	4.58E-14
Prr5	147.289	1.55781	0.196559	7.92541	2.27E-15	4.77E-14
Carns1	98.9063	1.97913	0.249782	7.92344	2.31E-15	4.84E-14
Casp3	1342.35	-0.908784	0.114783	-7.91738	2.43E-15	5.08E-14
Enc1	1590.11	0.642237	0.0811274	7.9164	2.44E-15	5.11E-14
Papss1	1251.91	0.722479	0.091299	7.91333	2.51E-15	5.23E-14
Ifitm3	2089.81	1.06062	0.134055	7.91182	2.54E-15	5.29E-14
F2r	2964.21	0.741414	0.093717	7.9112	2.55E-15	5.31E-14
Syk	135.495	1.90884	0.24178	7.89495	2.90E-15	6.04E-14
Tecr	2845.67	0.901652	0.114248	7.89208	2.97E-15	6.18E-14
Btd	277.811	1.29845	0.164578	7.88958	3.03E-15	6.29E-14
Slc25a1	956.77	0.805276	0.10207	7.88947	3.03E-15	6.29E-14
Ttc28	1671.79	0.908037	0.11516	7.88502	3.14E-15	6.51E-14
Agap1	2156.1	-0.664557	0.0843522	-7.87837	3.32E-15	6.86E-14
Col3a1	22762.2	0.908776	0.11538	7.87636	3.37E-15	6.96E-14
Pik3ip1	165.332	1.61852	0.20556	7.87372	3.44E-15	7.10E-14
Dnm1l	1459.79	-1.07235	0.13629	-7.86814	3.60E-15	7.42E-14
Heyl	99.9861	1.90726	0.242544	7.8636	3.73E-15	7.68E-14
1110002E22Rik	2626.28	-0.888408	0.113097	-7.85528	3.99E-15	8.20E-14
Dmxl1	957.95	-1.34685	0.171555	-7.85081	4.13E-15	8.48E-14
Efhd1	163.737	1.63668	0.208477	7.85065	4.14E-15	8.48E-14
Plxnd1	3220.83	-0.955701	0.121764	-7.8488	4.20E-15	8.60E-14
Gadd45gip1	576.571	0.84711	0.108101	7.83629	4.64E-15	9.49E-14
Pik3c2b	80.1914	2.18821	0.27934	7.83347	4.75E-15	9.69E-14
Idh1	951.182	0.779512	0.0995399	7.83115	4.83E-15	9.86E-14
Pkp1	280.261	1.51749	0.193882	7.82687	5.00E-15	1.02E-13
Cdk6	3618.84	-0.699188	0.0893663	-7.82384	5.12E-15	1.04E-13
Eif2s2	1266.37	-1.17144	0.149843	-7.81781	5.38E-15	1.09E-13
Lrp4	2179.87	0.819877	0.104996	7.80863	5.78E-15	1.17E-13
Chmp4c	137.036	-1.69615	0.217264	-7.80685	5.86E-15	1.19E-13
Hhat	149.214	1.58976	0.203678	7.80524	5.94E-15	1.20E-13
Extl3	2503.85	0.639775	0.0819971	7.80241	6.07E-15	1.23E-13
Plat	655.315	-0.836288	0.107237	-7.79853	6.26E-15	1.27E-13
Sema4f	140.548	-1.48644	0.190796	-7.79076	6.66E-15	1.34E-13
Pus10	438.979	-1.04693	0.134481	-7.78494	6.97E-15	1.41E-13
Sall2	365.064	1.80893	0.232394	7.78393	7.03E-15	1.42E-13
Larp6	26.3437	4.37875	0.562928	7.77853	7.34E-15	1.48E-13
Shroom3	63.9468	-2.48528	0.319812	-7.77105	7.78E-15	1.56E-13
Dock8	407.03	1.30598	0.168114	7.76843	7.95E-15	1.59E-13
Syne3	1527.12	1.30737	0.168338	7.76637	8.08E-15	1.62E-13
Ahnak	51460.7	0.862339	0.111099	7.76187	8.37E-15	1.67E-13
Isoc2a	81.1032	2.03368	0.262214	7.7558	8.78E-15	1.75E-13
Lypd6	134.433	-1.95917	0.252846	-7.74847	9.30E-15	1.86E-13
Ermp1	1883.82	-0.855797	0.110449	-7.74832	9.31E-15	1.86E-13
Agap2	42.8117	3.05889	0.394918	7.74563	9.51E-15	1.89E-13
Dact1	201.229	-1.49243	0.192787	-7.74132	9.84E-15	1.96E-13
Igf1	97.1692	3.37346	0.43621	7.73358	1.05E-14	2.08E-13
Dtx4	1204.6	-0.874354	0.113092	-7.73132	1.06E-14	2.11E-13
Fam160a1	570.446	1.00352	0.12986	7.72772	1.09E-14	2.17E-13
Rorb	480.922	-1.06479	0.137816	-7.72612	1.11E-14	2.20E-13
Pde7a	612.718	-1.14143	0.147759	-7.72495	1.12E-14	2.21E-13
Eloc	547.159	-1.24718	0.161518	-7.72159	1.15E-14	2.27E-13
Chrna1	5049.21	-1.46785	0.190319	-7.71254	1.23E-14	2.43E-13
Rell1	1081.95	-0.710916	0.092282	-7.70373	1.32E-14	2.60E-13
Nlrx1	74.071	2.99972	0.389709	7.69733	1.39E-14	2.73E-13
Rhobtb2	706.775	0.781556	0.101562	7.69534	1.41E-14	2.77E-13
St8sia2	103.993	-4.24339	0.551856	-7.6893	1.48E-14	2.90E-13
Rspo2	51.3682	5.09038	0.662999	7.67781	1.62E-14	3.17E-13
Nhsl2	42.1324	4.09313	0.533417	7.67342	1.67E-14	3.28E-13
Lrrc75b	95.8428	1.79088	0.233472	7.67066	1.71E-14	3.35E-13
Insr	1313.36	-0.897481	0.117082	-7.66538	1.78E-14	3.48E-13
Sh3gl3	73.3583	2.37947	0.310457	7.66441	1.80E-14	3.51E-13
Tap2	82.2134	2.99646	0.391148	7.66068	1.85E-14	3.61E-13
Mprip	8039.03	0.497316	0.0649788	7.65352	1.96E-14	3.81E-13
Pygo1	73.3557	2.05834	0.268979	7.65242	1.97E-14	3.83E-13
Zwint	2568.58	-0.829258	0.108366	-7.6524	1.97E-14	3.83E-13
Zfp518a	124.898	-2.02602	0.265009	-7.64509	2.09E-14	4.05E-13
Mical2	6694.75	-0.550125	0.0720702	-7.63318	2.29E-14	4.44E-13
Gper1	237.918	2.71063	0.355138	7.6326	2.30E-14	4.45E-13
Tnfrsf9	36.2074	-3.4382	0.450574	-7.6307	2.33E-14	4.51E-13
Zswim4	672.5	0.853077	0.111794	7.63081	2.33E-14	4.51E-13
F11r	195.85	-1.64974	0.216356	-7.62513	2.44E-14	4.70E-13
Tgfb2	579.308	-1.08058	0.141835	-7.61857	2.56E-14	4.94E-13
Usp13	221.413	-1.66831	0.219009	-7.61753	2.59E-14	4.98E-13
Crbn	350.629	-1.10644	0.145304	-7.61466	2.64E-14	5.08E-13
Csk	1083.97	0.727573	0.0955861	7.61171	2.71E-14	5.20E-13
Il11ra1	49.4883	3.18611	0.418651	7.61042	2.73E-14	5.24E-13
Cmah	478.564	-6.27595	0.824705	-7.60993	2.74E-14	5.26E-13
Wars	2145.25	-0.659287	0.0866664	-7.60718	2.80E-14	5.36E-13
Riok3	1292.13	-0.747239	0.098245	-7.60587	2.83E-14	5.41E-13
Stam	1254.28	-1.0776	0.14175	-7.60208	2.91E-14	5.56E-13
Sh3bgrl	1022.89	-1.78566	0.235519	-7.58179	3.41E-14	6.50E-13
P3h4	1084.5	0.773452	0.10214	7.57244	3.66E-14	6.98E-13
Ccn3	513.162	1.36225	0.180025	7.56703	3.82E-14	7.27E-13
Mastl	513.474	-1.17197	0.154909	-7.56553	3.86E-14	7.34E-13
Mgst1	47.6641	2.66255	0.352868	7.54546	4.51E-14	8.56E-13
Fyttd1	965.395	-0.851296	0.112851	-7.54353	4.57E-14	8.68E-13
Slc44a2	3271.34	0.629402	0.0834527	7.54203	4.63E-14	8.77E-13
Atad2b	610.172	-1.08173	0.143492	-7.53865	4.75E-14	8.99E-13
Timp2	15288.8	0.599063	0.0794751	7.53774	4.78E-14	9.04E-13
Micall2	308.815	1.01081	0.134105	7.53745	4.79E-14	9.05E-13
Zfp322a	204.993	-1.36127	0.180641	-7.53579	4.85E-14	9.15E-13
Pip5k1b	55.1093	-2.60525	0.346184	-7.52563	5.25E-14	9.88E-13
Fosl2	4614.08	-0.566144	0.0755447	-7.49416	6.67E-14	1.26E-12
Dram1	84.0254	1.95995	0.261631	7.49127	6.82E-14	1.28E-12
Asb5	2751.98	-1.30204	0.173871	-7.48851	6.97E-14	1.31E-12
Trabd2b	169.925	2.16643	0.289314	7.48816	6.98E-14	1.31E-12
Amot	1403.52	0.709319	0.0947425	7.4868	7.06E-14	1.32E-12
Plec	39611.5	0.657122	0.0877995	7.48435	7.19E-14	1.35E-12
Ptpre	116.335	1.95658	0.26148	7.48271	7.28E-14	1.36E-12
Mfap5	65.9274	6.67482	0.89221	7.48122	7.36E-14	1.37E-12
Mvk	400.329	0.934252	0.125015	7.47309	7.83E-14	1.46E-12
Vash1	219.203	-1.26906	0.170155	-7.45822	8.77E-14	1.63E-12
Senp5	1889.3	-0.709011	0.0951308	-7.45301	9.12E-14	1.70E-12
Sorcs1	55.6291	3.29382	0.442614	7.44174	9.94E-14	1.85E-12
Tnik	473.48	-1.98352	0.267022	-7.42829	1.10E-13	2.04E-12
Mgll	75.5672	3.0735	0.413778	7.4279	1.10E-13	2.05E-12
Nog	38.2685	-3.70763	0.499328	-7.42523	1.13E-13	2.09E-12
1700025G04Rik	293.876	-1.08027	0.14559	-7.41991	1.17E-13	2.17E-12
Prss23	1430.21	0.972951	0.131184	7.41668	1.20E-13	2.22E-12
Plac8	15.9292	6.10023	0.82274	7.41453	1.22E-13	2.25E-12
Ranbp6	148.404	-1.6225	0.218836	-7.41419	1.22E-13	2.26E-12
Trerf1	455.088	1.15094	0.155342	7.40909	1.27E-13	2.34E-12
Rerg	53.4643	2.98577	0.403066	7.40766	1.29E-13	2.37E-12
Map3k14	264.596	1.07525	0.145185	7.40612	1.30E-13	2.39E-12
Rftn1	200.982	1.25919	0.17002	7.40611	1.30E-13	2.39E-12
Fhod3	574.76	-1.0229	0.138135	-7.40509	1.31E-13	2.40E-12
Aldh2	5507.17	0.592691	0.0800988	7.3995	1.37E-13	2.50E-12
Aebp2	1444.32	-0.749593	0.101319	-7.39832	1.38E-13	2.52E-12
Sntb1	277.585	-2.10258	0.284353	-7.39427	1.42E-13	2.60E-12
Prkx	890.655	-0.83277	0.112635	-7.39354	1.43E-13	2.61E-12
Rif1	920.23	-1.7713	0.23965	-7.3912	1.46E-13	2.65E-12
Rnf157	867.182	0.843198	0.114123	7.38852	1.48E-13	2.71E-12
mt-Nd1	34857.7	-1.28256	0.173654	-7.38576	1.52E-13	2.76E-12
B3galnt1	173.299	1.25737	0.170318	7.3825	1.55E-13	2.82E-12
Serpine1	5582.42	-0.544168	0.0737625	-7.3773	1.62E-13	2.93E-12
Wnt9a	147.99	1.41926	0.192495	7.37295	1.67E-13	3.03E-12
Rassf2	167.839	1.7255	0.234472	7.3591	1.85E-13	3.36E-12
Glrx	247.396	1.13737	0.154719	7.35118	1.96E-13	3.56E-12
Ctdspl2	598.475	-0.917454	0.124851	-7.34839	2.01E-13	3.63E-12
Tgoln1	1482.81	-0.625671	0.0852262	-7.3413	2.12E-13	3.82E-12
Rin3	694.532	-0.749382	0.102204	-7.33222	2.26E-13	4.09E-12
B230219D22Rik	945.424	-0.936115	0.127765	-7.32684	2.36E-13	4.25E-12
Homer1	334.936	-1.1258	0.153661	-7.32648	2.36E-13	4.25E-12
Rab31	3454.88	0.687804	0.093946	7.32127	2.46E-13	4.42E-12
Fem1c	784.276	-0.73679	0.100729	-7.31456	2.58E-13	4.64E-12
Ptcd3	911.816	-0.708239	0.0968818	-7.31035	2.66E-13	4.78E-12
Vps13a	895.032	-1.40921	0.192822	-7.30834	2.70E-13	4.85E-12
Cpox	974.075	-0.772136	0.105743	-7.30202	2.83E-13	5.08E-12
Cdh2	2727.84	-0.625996	0.0857321	-7.30177	2.84E-13	5.08E-12
Themis	33.8365	-4.68893	0.642464	-7.29835	2.91E-13	5.21E-12
B4galnt1	439.116	0.903871	0.124073	7.28499	3.22E-13	5.74E-12
Add3	290.325	-1.03065	0.141618	-7.27768	3.40E-13	6.06E-12
Flii	3160.39	0.579538	0.0796411	7.27687	3.42E-13	6.09E-12
Foxc2	561.736	1.02808	0.141371	7.27224	3.54E-13	6.29E-12
Nudt9	715.089	0.94844	0.130485	7.26858	3.63E-13	6.46E-12
Lrrcc1	239.746	-1.72137	0.236879	-7.26685	3.68E-13	6.54E-12
AU018091	63.747	-2.65115	0.364867	-7.26607	3.70E-13	6.57E-12
Mtr	805.531	-0.740479	0.101973	-7.26155	3.83E-13	6.78E-12
Ccdc50	1412.5	-0.673751	0.0927871	-7.26126	3.84E-13	6.79E-12
Nacc1	4484.34	0.67965	0.0936119	7.2603	3.86E-13	6.83E-12
Ttyh3	1373.27	0.638741	0.0879898	7.25926	3.89E-13	6.88E-12
P4hb	12685.9	0.499854	0.0688625	7.25873	3.91E-13	6.90E-12
Zmym2	951.227	-0.707847	0.0975408	-7.25693	3.96E-13	6.98E-12
Mindy1	804.303	0.740925	0.102118	7.25558	4.00E-13	7.04E-12
Chst3	373.836	-1.00535	0.138659	-7.25052	4.15E-13	7.30E-12
Ccar2	1026.71	0.715773	0.0987211	7.25046	4.15E-13	7.30E-12
Mis18bp1	370.335	-1.76659	0.244112	-7.2368	4.59E-13	8.06E-12
Rgs2	118.087	1.90852	0.263787	7.23507	4.65E-13	8.16E-12
Eif3m	891.704	-0.888393	0.122832	-7.23258	4.74E-13	8.30E-12
Map1lc3a	774.321	-0.863048	0.11934	-7.23184	4.76E-13	8.34E-12
9930012K11Rik	108.748	1.62233	0.224381	7.23027	4.82E-13	8.43E-12
Tmem159	112.772	1.6971	0.234817	7.22731	4.93E-13	8.60E-12
Pdgfd	214.639	-1.69577	0.234682	-7.22583	4.98E-13	8.69E-12
Src	1958.62	-0.778905	0.107821	-7.22406	5.05E-13	8.79E-12
Ccar1	1479.86	-0.807786	0.11184	-7.22272	5.10E-13	8.87E-12
Carhsp1	2228.89	-0.624316	0.0864901	-7.21835	5.26E-13	9.15E-12
Etfrf1	108.291	-1.80707	0.250486	-7.21423	5.42E-13	9.42E-12
Klf7	723.591	0.758279	0.105137	7.21228	5.50E-13	9.55E-12
4931406P16Rik	1539.78	0.667252	0.0925676	7.20827	5.67E-13	9.82E-12
Adamtsl1	39.6836	3.43718	0.477381	7.20009	6.02E-13	1.04E-11
Kif3c	1328.92	-0.651592	0.0905148	-7.19873	6.08E-13	1.05E-11
Pag1	417.994	-0.959405	0.133416	-7.19107	6.43E-13	1.11E-11
Rab7b	169.817	1.87706	0.261062	7.1901	6.47E-13	1.12E-11
Lpar6	112.162	-1.93495	0.269203	-7.18769	6.59E-13	1.14E-11
Cln8	965.56	-0.704608	0.0980602	-7.18546	6.70E-13	1.15E-11
Zbtb10	470.016	-1.07926	0.150221	-7.18448	6.75E-13	1.16E-11
Nus1	1149.65	-0.766069	0.106671	-7.18162	6.89E-13	1.18E-11
Slc1a6	45.1722	6.81399	0.950149	7.1715	7.42E-13	1.27E-11
Arhgef17	3050.66	0.604462	0.0842905	7.17118	7.44E-13	1.28E-11
Prrx2	501.659	1.10904	0.154727	7.16771	7.63E-13	1.31E-11
Rps6ka4	1168.77	0.789752	0.110278	7.16143	7.98E-13	1.37E-11
Def6	107.486	1.87126	0.261397	7.15871	8.14E-13	1.39E-11
Hmga2	3705.69	0.914865	0.127823	7.15726	8.23E-13	1.41E-11
Cd164	4002.87	-0.748126	0.104552	-7.15557	8.33E-13	1.42E-11
Zfp770	240.487	-1.50669	0.210612	-7.15386	8.44E-13	1.44E-11
Sh3kbp1	2284.79	0.711288	0.099483	7.14984	8.69E-13	1.48E-11
Marchf11	198.711	1.7372	0.243012	7.14861	8.77E-13	1.49E-11
Syne2	2330.98	-0.591244	0.0828638	-7.13513	9.67E-13	1.64E-11
Lyn	211.653	1.4516	0.203765	7.1239	1.05E-12	1.78E-11
Gprc5a	463.312	0.826864	0.116102	7.12189	1.06E-12	1.80E-11
mt-Cytb	32103.3	-1.18888	0.166933	-7.12192	1.06E-12	1.80E-11
Sgo2a	456.114	-1.2167	0.170884	-7.12003	1.08E-12	1.83E-11
Dusp1	1590.83	-0.782185	0.109856	-7.1201	1.08E-12	1.83E-11
H2-D1	389.724	0.912194	0.128178	7.11662	1.11E-12	1.87E-11
mt-Co1	71982.4	-0.688852	0.0968074	-7.1157	1.11E-12	1.88E-11
Trappc13	624.939	-0.819547	0.115206	-7.11376	1.13E-12	1.90E-11
Mmgt1	850.538	-0.716374	0.100783	-7.10807	1.18E-12	1.98E-11
Notum	38.6026	4.74803	0.668319	7.10444	1.21E-12	2.03E-11
Washc4	1243.78	-1.35106	0.190198	-7.10345	1.22E-12	2.05E-11
Fam189a2	71.2709	-2.11363	0.297923	-7.09454	1.30E-12	2.18E-11
Mpp5	428.304	-1.31618	0.185622	-7.09063	1.33E-12	2.24E-11
Fat4	1708.01	0.561669	0.0792162	7.09032	1.34E-12	2.24E-11
Dag1	4525.16	0.924227	0.130362	7.08967	1.34E-12	2.25E-11
Zfp219	527.975	0.790757	0.111564	7.08791	1.36E-12	2.28E-11
Cep290	317.287	-1.6288	0.229857	-7.08616	1.38E-12	2.30E-11
Cox17	239.69	-1.23835	0.174816	-7.08373	1.40E-12	2.34E-11
H19	53037.2	-0.573224	0.0810252	-7.07463	1.50E-12	2.50E-11
Dmtf1	551.724	-0.829529	0.117291	-7.07237	1.52E-12	2.54E-11
Snta1	605.459	0.950588	0.134414	7.07209	1.53E-12	2.54E-11
Snx1	2277.16	-0.655328	0.0926918	-7.06997	1.55E-12	2.58E-11
Pip4p1	782.377	0.726638	0.102837	7.06591	1.60E-12	2.65E-11
Smchd1	1896.26	-0.761368	0.107807	-7.06232	1.64E-12	2.72E-11
Rnf217	949.013	-0.729636	0.103364	-7.0589	1.68E-12	2.78E-11
Ptprj	523.603	-0.87719	0.124318	-7.05604	1.71E-12	2.84E-11
Kifc3	377.428	1.20578	0.170929	7.05431	1.73E-12	2.87E-11
Olfm1	2403.13	-1.0423	0.147763	-7.05384	1.74E-12	2.88E-11
Apln	180.865	2.28445	0.323916	7.0526	1.76E-12	2.90E-11
Arrb1	270.53	1.2212	0.173252	7.04868	1.81E-12	2.98E-11
Gramd1b	440.831	0.933572	0.132852	7.02716	2.11E-12	3.47E-11
Mrpl42	742.125	-0.872495	0.124257	-7.02171	2.19E-12	3.61E-11
Cgref1	57.1204	2.34276	0.333875	7.01688	2.27E-12	3.73E-11
Phip	1956.84	-1.68373	0.239973	-7.01634	2.28E-12	3.74E-11
Zic2	28.0399	3.78663	0.539685	7.01636	2.28E-12	3.74E-11
Ddias	249.214	-1.31094	0.186849	-7.01607	2.28E-12	3.74E-11
Nr4a1	260.446	1.43457	0.20468	7.00882	2.40E-12	3.94E-11
Zfp644	1171.7	-0.944581	0.134923	-7.00086	2.54E-12	4.16E-11
Nes	21388.1	-0.504272	0.0720568	-6.99825	2.59E-12	4.24E-11
Armcx4	228.763	-1.41813	0.202676	-6.99704	2.61E-12	4.27E-11
Esf1	348.02	-1.79971	0.257247	-6.99603	2.63E-12	4.30E-11
Inpp5j	39.8618	-2.73219	0.390544	-6.99586	2.64E-12	4.30E-11
Enpp2	139.834	3.13165	0.448172	6.9876	2.80E-12	4.56E-11
Fkbp3	514.395	-1.36862	0.195884	-6.9869	2.81E-12	4.57E-11
Ptger4	257.816	1.11046	0.158967	6.98547	2.84E-12	4.62E-11
Carmn	155.704	1.40045	0.200551	6.98305	2.89E-12	4.69E-11
Cbx7	201.973	1.38178	0.197881	6.9829	2.89E-12	4.69E-11
Klf4	506.468	1.58377	0.226838	6.98194	2.91E-12	4.72E-11
Chm	273.567	-1.71993	0.246387	-6.98058	2.94E-12	4.76E-11
Nuak2	279.111	1.04535	0.149909	6.97327	3.10E-12	5.01E-11
Endod1	231.857	1.13153	0.162347	6.96981	3.17E-12	5.13E-11
Prelp	135.654	7.25248	1.04242	6.95734	3.47E-12	5.60E-11
Snrpn	59.3548	2.10907	0.303422	6.95095	3.63E-12	5.85E-11
Ldlrap1	612.392	0.799019	0.114987	6.94878	3.68E-12	5.94E-11
Npepl1	675.747	1.29377	0.186213	6.94781	3.71E-12	5.97E-11
Rai14	3856.57	0.603848	0.0869382	6.94572	3.77E-12	6.06E-11
Ptchd4	16.4712	4.58727	0.660684	6.94321	3.83E-12	6.16E-11
Tanc1	2873.98	0.54132	0.0780047	6.93959	3.93E-12	6.31E-11
Mmp19	333.171	1.19371	0.172098	6.93625	4.03E-12	6.46E-11
Svil	2117.98	-0.5573	0.0804089	-6.93082	4.18E-12	6.71E-11
Lrrc32	61.218	3.65571	0.527869	6.92541	4.35E-12	6.96E-11
D8Ertd738e	1151.43	0.872115	0.12598	6.92265	4.43E-12	7.09E-11
Dusp14	374.714	-0.927546	0.134023	-6.92078	4.49E-12	7.18E-11
Id1	497.752	1.15202	0.166495	6.91921	4.54E-12	7.25E-11
mt-Nd2	17768.7	-1.248	0.180499	-6.91417	4.71E-12	7.51E-11
Thsd4	26.1408	3.63135	0.525864	6.9055	5.00E-12	7.97E-11
Tm4sf1	2170.59	0.796239	0.1154	6.89979	5.21E-12	8.29E-11
Fgf10	286.923	1.68146	0.244101	6.88837	5.64E-12	8.98E-11
Il3ra	221.382	1.1392	0.165384	6.88823	5.65E-12	8.98E-11
Fstl3	233.751	1.18469	0.171994	6.88799	5.66E-12	8.98E-11
Dkk2	83.9137	2.43629	0.353842	6.88523	5.77E-12	9.15E-11
Dusp7	472.908	1.1283	0.163944	6.88223	5.89E-12	9.34E-11
4932438A13Rik	2037.33	-0.80493	0.116996	-6.87997	5.99E-12	9.48E-11
Ptpn4	378.088	-1.65375	0.240508	-6.87609	6.15E-12	9.73E-11
Cdc42bpg	453.064	-0.949707	0.138129	-6.87549	6.18E-12	9.76E-11
Fblim1	1022.35	-0.795321	0.115697	-6.87416	6.24E-12	9.84E-11
Cops2	1154.75	-1.66973	0.242941	-6.87299	6.29E-12	9.91E-11
Gjb3	28.247	4.33299	0.631061	6.8662	6.59E-12	1.04E-10
Pla2g7	55.0999	2.6056	0.379837	6.85979	6.90E-12	1.09E-10
Mest	64.0047	4.40006	0.641454	6.85951	6.91E-12	1.09E-10
Sox11	984.755	-1.00182	0.146071	-6.85845	6.96E-12	1.09E-10
Gm45512	26.7551	-3.65615	0.533221	-6.85673	7.05E-12	1.11E-10
Thsd7a	615.99	1.02345	0.149313	6.85442	7.16E-12	1.12E-10
Nsdhl	747.066	0.873363	0.127431	6.85362	7.20E-12	1.13E-10
Bin1	4547.1	-0.579173	0.0845372	-6.8511	7.33E-12	1.15E-10
Dmp1	20.4479	4.81402	0.702886	6.84893	7.44E-12	1.16E-10
Gm10801	27.1719	5.6984	0.832105	6.84817	7.48E-12	1.17E-10
Kctd15	309.744	1.05261	0.153751	6.84621	7.58E-12	1.18E-10
Dlgap4	1689.78	-0.617456	0.090251	-6.84154	7.83E-12	1.22E-10
Cers4	15.1166	4.66909	0.68275	6.83865	7.99E-12	1.25E-10
Zfp422	39.4399	2.76955	0.405284	6.83359	8.28E-12	1.29E-10
Ola1	873.266	-0.884393	0.129492	-6.8297	8.51E-12	1.32E-10
Cln3	48.9108	2.55963	0.374797	6.82939	8.53E-12	1.32E-10
Abcg2	636.743	-0.885084	0.129656	-6.82642	8.71E-12	1.35E-10
Cdk18	1555.71	-0.811977	0.118971	-6.82498	8.79E-12	1.36E-10
Fmnl2	457.002	1.03797	0.152105	6.82403	8.85E-12	1.37E-10
Sirt1	401.921	-0.86781	0.127172	-6.82391	8.86E-12	1.37E-10
Hipk2	3180.58	-0.706229	0.103547	-6.82037	9.08E-12	1.40E-10
Ptbp3	2533.69	-0.700424	0.102729	-6.81819	9.22E-12	1.42E-10
Dnajc2	556.382	-0.976581	0.143235	-6.81801	9.23E-12	1.42E-10
Rcan1	645.845	-0.805313	0.118118	-6.81788	9.24E-12	1.42E-10
Myh9	57348.7	0.673508	0.0988051	6.81653	9.33E-12	1.44E-10
Hsp90aa1	4864.7	-1.50495	0.220809	-6.81562	9.39E-12	1.44E-10
Tax1bp1	1427.42	-0.801719	0.117762	-6.80799	9.90E-12	1.52E-10
Des	17402.7	-0.629533	0.0924905	-6.80646	1.00E-11	1.54E-10
Plcd1	345.434	0.895187	0.131611	6.80177	1.03E-11	1.59E-10
Zbtb43	612.057	-0.832048	0.122366	-6.79968	1.05E-11	1.61E-10
Tnks	2918.63	-0.498295	0.073309	-6.79718	1.07E-11	1.63E-10
Phf10	1473.3	-0.792303	0.116617	-6.79406	1.09E-11	1.67E-10
Pxdn	2933.17	-0.610129	0.0898343	-6.79172	1.11E-11	1.69E-10
Twsg1	1368.29	-0.640102	0.0942548	-6.79118	1.11E-11	1.70E-10
Snrpb2	372.282	-0.89472	0.131755	-6.79077	1.12E-11	1.70E-10
Ccdc186	736.569	-1.1489	0.169245	-6.78836	1.13E-11	1.73E-10
Robo1	2021.69	-0.735977	0.108437	-6.78716	1.14E-11	1.74E-10
Ndst1	3652.39	0.478237	0.0704903	6.78444	1.17E-11	1.77E-10
Tubb2b	1953.51	-0.612929	0.0903508	-6.78388	1.17E-11	1.78E-10
Haus2	261.954	-1.00485	0.148155	-6.78244	1.18E-11	1.80E-10
Foxl1	114.292	1.72428	0.254418	6.77736	1.22E-11	1.86E-10
Cbln1	33.6136	4.38406	0.646911	6.77692	1.23E-11	1.86E-10
Fbxo10	376.008	0.863902	0.127586	6.77112	1.28E-11	1.94E-10
Errfi1	2186.36	0.606141	0.0895345	6.76992	1.29E-11	1.95E-10
Cdhr1	24.2725	4.10589	0.606892	6.76543	1.33E-11	2.01E-10
Dot1l	2092.67	-0.786616	0.116312	-6.76298	1.35E-11	2.04E-10
Fam114a1	1119.23	0.842181	0.124541	6.76227	1.36E-11	2.05E-10
Agfg2	543.043	0.847146	0.125328	6.75941	1.39E-11	2.09E-10
Vps13b	1746.77	-0.607473	0.089878	-6.75886	1.39E-11	2.10E-10
Cacna2d1	1369.34	-0.785376	0.11627	-6.75476	1.43E-11	2.15E-10
Gm2a	310.467	1.12437	0.166505	6.75277	1.45E-11	2.18E-10
Map1b	9550.55	-0.570196	0.0844397	-6.75269	1.45E-11	2.18E-10
Ndufaf4	293.079	-1.34984	0.200065	-6.74701	1.51E-11	2.27E-10
Zfp800	189.489	-1.21852	0.180667	-6.74456	1.53E-11	2.30E-10
Zbtb20	4444.08	-1.0732	0.159124	-6.74442	1.54E-11	2.30E-10
Mtarc2	508.705	0.877815	0.130171	6.74354	1.55E-11	2.32E-10
Orai2	369.619	0.876134	0.13	6.7395	1.59E-11	2.38E-10
Mn1	116.84	2.2874	0.339699	6.73362	1.65E-11	2.47E-10
Ano1	25.5853	3.26943	0.485621	6.73246	1.67E-11	2.49E-10
Ccdc88c	250.856	-1.0066	0.149558	-6.73051	1.69E-11	2.52E-10
H2-Q4	62.2407	1.84654	0.27441	6.72914	1.71E-11	2.55E-10
Slc43a1	70.5129	2.45287	0.365119	6.718	1.84E-11	2.75E-10
Lbr	1249.18	0.839479	0.125046	6.71335	1.90E-11	2.83E-10
Chka	1459.39	-0.742415	0.110593	-6.71305	1.91E-11	2.83E-10
St3gal4	589.687	0.972323	0.144864	6.71196	1.92E-11	2.85E-10
Morf4l2	4139.48	-0.542475	0.080825	-6.71172	1.92E-11	2.86E-10
Tet2	773.687	-0.843971	0.125976	-6.69944	2.09E-11	3.10E-10
Rmnd5a	784.217	-1.01014	0.150875	-6.69522	2.15E-11	3.19E-10
Cdip1	923.518	-0.680706	0.101675	-6.69493	2.16E-11	3.20E-10
Fxyd5	321.939	2.13729	0.319469	6.69014	2.23E-11	3.30E-10
Tmem30a	1142.78	-1.02846	0.153727	-6.69021	2.23E-11	3.30E-10
Knl1	839.551	-2.00375	0.29965	-6.68697	2.28E-11	3.36E-10
Xpo1	3166.96	-0.826801	0.123786	-6.67929	2.40E-11	3.54E-10
Dlx2	140.902	1.40486	0.210408	6.67681	2.44E-11	3.60E-10
Tenm4	34.3137	2.93158	0.439135	6.6758	2.46E-11	3.62E-10
Ssbp2	644.439	-0.779778	0.116834	-6.67426	2.48E-11	3.66E-10
Chrd	35.9093	3.94761	0.591555	6.67327	2.50E-11	3.68E-10
Dnph1	375.315	0.89132	0.133629	6.6701	2.56E-11	3.76E-10
Ociad2	62.8268	2.19948	0.329828	6.66855	2.58E-11	3.79E-10
Pvr	918.204	-0.783787	0.117552	-6.6676	2.60E-11	3.81E-10
Tnni1	69.0225	2.01953	0.302947	6.66627	2.62E-11	3.84E-10
Wdr6	1700.47	0.609519	0.091534	6.65893	2.76E-11	4.04E-10
Strbp	302.693	-0.962746	0.144619	-6.65714	2.79E-11	4.08E-10
C1rl	151.875	1.44346	0.216854	6.65638	2.81E-11	4.10E-10
Mrps6	988.454	1.18554	0.178114	6.65609	2.81E-11	4.11E-10
S1pr2	457.164	0.863721	0.129793	6.6546	2.84E-11	4.14E-10
Plcb3	1976.97	0.516793	0.0776915	6.65186	2.89E-11	4.22E-10
mt-Nd4	9585.26	-1.15887	0.174272	-6.64978	2.94E-11	4.27E-10
Gale	344.113	0.90904	0.136739	6.64797	2.97E-11	4.32E-10
Chrdl1	67.1864	3.54222	0.53282	6.64807	2.97E-11	4.32E-10
Traf4	1323.43	-0.961623	0.144657	-6.64761	2.98E-11	4.33E-10
Alpk2	302.019	-0.983692	0.148109	-6.64167	3.10E-11	4.50E-10
Smc4	1565.25	-1.44791	0.218023	-6.64108	3.11E-11	4.52E-10
Tmem33	947.951	-0.897746	0.135424	-6.62916	3.38E-11	4.89E-10
Ptpn3	173.449	1.42151	0.214462	6.62826	3.40E-11	4.92E-10
Hivep1	783.265	-0.758961	0.114516	-6.62753	3.41E-11	4.94E-10
Carmil1	709.752	0.729146	0.110038	6.6263	3.44E-11	4.97E-10
Stard13	1106.96	-0.932424	0.140749	-6.62474	3.48E-11	5.02E-10
Gm13415	48.6573	-2.29791	0.347079	-6.62071	3.57E-11	5.16E-10
Dusp3	2572.41	-0.677144	0.10228	-6.62051	3.58E-11	5.16E-10
Lpin1	286.613	1.11549	0.168491	6.62049	3.58E-11	5.16E-10
Stim2	1024.22	-0.923587	0.139542	-6.61868	3.62E-11	5.21E-10
Opa1	1540.9	-0.601486	0.0908862	-6.61801	3.64E-11	5.23E-10
Dzip3	524.164	-1.50353	0.227263	-6.6158	3.70E-11	5.31E-10
Gm28653	222.778	-1.30837	0.197819	-6.61398	3.74E-11	5.37E-10
Sparc	26555.3	0.499109	0.0754884	6.61172	3.80E-11	5.45E-10
Cxcl1	59.1532	2.65167	0.401396	6.60613	3.94E-11	5.65E-10
Ctdsp2	2381.69	0.585202	0.0886252	6.60312	4.03E-11	5.76E-10
Arhgef25	739.156	0.734641	0.111302	6.60042	4.10E-11	5.86E-10
Klf11	430.346	-1.21998	0.185114	-6.59045	4.39E-11	6.27E-10
Tnrc18	5781.28	0.532976	0.0808951	6.58848	4.44E-11	6.34E-10
Uba6	693.492	-1.26977	0.192811	-6.58555	4.53E-11	6.47E-10
Stk38l	297.52	-0.959563	0.145759	-6.5832	4.60E-11	6.56E-10
Pdpn	3112.24	0.754035	0.114549	6.58262	4.62E-11	6.58E-10
Tnks1bp1	3829.36	0.454747	0.0690902	6.58193	4.64E-11	6.61E-10
Nav3	1069.61	0.66905	0.101712	6.57791	4.77E-11	6.78E-10
Tiaf2	61.7259	2.37904	0.361953	6.57278	4.94E-11	7.01E-10
Vat1	12404	0.642719	0.0978352	6.56941	5.05E-11	7.17E-10
Mmd	1539.85	0.778561	0.118526	6.56869	5.08E-11	7.20E-10
Rbm27	1255.65	-0.616733	0.0939405	-6.56514	5.20E-11	7.37E-10
Ror2	72.3017	3.18312	0.484931	6.56408	5.24E-11	7.41E-10
Rara	934.285	0.815085	0.124198	6.56277	5.28E-11	7.47E-10
N4bp2l2	793.577	-0.668229	0.101846	-6.56118	5.34E-11	7.55E-10
Nenf	364.758	1.03818	0.158327	6.55718	5.48E-11	7.74E-10
Adgrg2	23.8643	5.23421	0.799092	6.55019	5.75E-11	8.11E-10
Fosl1	1532.29	0.697014	0.106547	6.54183	6.08E-11	8.57E-10
Tasor2	918.81	-1.16845	0.178684	-6.53922	6.18E-11	8.71E-10
Pop1	547.241	0.714525	0.109277	6.53867	6.21E-11	8.74E-10
Scn5a	1415.71	-0.601557	0.0920236	-6.53698	6.28E-11	8.83E-10
Slpi	22.6496	3.13234	0.479589	6.53129	6.52E-11	9.16E-10
Pdzrn3	676.699	0.889077	0.136182	6.5286	6.64E-11	9.32E-10
Mmp23	22.952	3.67364	0.562713	6.52845	6.65E-11	9.32E-10
Neurl1a	316.09	-1.29916	0.199053	-6.5267	6.72E-11	9.42E-10
Edil3	199.695	1.55833	0.238784	6.5261	6.75E-11	9.45E-10
Ric8b	405.479	-0.871085	0.133499	-6.52505	6.80E-11	9.51E-10
Mettl27	238.256	-1.18787	0.182086	-6.52367	6.86E-11	9.59E-10
Bok	526.277	0.844286	0.129492	6.51999	7.03E-11	9.82E-10
Il6ra	214.1	1.11061	0.170403	6.51756	7.15E-11	9.97E-10
Prickle2	51.9659	2.04689	0.314203	6.51453	7.29E-11	1.02E-09
Apool	210.579	-1.19905	0.184214	-6.50901	7.56E-11	1.05E-09
Dipk2a	1508.94	-0.694813	0.106808	-6.50528	7.75E-11	1.08E-09
Mef2a	1878.66	-0.62608	0.0962682	-6.5035	7.85E-11	1.09E-09
Rnf213	4021.61	-0.686492	0.10556	-6.50335	7.86E-11	1.09E-09
Il17ra	619.651	0.692432	0.106501	6.50166	7.94E-11	1.10E-09
Slc25a37	2153.84	0.621279	0.0955827	6.49991	8.04E-11	1.12E-09
Nr2f2	611.3	0.741168	0.114066	6.49773	8.15E-11	1.13E-09
Atp10a	432.15	0.808116	0.124429	6.49461	8.32E-11	1.15E-09
Lpp	8830.99	-0.584714	0.0900386	-6.49404	8.36E-11	1.16E-09
Gnl2	931.313	-0.609026	0.0938925	-6.48642	8.79E-11	1.22E-09
Frmd4a	2111.69	0.573828	0.0885389	6.48109	9.11E-11	1.26E-09
Shisa5	1430.07	0.628382	0.096958	6.48097	9.11E-11	1.26E-09
Rps6ka3	833.787	-0.746349	0.115166	-6.48066	9.13E-11	1.26E-09
Lats1	2423.29	-0.537988	0.0830424	-6.47848	9.27E-11	1.28E-09
Tcaf1	1175.47	-0.968467	0.149621	-6.47281	9.62E-11	1.32E-09
Trim59	946.037	-0.802954	0.12422	-6.46395	1.02E-10	1.40E-09
Evc2	585.043	0.723777	0.111978	6.46359	1.02E-10	1.41E-09
Zfr	2286.72	-0.53137	0.0822267	-6.46226	1.03E-10	1.42E-09
Klf13	1816.9	0.570664	0.0883265	6.46085	1.04E-10	1.43E-09
Usp31	1129.21	-0.742493	0.115123	-6.44955	1.12E-10	1.54E-09
Slc16a6	36.9437	2.58821	0.401322	6.4492	1.12E-10	1.54E-09
Spg20	1567.7	0.550206	0.0853251	6.44835	1.13E-10	1.55E-09
Myef2	1210.05	-1.11505	0.172952	-6.44719	1.14E-10	1.56E-09
Ncapg	871.407	-0.85747	0.133025	-6.44596	1.15E-10	1.57E-09
Nefm	1324.54	-0.851147	0.132195	-6.43856	1.21E-10	1.65E-09
Ptx3	113.968	2.84415	0.441816	6.43741	1.22E-10	1.66E-09
Slc38a2	9620.69	-0.419303	0.0651667	-6.43431	1.24E-10	1.69E-09
Ints8	682.696	-0.757308	0.117706	-6.43392	1.24E-10	1.69E-09
Sqor	229.354	1.1221	0.174702	6.4229	1.34E-10	1.82E-09
Chrnd	1333.74	-0.762798	0.118795	-6.42111	1.35E-10	1.84E-09
Etv1	55.6353	1.90361	0.296552	6.41915	1.37E-10	1.86E-09
Epb41	630.855	-0.712671	0.11127	-6.40488	1.50E-10	2.04E-09
Marchf7	791.853	-1.15602	0.180595	-6.40118	1.54E-10	2.09E-09
Tmed7	1692.46	-0.602401	0.0941646	-6.39732	1.58E-10	2.14E-09
Blnk	531.58	-1.04693	0.163767	-6.39277	1.63E-10	2.21E-09
Trabd	891.253	0.613408	0.0959626	6.39215	1.64E-10	2.21E-09
Emb	156.443	1.2533	0.196096	6.39126	1.65E-10	2.23E-09
Glis3	611.401	-0.730161	0.114311	-6.3875	1.69E-10	2.28E-09
Serpinb8	135.869	1.47931	0.231641	6.38621	1.70E-10	2.30E-09
Epha4	51.4243	2.76387	0.432801	6.38602	1.70E-10	2.30E-09
Gfra4	50.2284	3.33277	0.52189	6.38596	1.70E-10	2.30E-09
Rps6kc1	742.061	0.635563	0.0995328	6.38547	1.71E-10	2.30E-09
Srgap3	1139.94	0.583609	0.091436	6.3827	1.74E-10	2.34E-09
Ogdhl	472.481	0.860498	0.134913	6.37818	1.79E-10	2.41E-09
Zbtb6	411.802	-1.18025	0.185312	-6.36896	1.90E-10	2.56E-09
Med21	442.793	-0.98548	0.154735	-6.36881	1.91E-10	2.56E-09
Cd47	1117	0.593852	0.093327	6.36313	1.98E-10	2.65E-09
Fibin	33.8058	2.40527	0.378285	6.35837	2.04E-10	2.73E-09
Rgs12	1328.85	-0.583402	0.0917536	-6.35835	2.04E-10	2.73E-09
Pds5a	2396.03	-0.683829	0.107582	-6.35634	2.07E-10	2.77E-09
Aldh5a1	128.771	1.2679	0.199486	6.35584	2.07E-10	2.77E-09
Ccl2	136.539	1.26843	0.199574	6.35569	2.07E-10	2.77E-09
Zfp862-ps	923.533	0.609373	0.0958886	6.35501	2.08E-10	2.78E-09
Stmn2	310.331	0.914975	0.14402	6.35312	2.11E-10	2.82E-09
Ccdc73	107.204	-2.30131	0.362332	-6.35138	2.13E-10	2.85E-09
Tbpl1	711.465	-0.722567	0.113943	-6.34146	2.28E-10	3.03E-09
Pros1	329.362	1.23277	0.194498	6.33822	2.32E-10	3.09E-09
Man2a1	3068.19	-0.532622	0.0840525	-6.33678	2.35E-10	3.12E-09
Htr7	25.5135	4.58472	0.723677	6.33531	2.37E-10	3.15E-09
Usp34	3009.04	-0.969047	0.153003	-6.33353	2.40E-10	3.18E-09
Xpot	3445.47	-0.536787	0.0847866	-6.33104	2.44E-10	3.23E-09
Septin9	7633.52	0.467662	0.073924	6.32625	2.51E-10	3.33E-09
Cpd	2891.85	-0.500407	0.0791041	-6.32592	2.52E-10	3.34E-09
Sulf1	1248.82	0.617761	0.0976611	6.32556	2.52E-10	3.34E-09
Krr1	731.855	-0.874923	0.138322	-6.32528	2.53E-10	3.34E-09
Aif1l	1400.57	-0.555053	0.0877592	-6.32473	2.54E-10	3.35E-09
Slc44a1	1663.32	0.749524	0.118512	6.32443	2.54E-10	3.36E-09
Olfml2a	62.0837	3.21536	0.508469	6.32362	2.56E-10	3.37E-09
Ngef	179.709	1.35018	0.213576	6.32179	2.59E-10	3.41E-09
Bclaf3	156.787	-1.35312	0.214114	-6.31959	2.62E-10	3.46E-09
Idh3a	1830.55	-0.525174	0.083121	-6.31819	2.65E-10	3.48E-09
Rpl8	13706.7	0.440709	0.0697555	6.31792	2.65E-10	3.49E-09
Fktn	715.877	-0.900948	0.142608	-6.31767	2.66E-10	3.49E-09
Tnfaip3	528.398	-0.742226	0.117495	-6.31706	2.67E-10	3.50E-09
Glis2	803.657	0.865248	0.137	6.3157	2.69E-10	3.53E-09
Psmd8	3814.87	-0.686526	0.108812	-6.30928	2.80E-10	3.68E-09
P2rx5	71.1631	-2.25398	0.357474	-6.3053	2.88E-10	3.77E-09
Tmc3	53.7772	-2.13743	0.339204	-6.3013	2.95E-10	3.87E-09
Cdr2l	2057.73	-0.525515	0.0834184	-6.29975	2.98E-10	3.90E-09
Cat	830.46	-0.776823	0.123316	-6.29947	2.99E-10	3.90E-09
Cul2	779.181	-0.732166	0.116252	-6.29809	3.01E-10	3.94E-09
Nrip1	732.673	-1.02199	0.162289	-6.29734	3.03E-10	3.95E-09
Pold4	412.188	1.23849	0.196722	6.29561	3.06E-10	3.99E-09
Arf2	609.449	0.908295	0.144345	6.29254	3.12E-10	4.07E-09
Epha7	160.029	1.6377	0.260324	6.29102	3.15E-10	4.11E-09
Ppm1m	306.575	1.11387	0.177082	6.29012	3.17E-10	4.13E-09
Mxd3	262.231	0.927746	0.147501	6.28976	3.18E-10	4.13E-09
Tmem184c	471.654	-0.9047	0.143918	-6.28621	3.25E-10	4.23E-09
Mrpl47	326.304	-0.926666	0.147574	-6.27933	3.40E-10	4.41E-09
Sprr1a	194.885	0.998758	0.159123	6.27663	3.46E-10	4.49E-09
Tbc1d15	835.565	-0.672415	0.107179	-6.27372	3.53E-10	4.57E-09
Dek	667.9	-1.37816	0.219702	-6.27285	3.54E-10	4.59E-09
1810013L24Rik	1370.8	-0.559454	0.0892194	-6.27054	3.60E-10	4.66E-09
Sorcs2	1917.43	-0.564307	0.0900763	-6.26476	3.73E-10	4.83E-09
Prpf39	541.242	-1.15782	0.184839	-6.26394	3.75E-10	4.85E-09
Serinc1	2945.35	-0.761797	0.121636	-6.26294	3.78E-10	4.88E-09
Col8a2	67.0774	8.3275	1.32973	6.26253	3.79E-10	4.89E-09
Fas	73.4355	1.92464	0.307445	6.2601	3.85E-10	4.96E-09
Itga4	101.081	-1.45815	0.233146	-6.25421	4.00E-10	5.15E-09
Exoc6b	1317.15	-0.8487	0.135775	-6.25077	4.08E-10	5.25E-09
Ets2	2342.63	0.637836	0.102041	6.25075	4.08E-10	5.25E-09
Map3k20	3272.97	-0.517381	0.0827747	-6.25048	4.09E-10	5.26E-09
C1galt1c1	152.145	-1.49264	0.238863	-6.24896	4.13E-10	5.31E-09
Lancl3	135.852	-1.27242	0.203631	-6.24867	4.14E-10	5.31E-09
Pcdhgc3	6473.45	0.473211	0.0757496	6.24705	4.18E-10	5.36E-09
Sec61a2	522.028	-0.710733	0.113786	-6.24623	4.20E-10	5.38E-09
Sh3rf1	1072.61	-0.603331	0.09659	-6.24631	4.20E-10	5.38E-09
Stard4	519.288	0.891997	0.14284	6.24472	4.25E-10	5.43E-09
Lima1	5393.51	0.458285	0.073392	6.24435	4.26E-10	5.44E-09
Plin2	3510.11	0.445127	0.0713262	6.24072	4.36E-10	5.56E-09
Grik5	378.835	0.873091	0.140126	6.23077	4.64E-10	5.92E-09
Mvp	898.015	0.67687	0.108639	6.23048	4.65E-10	5.93E-09
Pacs1	723.473	0.691387	0.110979	6.22991	4.67E-10	5.95E-09
Gbe1	330.14	-0.867356	0.139333	-6.22507	4.81E-10	6.13E-09
Paqr7	105.15	1.42171	0.228423	6.22403	4.85E-10	6.17E-09
Arl15	447.829	-1.0087	0.162095	-6.2229	4.88E-10	6.21E-09
Sh3bp5	270.211	1.79961	0.289294	6.22071	4.95E-10	6.29E-09
Bub1	874.746	-1.34296	0.215914	-6.2199	4.97E-10	6.32E-09
Hs3st3a1	209.908	-1.00087	0.160987	-6.2171	5.06E-10	6.43E-09
9930021J03Rik	625.293	-0.927921	0.149289	-6.21559	5.11E-10	6.48E-09
Pycr2	582.208	0.814077	0.131008	6.21393	5.17E-10	6.55E-09
Rab6a	1700.16	-0.573803	0.0923865	-6.2109	5.27E-10	6.67E-09
Fos	57.7068	2.07918	0.335081	6.205	5.47E-10	6.92E-09
Ppp6c	628.898	-0.749757	0.120835	-6.20479	5.48E-10	6.92E-09
Ppid	881.648	-0.648473	0.104535	-6.20338	5.53E-10	6.98E-09
Fzd2	1285.03	0.819128	0.132089	6.20132	5.60E-10	7.07E-09
Hectd2os	18.3271	-5.07753	0.81891	-6.20036	5.63E-10	7.10E-09
Dyrk2	1666.27	-0.812464	0.131092	-6.19764	5.73E-10	7.22E-09
Lmbrd2	859.079	-1.06133	0.171273	-6.19672	5.77E-10	7.26E-09
Plxnb2	8379.91	0.569466	0.0919368	6.1941	5.86E-10	7.38E-09
Csrnp1	449.103	-0.771514	0.124603	-6.19176	5.95E-10	7.48E-09
Gprin3	108.122	2.55802	0.413327	6.18885	6.06E-10	7.61E-09
Adcy6	1602.75	0.927564	0.149917	6.18719	6.12E-10	7.69E-09
Lnpk	415.599	-0.915965	0.148071	-6.18599	6.17E-10	7.74E-09
Sytl5	277.606	-1.1804	0.190894	-6.1835	6.27E-10	7.85E-09
Rtl3	36.1596	6.95706	1.12509	6.18353	6.27E-10	7.85E-09
Cdc42ep3	946.75	-0.598377	0.0968222	-6.18016	6.40E-10	8.02E-09
Akap9	925.625	-1.15692	0.187343	-6.17541	6.60E-10	8.25E-09
Slc20a1	3310.39	-0.636184	0.10306	-6.17295	6.70E-10	8.38E-09
Zdhhc13	363.033	-0.81852	0.132661	-6.17001	6.83E-10	8.53E-09
Cdsn	109.399	-2.2977	0.372414	-6.16974	6.84E-10	8.54E-09
Tiam1	500.937	0.987579	0.160108	6.16819	6.91E-10	8.61E-09
Ipo13	1460.24	-0.816916	0.13268	-6.15704	7.41E-10	9.24E-09
Depdc1a	93.2982	-1.71927	0.279363	-6.15426	7.54E-10	9.39E-09
Chac1	852.035	-0.605581	0.098422	-6.1529	7.61E-10	9.47E-09
Tasor	382.31	-1.25646	0.204234	-6.15208	7.65E-10	9.51E-09
Srebf1	1825.54	0.782423	0.127247	6.14887	7.80E-10	9.70E-09
Lix1l	1456.59	0.711038	0.115676	6.14678	7.91E-10	9.82E-09
Kalrn	689.563	0.642708	0.104692	6.13906	8.30E-10	1.03E-08
Mob1b	675.829	-0.992714	0.161754	-6.13718	8.40E-10	1.04E-08
Elk4	1422.45	0.570942	0.0931076	6.13207	8.67E-10	1.07E-08
Mb21d2	138.39	1.33849	0.218329	6.1306	8.75E-10	1.08E-08
Clta	2619.08	0.466884	0.0762486	6.12318	9.17E-10	1.13E-08
Marcks	3505.73	0.505528	0.0826007	6.12015	9.35E-10	1.16E-08
Rap2b	874.874	-0.775123	0.126841	-6.11097	9.90E-10	1.22E-08
Tmtc3	655.299	-0.930081	0.15221	-6.11051	9.93E-10	1.23E-08
Pik3ca	1071.23	-0.714672	0.116978	-6.10946	1.00E-09	1.23E-08
Tmx3	875.461	-1.11622	0.18277	-6.10726	1.01E-09	1.25E-08
Gpr146	67.3615	1.9101	0.312868	6.10513	1.03E-09	1.26E-08
Zfp958	96.3718	-2.53918	0.415933	-6.1048	1.03E-09	1.27E-08
Zfp639	382.023	-0.789025	0.129335	-6.10064	1.06E-09	1.30E-08
Lrrc75a	173.63	1.38149	0.226496	6.09941	1.06E-09	1.31E-08
Cndp2	817.177	0.809956	0.132817	6.09829	1.07E-09	1.32E-08
Ubr3	1527.01	-0.595205	0.0976397	-6.09593	1.09E-09	1.33E-08
Eef1aknmt	507.39	0.688661	0.112987	6.09506	1.09E-09	1.34E-08
Acat1	850.673	0.799593	0.131265	6.09143	1.12E-09	1.37E-08
Trim16	863.642	0.634736	0.104205	6.09125	1.12E-09	1.37E-08
Smyd3	257.618	0.89732	0.147416	6.08701	1.15E-09	1.41E-08
Cdk14	1343.83	0.685929	0.112795	6.0812	1.19E-09	1.46E-08
Tmod3	831.092	0.697149	0.114644	6.08098	1.19E-09	1.46E-08
Eif4g2	17758.3	-0.448981	0.073905	-6.07511	1.24E-09	1.51E-08
Maf	268.025	0.959778	0.158093	6.07098	1.27E-09	1.55E-08
Dnajb4	769.105	-0.634773	0.104632	-6.06669	1.31E-09	1.59E-08
Supt20	1079.24	-0.579876	0.0956591	-6.0619	1.35E-09	1.64E-08
5730409E04Rik	26.4124	2.97657	0.491031	6.06187	1.35E-09	1.64E-08
Hmgn3	546.978	-1.0847	0.179035	-6.05858	1.37E-09	1.67E-08
Rhoa	4857.52	0.624101	0.103033	6.05727	1.38E-09	1.68E-08
Ahi1	232.936	0.936507	0.154692	6.05402	1.41E-09	1.72E-08
Ptma	4773.4	0.840722	0.138905	6.0525	1.43E-09	1.73E-08
Uba3	1186.49	-1.02239	0.169016	-6.04909	1.46E-09	1.77E-08
Kansl1l	310.388	-0.860143	0.142241	-6.0471	1.47E-09	1.79E-08
Gjb4	31.0839	3.65155	0.603932	6.0463	1.48E-09	1.79E-08
Qk	5220.77	-0.872636	0.144386	-6.04376	1.51E-09	1.82E-08
St3gal2	2058.61	-0.507673	0.0840383	-6.04096	1.53E-09	1.85E-08
Nnmt	40.8208	3.63575	0.602009	6.03937	1.55E-09	1.87E-08
Rab5a	648.868	-0.860304	0.142462	-6.03884	1.55E-09	1.87E-08
Heca	342.107	-1.1906	0.197162	-6.03867	1.55E-09	1.87E-08
Klf2	150.09	1.75875	0.291278	6.03806	1.56E-09	1.88E-08
Il2rg	32.7495	-2.51402	0.416645	-6.03396	1.60E-09	1.93E-08
Mrpl1	286.261	-0.94544	0.156734	-6.03212	1.62E-09	1.95E-08
Tmed5	504.024	-1.51652	0.251472	-6.03057	1.63E-09	1.96E-08
Hes1	508.757	0.683905	0.113406	6.03061	1.63E-09	1.96E-08
Dpy19l4	607.153	-1.06965	0.177501	-6.02619	1.68E-09	2.02E-08
Gcc2	462.402	-1.53956	0.255601	-6.0233	1.71E-09	2.05E-08
Tgfbrap1	811.471	0.683833	0.113553	6.02216	1.72E-09	2.06E-08
Fut8	701.62	-0.679942	0.11298	-6.01827	1.76E-09	2.11E-08
Zfp148	1241.3	-0.658028	0.109349	-6.0177	1.77E-09	2.12E-08
Zfp945	161.547	-1.57468	0.261705	-6.017	1.78E-09	2.13E-08
Lncpint	659.033	1.30456	0.216872	6.01535	1.79E-09	2.15E-08
Gnl1	1459.3	0.676552	0.11248	6.01488	1.80E-09	2.15E-08
Myl12a	3657.45	-0.64228	0.10681	-6.01327	1.82E-09	2.17E-08
Layn	451.129	1.1654	0.193835	6.01233	1.83E-09	2.18E-08
Snd1	5469.05	0.432461	0.0719321	6.01208	1.83E-09	2.18E-08
Cox7b	731.744	-0.798323	0.132864	-6.00857	1.87E-09	2.23E-08
Gcnt4	188.308	1.71625	0.28566	6.00802	1.88E-09	2.24E-08
Paxbp1	497.405	-1.08441	0.180589	-6.00485	1.92E-09	2.28E-08
Marveld1	970.655	0.734056	0.12234	6.00013	1.97E-09	2.35E-08
2610021A01Rik	162.978	-1.38037	0.230091	-5.99924	1.98E-09	2.35E-08
Fam91a1	2970.25	-0.571135	0.0951999	-5.99933	1.98E-09	2.35E-08
Alms1	630.885	-0.774238	0.12909	-5.99767	2.00E-09	2.38E-08
Insc	48.4346	2.19669	0.366291	5.99712	2.01E-09	2.38E-08
Cdc27	1841.84	-0.940267	0.156797	-5.99671	2.01E-09	2.39E-08
Tead4	216.986	0.966428	0.161174	5.99618	2.02E-09	2.39E-08
Cdc37	2637.75	0.510434	0.0852802	5.98538	2.16E-09	2.56E-08
Procr	94.8645	-1.46192	0.244303	-5.98404	2.18E-09	2.57E-08
Prickle1	477.902	-1.25708	0.210113	-5.98288	2.19E-09	2.59E-08
Wdr47	307.908	-0.887031	0.148351	-5.97926	2.24E-09	2.65E-08
Manea	480.118	-1.05815	0.177	-5.97828	2.26E-09	2.66E-08
Rsl1d1	1851.2	-0.623504	0.104326	-5.97648	2.28E-09	2.69E-08
Gstm1	845.451	0.818319	0.136966	5.97462	2.31E-09	2.72E-08
Zfp397	335.56	-1.14967	0.192427	-5.97455	2.31E-09	2.72E-08
Myo18a	2404.11	0.710187	0.118885	5.97371	2.32E-09	2.73E-08
Cad	4148.22	0.449942	0.075326	5.97325	2.33E-09	2.74E-08
Matr3	1089.84	-1.26794	0.212359	-5.97073	2.36E-09	2.78E-08
Nedd1	554.228	-0.708489	0.11869	-5.96926	2.38E-09	2.80E-08
Ndfip1	1969.45	-0.725937	0.1218	-5.9601	2.52E-09	2.96E-08
Tcaf2	194.368	1.05876	0.177824	5.95396	2.62E-09	3.07E-08
Thra	782.68	0.748214	0.125726	5.95114	2.66E-09	3.12E-08
Mycbp	151.102	-1.24558	0.209398	-5.94839	2.71E-09	3.17E-08
Zfp655	538.316	-1.15161	0.193632	-5.94743	2.72E-09	3.19E-08
Pxk	455.581	0.711996	0.119779	5.94427	2.78E-09	3.25E-08
Avpi1	486.07	0.794819	0.133744	5.94282	2.80E-09	3.27E-08
Ppp4r3b	684.877	-1.14804	0.193208	-5.94198	2.82E-09	3.29E-08
Mapk11	239.636	1.0352	0.174251	5.94086	2.84E-09	3.31E-08
Rhou	839.942	-0.616969	0.103864	-5.94019	2.85E-09	3.32E-08
H2-T22	225.16	0.936853	0.157712	5.94027	2.85E-09	3.32E-08
Dusp11	2067.94	-0.481418	0.0810479	-5.93992	2.85E-09	3.32E-08
Vma21	448.037	-1.21026	0.203892	-5.93582	2.92E-09	3.40E-08
Cdkl2	113.034	-1.43927	0.242487	-5.93548	2.93E-09	3.41E-08
Tinagl1	174.951	1.41931	0.239142	5.93503	2.94E-09	3.41E-08
Garnl3	136.888	-1.16151	0.195922	-5.9284	3.06E-09	3.55E-08
Cpne8	454.872	-0.950912	0.160443	-5.92678	3.09E-09	3.59E-08
Scarb2	1726.45	-0.562184	0.0948763	-5.92544	3.11E-09	3.61E-08
Cdc42se2	705.921	-0.723996	0.122318	-5.91897	3.24E-09	3.75E-08
Crmp1	111.619	1.97979	0.334503	5.91861	3.25E-09	3.76E-08
Basp1	3844.87	-0.617398	0.104397	-5.91397	3.34E-09	3.87E-08
Retreg2	1061.47	0.657487	0.111214	5.91193	3.38E-09	3.91E-08
Cmss1	148.631	1.26665	0.214448	5.90657	3.49E-09	4.04E-08
Sun2	2262.45	0.466239	0.0789544	5.90517	3.52E-09	4.07E-08
Ptgr1	829.852	0.801315	0.135703	5.90491	3.53E-09	4.07E-08
Celf2	1707.87	-0.516773	0.0875269	-5.90416	3.54E-09	4.09E-08
Acot2	283.842	-0.946607	0.160455	-5.89954	3.65E-09	4.20E-08
Madd	411.81	0.793452	0.134614	5.89427	3.76E-09	4.34E-08
Tsku	369.062	0.786124	0.133379	5.89393	3.77E-09	4.34E-08
Tap1	35.2986	2.6979	0.457874	5.89223	3.81E-09	4.38E-08
BC005537	2743.16	-0.431818	0.0732947	-5.89153	3.83E-09	4.40E-08
Tbx3	414.992	0.785919	0.133423	5.89042	3.85E-09	4.43E-08
Ralgapa1	993.214	-0.691685	0.117478	-5.88781	3.91E-09	4.49E-08
Gm37494	249.011	-1.09685	0.186502	-5.88116	4.07E-09	4.67E-08
Kcnab2	14.5383	4.85699	0.825901	5.88084	4.08E-09	4.68E-08
Lmod1	88.3303	2.77742	0.473085	5.87087	4.34E-09	4.97E-08
H1f3	4562.04	0.449531	0.0765726	5.87065	4.34E-09	4.97E-08
Glmn	122.165	-1.51882	0.258795	-5.86879	4.39E-09	5.02E-08
Parp3	762.465	0.712846	0.121468	5.86861	4.39E-09	5.02E-08
Fbxo31	279.788	0.860212	0.146705	5.86356	4.53E-09	5.17E-08
Fkbp11	319.865	0.955199	0.162904	5.86358	4.53E-09	5.17E-08
Ski	2929.72	0.526423	0.0898208	5.86082	4.61E-09	5.25E-08
Rbm18	508.078	-0.679012	0.115878	-5.8597	4.64E-09	5.29E-08
Gpx1	1110.19	0.743147	0.126853	5.85832	4.68E-09	5.33E-08
Fam135a	472.83	-1.05669	0.180435	-5.85634	4.73E-09	5.39E-08
Nxph2	24.414	-5.01559	0.856889	-5.85325	4.82E-09	5.48E-08
Creb1	667.388	-0.821213	0.140437	-5.84755	4.99E-09	5.67E-08
Gab1	707.419	-0.884605	0.15129	-5.84707	5.00E-09	5.68E-08
Zc3h12a	182.256	1.52569	0.261	5.84555	5.05E-09	5.73E-08
Pnpt1	450.741	-0.916429	0.156895	-5.84102	5.19E-09	5.89E-08
Zbtb18	765.68	-0.770198	0.13187	-5.84059	5.20E-09	5.90E-08
Fundc1	277.964	-0.895906	0.153482	-5.8372	5.31E-09	6.02E-08
Ak4	99.6988	-1.44789	0.248282	-5.83165	5.49E-09	6.21E-08
Zfp62	380.38	-1.43479	0.246057	-5.83113	5.51E-09	6.23E-08
Fnbp1l	1257.71	-1.22504	0.210104	-5.83064	5.52E-09	6.24E-08
Triobp	1048.76	0.749686	0.128594	5.82988	5.55E-09	6.27E-08
Klhl31	75.6297	-1.77322	0.304176	-5.82959	5.56E-09	6.27E-08
Srsf10	1078.22	-1.06364	0.182516	-5.82765	5.62E-09	6.34E-08
Gnpnat1	272.972	-1.19678	0.205409	-5.82634	5.67E-09	6.39E-08
Sspn	541.186	0.85129	0.146185	5.82339	5.77E-09	6.50E-08
Gng4	19.5302	3.65942	0.628561	5.8219	5.82E-09	6.55E-08
Sdc3	1110.36	-0.552197	0.0948522	-5.82165	5.83E-09	6.56E-08
Chmp5	753.03	-0.595826	0.102362	-5.82079	5.86E-09	6.58E-08
Amacr	413.602	0.898687	0.154392	5.82082	5.86E-09	6.58E-08
Glud1	2923.52	0.429056	0.0737567	5.81718	5.98E-09	6.72E-08
Mylip	225.222	1.23102	0.211654	5.81618	6.02E-09	6.76E-08
Trit1	272.465	-0.891984	0.153378	-5.81559	6.04E-09	6.78E-08
Amigo2	68.7733	1.55853	0.268115	5.8129	6.14E-09	6.88E-08
Papolg	323.61	-0.798624	0.137432	-5.81106	6.21E-09	6.95E-08
Ecpas	2840.25	-0.477372	0.082169	-5.80964	6.26E-09	7.01E-08
Slc7a11	346.097	-1.11818	0.192545	-5.80739	6.35E-09	7.10E-08
Flot1	834.671	0.694853	0.119669	5.80645	6.38E-09	7.13E-08
Aamp	1491.61	0.567441	0.0977402	5.8056	6.41E-09	7.17E-08
Gcat	291.32	0.974638	0.167978	5.80218	6.55E-09	7.31E-08
Dok1	893.696	0.864218	0.14901	5.79972	6.64E-09	7.41E-08
Npnt	834.437	0.852043	0.146946	5.79834	6.70E-09	7.47E-08
Tra2b	952.653	-0.648559	0.111861	-5.79789	6.72E-09	7.48E-08
Ankrd13b	1521.35	0.739425	0.127537	5.79771	6.72E-09	7.49E-08
Gm14139	34.6837	-3.02003	0.521111	-5.79537	6.82E-09	7.58E-08
Casp8ap2	452.765	-1.33588	0.230504	-5.79546	6.81E-09	7.58E-08
Impdh1	1580.22	-0.513896	0.0887457	-5.79066	7.01E-09	7.79E-08
Txndc5	4447.87	0.476508	0.0822953	5.79022	7.03E-09	7.81E-08
Fam83h	542.45	0.681369	0.117731	5.78751	7.14E-09	7.93E-08
Prr13	807.18	0.84356	0.145902	5.78171	7.39E-09	8.20E-08
Npat	575.488	-0.789728	0.136617	-5.78059	7.44E-09	8.25E-08
Ccna2	2669.67	-0.452164	0.0782601	-5.7777	7.57E-09	8.39E-08
Pdpk1	1818.22	-0.485921	0.0841038	-5.77764	7.58E-09	8.39E-08
Abhd11	357.371	-0.752667	0.130285	-5.77709	7.60E-09	8.41E-08
Cd9	2682.03	0.682497	0.118153	5.77639	7.63E-09	8.43E-08
Axin2	141.359	1.55711	0.269561	5.77648	7.63E-09	8.43E-08
Zfp467	29.9039	3.19212	0.552736	5.77513	7.69E-09	8.49E-08
Kif11	1266.36	-0.855678	0.14817	-5.77498	7.70E-09	8.49E-08
Cyp46a1	79.4808	-1.7796	0.308202	-5.77413	7.73E-09	8.53E-08
Stn1	446.283	0.710986	0.123213	5.77038	7.91E-09	8.71E-08
Cenpi	472.657	-0.685489	0.11892	-5.76427	8.20E-09	9.03E-08
Scrn3	250.246	-0.902857	0.156776	-5.75889	8.47E-09	9.32E-08
4930523C07Rik	34.4345	-2.28832	0.397372	-5.75864	8.48E-09	9.32E-08
Bcl3	53.8599	2.79905	0.486156	5.75751	8.54E-09	9.38E-08
Itga10	42.725	1.87819	0.326451	5.75336	8.75E-09	9.61E-08
Zfp943	95.7223	-1.69063	0.293932	-5.75176	8.83E-09	9.69E-08
Tafa5	240.044	-1.06385	0.184984	-5.75107	8.87E-09	9.72E-08
Cyb5a	230.807	1.2119	0.210723	5.75115	8.86E-09	9.72E-08
Dlg4	707.941	0.597247	0.103866	5.75016	8.92E-09	9.77E-08
Ubxn7	1334.73	-0.687802	0.119694	-5.74633	9.12E-09	9.98E-08
Ank3	444.319	0.671793	0.116951	5.74422	9.23E-09	1.01E-07
Zfp60	184.074	-1.02567	0.178567	-5.74393	9.25E-09	1.01E-07
Zbtb33	334.009	-1.15477	0.201073	-5.74303	9.30E-09	1.02E-07
Arhgap23	1557.13	0.665308	0.115852	5.74274	9.32E-09	1.02E-07
Atad1	1068.39	-0.866002	0.150831	-5.74152	9.38E-09	1.02E-07
Fam185a	180.105	-1.12465	0.195948	-5.73953	9.49E-09	1.04E-07
Bin3	395.288	0.734595	0.128003	5.73889	9.53E-09	1.04E-07
Gm7361	21.3041	-3.6659	0.63881	-5.73864	9.54E-09	1.04E-07
Fto	2074.36	0.580915	0.101241	5.73795	9.58E-09	1.04E-07
Tlr4	567.129	-1.34465	0.234384	-5.73696	9.64E-09	1.05E-07
Zyg11b	1528.32	-0.474915	0.0828157	-5.7346	9.77E-09	1.06E-07
Hprt	952.233	-0.691279	0.120633	-5.73044	1.00E-08	1.09E-07
Vegfd	102.757	1.53185	0.267416	5.72833	1.01E-08	1.10E-07
Ncald	34.5259	2.23283	0.389817	5.72789	1.02E-08	1.10E-07
Atp13a4	93.3184	-2.11729	0.369721	-5.72672	1.02E-08	1.11E-07
Slc38a1	3887.16	-0.40001	0.0698771	-5.72448	1.04E-08	1.12E-07
Gm7072	107.203	-1.77841	0.310683	-5.72419	1.04E-08	1.13E-07
Gmpr	98.2769	1.70067	0.297247	5.7214	1.06E-08	1.14E-07
Mtmr11	148.108	1.26419	0.221016	5.71991	1.07E-08	1.15E-07
Twf2	280.239	0.889024	0.155434	5.71961	1.07E-08	1.15E-07
Gpr137c	25.3517	-3.42852	0.59956	-5.7184	1.08E-08	1.16E-07
Ccnyl1	461.732	0.764378	0.133802	5.71274	1.11E-08	1.20E-07
Itgb6	49.683	-1.94132	0.339843	-5.71241	1.11E-08	1.20E-07
Zfp280c	368.228	-0.815135	0.14276	-5.70981	1.13E-08	1.22E-07
Aim2	36.1456	-2.94463	0.515793	-5.70893	1.14E-08	1.22E-07
Tmbim1	995.031	0.774611	0.135692	5.70858	1.14E-08	1.23E-07
Gsta4	3193.38	-0.714264	0.125127	-5.7083	1.14E-08	1.23E-07
Cmpk1	634.858	-0.648415	0.113663	-5.7047	1.17E-08	1.25E-07
Prps2	514.902	-0.68049	0.119286	-5.70468	1.17E-08	1.25E-07
C1galt1	623.764	-1.09585	0.192164	-5.70269	1.18E-08	1.27E-07
Atrx	1384.06	-1.26859	0.222499	-5.70156	1.19E-08	1.27E-07
Ptgis	386.916	0.80679	0.141612	5.69718	1.22E-08	1.31E-07
Rb1	520.35	-0.764795	0.134254	-5.69661	1.22E-08	1.31E-07
Spty2d1	783.056	-0.608056	0.106748	-5.69616	1.23E-08	1.31E-07
Gatm	622.365	-0.728579	0.12792	-5.69557	1.23E-08	1.32E-07
Dr1	718.673	-0.682357	0.119807	-5.69547	1.23E-08	1.32E-07
Camkk2	689.572	0.6698	0.117615	5.69486	1.23E-08	1.32E-07
Ska2	438.631	-1.11391	0.195602	-5.69477	1.24E-08	1.32E-07
Hipk3	1998.2	-0.473305	0.0831259	-5.69383	1.24E-08	1.33E-07
Vps37a	691.295	-0.85423	0.150035	-5.69352	1.24E-08	1.33E-07
Fmod	142.471	5.31921	0.935306	5.68713	1.29E-08	1.38E-07
Fam219a	153.522	-1.07983	0.189929	-5.68545	1.30E-08	1.39E-07
Cacnb1	236.601	-0.919227	0.161699	-5.6848	1.31E-08	1.39E-07
Selp	88.7838	-1.83935	0.323567	-5.6846	1.31E-08	1.40E-07
Slc37a2	109.423	-1.26067	0.221799	-5.68385	1.32E-08	1.40E-07
Snai1	422.077	1.0932	0.192359	5.68313	1.32E-08	1.41E-07
Smim10l1	365.165	-1.43214	0.252018	-5.68271	1.33E-08	1.41E-07
Atp5j	905.605	-0.562946	0.099099	-5.68065	1.34E-08	1.42E-07
Atp13a3	4277.64	-0.926261	0.163106	-5.67888	1.36E-08	1.44E-07
Zmat3	2217.16	-0.470157	0.0828188	-5.67694	1.37E-08	1.45E-07
Stk39	662.078	-0.802826	0.141452	-5.6756	1.38E-08	1.46E-07
Rbbp8	500.023	-0.835433	0.147232	-5.67425	1.39E-08	1.47E-07
Peli3	44.9654	2.12315	0.374178	5.67416	1.39E-08	1.47E-07
Hdgfl3	19.0622	3.94933	0.696452	5.67064	1.42E-08	1.50E-07
Tmem87b	597.79	-0.71312	0.125772	-5.66994	1.43E-08	1.51E-07
Pkp4	1208.54	-0.525281	0.0927464	-5.66363	1.48E-08	1.57E-07
Gnpda2	71.4009	-1.64661	0.290759	-5.66313	1.49E-08	1.57E-07
Rgcc	28.7541	2.21174	0.39056	5.66298	1.49E-08	1.57E-07
Rpp30	248.106	-0.929395	0.164177	-5.66095	1.51E-08	1.59E-07
Cit	2074.26	0.531426	0.0938917	5.66	1.51E-08	1.59E-07
Usp54	589.746	-0.724027	0.127944	-5.65896	1.52E-08	1.60E-07
Brcc3	196.597	-1.40364	0.248078	-5.65807	1.53E-08	1.61E-07
Fam129b	7482.16	0.612458	0.108298	5.6553	1.56E-08	1.64E-07
Tspan13	33.4092	-3.01731	0.533783	-5.65269	1.58E-08	1.66E-07
Farsa	1565.78	0.498567	0.0882303	5.65075	1.60E-08	1.68E-07
Enox1	28.3811	3.51761	0.622561	5.65022	1.60E-08	1.68E-07
Exoc5	956.338	-0.91156	0.161389	-5.64821	1.62E-08	1.70E-07
Cdk1	2272.53	-0.575606	0.101981	-5.64423	1.66E-08	1.74E-07
Lama1	65.6598	3.21374	0.569575	5.64235	1.68E-08	1.76E-07
Grhpr	224.976	1.07054	0.189779	5.64098	1.69E-08	1.77E-07
Edem3	1006.03	-0.614314	0.108955	-5.63824	1.72E-08	1.79E-07
Trpm7	1173.09	-1.00332	0.177943	-5.63843	1.72E-08	1.79E-07
Cenpe	1250.94	-1.41526	0.251008	-5.63832	1.72E-08	1.79E-07
Zfp933	135.36	-1.57929	0.280112	-5.63808	1.72E-08	1.80E-07
Pdxk	584.147	0.642362	0.11398	5.63574	1.74E-08	1.82E-07
G2e3	584.534	-1.03522	0.183736	-5.63427	1.76E-08	1.83E-07
Ifih1	77.2547	-1.48481	0.263549	-5.63392	1.76E-08	1.84E-07
Rnaseh2a	639.347	0.70807	0.125686	5.63363	1.76E-08	1.84E-07
Esco2	236.476	-1.56274	0.277405	-5.63343	1.77E-08	1.84E-07
Acsl4	1501.11	-0.836674	0.148517	-5.63353	1.77E-08	1.84E-07
Kif5c	281.312	-0.847026	0.150402	-5.63175	1.78E-08	1.85E-07
Tspyl1	822.45	-0.630499	0.11201	-5.62895	1.81E-08	1.88E-07
Ubac2	661.238	0.659778	0.11723	5.62805	1.82E-08	1.89E-07
Pkm	46862.3	0.692889	0.123125	5.62751	1.83E-08	1.90E-07
Ttc3	3251.91	-0.565675	0.100519	-5.62757	1.83E-08	1.90E-07
Tia1	676.26	-0.670548	0.119248	-5.62314	1.88E-08	1.94E-07
Mdm2	1715.19	-0.686464	0.122084	-5.62287	1.88E-08	1.95E-07
Htra3	45.324	2.25134	0.40051	5.62119	1.90E-08	1.96E-07
Sh3pxd2b	4715.81	-0.462927	0.0823538	-5.62119	1.90E-08	1.96E-07
Sec16b	307.436	0.855849	0.152391	5.61616	1.95E-08	2.02E-07
Nradd	501.182	0.661794	0.117866	5.61478	1.97E-08	2.03E-07
Mki67	4406.44	-0.933861	0.166439	-5.61083	2.01E-08	2.08E-07
Vps37b	760.625	0.634545	0.113108	5.61007	2.02E-08	2.09E-07
Man2b1	675.861	0.5756	0.10265	5.60741	2.05E-08	2.12E-07
Dtnbp1	733.854	0.616867	0.110018	5.60696	2.06E-08	2.12E-07
Abr	3586	0.402642	0.0718211	5.60617	2.07E-08	2.13E-07
Mfge8	3783.06	-0.50947	0.090898	-5.60485	2.08E-08	2.15E-07
Tmem63a	936.638	0.703245	0.125514	5.60292	2.11E-08	2.17E-07
Ifi27	503.335	0.678292	0.121103	5.60095	2.13E-08	2.19E-07
Rap1gds1	1696.95	-0.667933	0.119259	-5.60068	2.14E-08	2.19E-07
Rhpn2	143.586	-1.24249	0.221958	-5.59786	2.17E-08	2.23E-07
Thap2	388.103	-0.787808	0.14075	-5.59721	2.18E-08	2.24E-07
Ppp1r12a	2130.99	-0.820292	0.14657	-5.59658	2.19E-08	2.24E-07
Zfp703	2002.94	-0.829828	0.148281	-5.59631	2.19E-08	2.24E-07
Ankrd50	2270.07	0.42535	0.076052	5.59288	2.23E-08	2.29E-07
Crtap	1068.84	0.59968	0.10723	5.59249	2.24E-08	2.29E-07
Haus6	682.579	-0.818943	0.146527	-5.58902	2.28E-08	2.34E-07
Eif4b	14861.2	0.54019	0.0966719	5.58787	2.30E-08	2.35E-07
Zfp638	698.035	-1.28985	0.230955	-5.58486	2.34E-08	2.39E-07
Ipo7	2832.49	-0.890876	0.159658	-5.57988	2.41E-08	2.46E-07
Fzd7	1031.12	0.521237	0.0934518	5.5776	2.44E-08	2.49E-07
Phldb2	2720.49	1.05214	0.188659	5.57693	2.45E-08	2.50E-07
Stx16	656.536	-0.601117	0.107825	-5.57495	2.48E-08	2.52E-07
Asf1a	323.181	-0.772358	0.138539	-5.57502	2.48E-08	2.52E-07
Cacng1	554.995	0.664119	0.119126	5.57495	2.48E-08	2.52E-07
Plekhg3	923.794	-0.548352	0.0984321	-5.57087	2.53E-08	2.58E-07
Tpd52	392.313	-0.808751	0.145267	-5.56733	2.59E-08	2.63E-07
Bcl2l11	292.823	-0.812371	0.146007	-5.56391	2.64E-08	2.68E-07
Myh1	39.18	2.61636	0.470448	5.56144	2.68E-08	2.72E-07
Macc1	48.2047	-2.62783	0.472862	-5.55728	2.74E-08	2.78E-07
Ckap2l	1169.14	-0.513254	0.0923599	-5.55711	2.74E-08	2.78E-07
Zfp260	458.344	-0.803525	0.144601	-5.55683	2.75E-08	2.79E-07
Pcbp4	2795.79	0.460707	0.0829397	5.55472	2.78E-08	2.82E-07
Plk3	623.641	-0.61887	0.111449	-5.55293	2.81E-08	2.84E-07
Rc3h2	1743.99	-0.920376	0.16577	-5.55211	2.82E-08	2.86E-07
Pdcd10	196.908	-0.963577	0.173612	-5.55018	2.85E-08	2.89E-07
Samd9l	75.2511	-2.01541	0.363161	-5.54962	2.86E-08	2.89E-07
Lrif1	322.37	-1.1406	0.205656	-5.54618	2.92E-08	2.95E-07
Angel1	144.052	-1.035	0.186909	-5.53746	3.07E-08	3.10E-07
Kif5b	2891.35	-1.4112	0.255015	-5.53381	3.13E-08	3.16E-07
Rassf3	785.636	-0.59809	0.108134	-5.53099	3.18E-08	3.21E-07
Sec14l1	2493.18	0.432382	0.0781791	5.53067	3.19E-08	3.21E-07
Atg4c	313.056	-0.865949	0.156602	-5.52962	3.21E-08	3.23E-07
Cpeb1	166.925	1.00623	0.182046	5.52733	3.25E-08	3.27E-07
Epm2aip1	445.192	-0.711761	0.128775	-5.52716	3.25E-08	3.27E-07
Ifi207	63.2936	-1.88168	0.340495	-5.52629	3.27E-08	3.29E-07
Gm42793	61.7305	1.66214	0.300776	5.52615	3.27E-08	3.29E-07
Wdfy2	633.228	0.677283	0.122571	5.52563	3.28E-08	3.30E-07
Plod2	1935.29	-0.660559	0.119547	-5.52553	3.29E-08	3.30E-07
Atp11c	275.181	-1.48798	0.269378	-5.52376	3.32E-08	3.33E-07
2700049A03Rik	389.505	-0.712985	0.129165	-5.51997	3.39E-08	3.40E-07
Orc4	508.754	-1.60755	0.291344	-5.5177	3.43E-08	3.44E-07
Rbm41	150.04	-1.32368	0.239921	-5.51716	3.45E-08	3.45E-07
Ptpn13	615.213	0.826052	0.149732	5.51688	3.45E-08	3.45E-07
Map2	158.089	1.69006	0.306698	5.5105	3.58E-08	3.58E-07
Tpt1	13739.4	0.665967	0.12086	5.51023	3.58E-08	3.58E-07
Eif5a2	296.204	-0.879797	0.1597	-5.50906	3.61E-08	3.60E-07
Polq	441.993	-0.737487	0.133866	-5.50913	3.61E-08	3.60E-07
Gm37310	22.2011	5.64735	1.0253	5.50799	3.63E-08	3.62E-07
Nbl1	1607.97	-0.562143	0.102069	-5.50747	3.64E-08	3.63E-07
Gen1	421.774	-0.698941	0.126911	-5.50731	3.64E-08	3.63E-07
Gdf15	220.484	-1.10928	0.201451	-5.50647	3.66E-08	3.65E-07
Cavin3	934.361	0.703263	0.127754	5.50483	3.70E-08	3.68E-07
Ret	32.7629	-2.47396	0.449585	-5.50276	3.74E-08	3.72E-07
Fbf1	1287.71	0.48078	0.0873989	5.50099	3.78E-08	3.75E-07
Zfand5	856.14	-0.705362	0.128263	-5.49932	3.81E-08	3.79E-07
Acly	4164.7	0.418647	0.0761487	5.49776	3.85E-08	3.82E-07
Armc1	605.463	-0.599159	0.109022	-5.49576	3.89E-08	3.86E-07
Pde5a	804.867	-0.569133	0.103585	-5.49438	3.92E-08	3.89E-07
Hectd2	107.857	-1.93667	0.352715	-5.49076	4.00E-08	3.97E-07
Msmo1	1257.56	0.494593	0.0900923	5.48985	4.02E-08	3.98E-07
Dleu2	270.741	-1.18602	0.2163	-5.48322	4.18E-08	4.13E-07
Hacd4	382.291	0.799439	0.145801	5.4831	4.18E-08	4.13E-07
Lpar4	36.2156	2.48344	0.453004	5.48217	4.20E-08	4.15E-07
Dhrs4	183.39	1.01027	0.184353	5.48008	4.25E-08	4.20E-07
B930095G15Rik	169.021	0.962704	0.1757	5.47924	4.27E-08	4.22E-07
Appbp2	1322.07	-0.481932	0.0879605	-5.47896	4.28E-08	4.22E-07
Snrk	343.529	0.718527	0.131226	5.4755	4.36E-08	4.30E-07
Adam19	989.919	0.516711	0.0943718	5.47527	4.37E-08	4.31E-07
Nav2	1383.6	0.684367	0.124995	5.47514	4.37E-08	4.31E-07
Pdk4	461.918	1.12874	0.206165	5.47491	4.38E-08	4.31E-07
Dock4	283.073	0.866157	0.158274	5.47251	4.44E-08	4.37E-07
Hmcn1	154.189	-1.09697	0.200461	-5.47222	4.44E-08	4.37E-07
Osgin2	269.73	-1.29232	0.236224	-5.47075	4.48E-08	4.40E-07
Wwtr1	2508.48	0.410318	0.0750347	5.46838	4.54E-08	4.46E-07
Isg15	46.4296	-1.96157	0.358834	-5.46652	4.59E-08	4.51E-07
Nudt4	3718.22	-0.46801	0.0856564	-5.4638	4.66E-08	4.57E-07
Adamts7	714.691	-0.577309	0.105672	-5.46323	4.68E-08	4.58E-07
Apol10b	101.604	1.71056	0.313154	5.46235	4.70E-08	4.60E-07
Nedd9	1400.36	0.674635	0.123562	5.4599	4.76E-08	4.67E-07
Herc4	747.6	-0.820896	0.150382	-5.45875	4.79E-08	4.69E-07
Ikzf2	106.02	1.31152	0.240356	5.45656	4.85E-08	4.75E-07
Hhip	438.661	-1.29629	0.237589	-5.45604	4.87E-08	4.76E-07
Rfx3	235.995	-1.11133	0.203788	-5.45337	4.94E-08	4.83E-07
Clic4	8976.89	-0.428518	0.0785807	-5.45322	4.95E-08	4.83E-07
Clstn1	3131.12	0.454762	0.0833974	5.45296	4.95E-08	4.83E-07
Ggps1	400.132	-0.870127	0.15961	-5.45157	4.99E-08	4.87E-07
Plpp1	671.184	0.576387	0.105744	5.45075	5.02E-08	4.89E-07
Chmp1b	269.412	-1.0853	0.19915	-5.44966	5.05E-08	4.92E-07
Crtc1	604.606	0.612929	0.112488	5.44883	5.07E-08	4.94E-07
Impad1	2281.16	-0.718604	0.131912	-5.44761	5.11E-08	4.97E-07
Tmpo	6390.72	-0.762571	0.139988	-5.4474	5.11E-08	4.97E-07
Tfap2c	16.9433	3.42115	0.628264	5.4454	5.17E-08	5.02E-07
Pcyt1b	126.354	2.06374	0.378984	5.44546	5.17E-08	5.02E-07
Csn3	21.2138	-4.46823	0.820577	-5.44523	5.17E-08	5.02E-07
Npm1	4870.72	-0.856581	0.15731	-5.44517	5.18E-08	5.02E-07
Plce1	19.9527	7.74288	1.42219	5.44433	5.20E-08	5.04E-07
Zfc3h1	1181.81	-0.804506	0.147801	-5.44319	5.23E-08	5.07E-07
Mylk2	112.393	1.19078	0.218793	5.44249	5.25E-08	5.09E-07
Ctdsp1	1498.8	0.503337	0.0924852	5.44235	5.26E-08	5.09E-07
Frmpd1	52.9144	2.4235	0.445474	5.44028	5.32E-08	5.14E-07
Smc2	1504.97	-1.35043	0.248229	-5.44027	5.32E-08	5.14E-07
Lzts1	119.594	1.14025	0.209691	5.43778	5.39E-08	5.21E-07
Pum2	3027.49	-0.518001	0.0952674	-5.43733	5.41E-08	5.22E-07
Il13ra1	419.239	-0.693374	0.127537	-5.43665	5.43E-08	5.24E-07
Ccser1	82.0479	1.91837	0.352887	5.43622	5.44E-08	5.25E-07
C1d	193.384	-1.17851	0.216895	-5.43358	5.52E-08	5.33E-07
Plekha3	630.399	-0.646383	0.118966	-5.43332	5.53E-08	5.33E-07
Urgcp	794.202	0.534442	0.0983664	5.43317	5.54E-08	5.33E-07
Strn3	1066.67	-0.563279	0.103731	-5.43021	5.63E-08	5.42E-07
B3gnt9	178.512	1.37759	0.25374	5.42916	5.66E-08	5.45E-07
Esd	3892.69	0.554578	0.102166	5.42821	5.69E-08	5.47E-07
Hebp1	121.768	1.55051	0.285665	5.42772	5.71E-08	5.48E-07
Pds5b	1309.55	-0.561147	0.103414	-5.42621	5.76E-08	5.52E-07
Nap1l1	2878.43	-0.566814	0.104458	-5.42622	5.76E-08	5.52E-07
Fzd6	609.16	0.696889	0.128433	5.42607	5.76E-08	5.53E-07
Mvd	287.585	1.18629	0.218706	5.42413	5.82E-08	5.58E-07
Mtf2	346.21	-0.935124	0.172413	-5.42374	5.84E-08	5.59E-07
Acacb	19.2676	3.56923	0.658202	5.42269	5.87E-08	5.62E-07
Selenoo	414.89	0.671273	0.123802	5.42214	5.89E-08	5.63E-07
Slc25a23	40.1258	1.79755	0.331514	5.42223	5.89E-08	5.63E-07
3830403N18Rik	117.26	-1.4129	0.260749	-5.41862	6.01E-08	5.74E-07
Ufsp2	523.811	-0.675869	0.124848	-5.41354	6.18E-08	5.90E-07
Tle1	642.122	0.637324	0.117792	5.41061	6.28E-08	6.00E-07
Ptar1	839.517	-0.60554	0.111925	-5.41021	6.29E-08	6.01E-07
Vgll3	1055.42	-0.72602	0.134206	-5.40976	6.31E-08	6.02E-07
Adgrf5	27.8244	3.55359	0.656919	5.40948	6.32E-08	6.03E-07
Ntpcr	85.3026	1.65329	0.305656	5.409	6.34E-08	6.04E-07
Aff3	39.7603	3.13683	0.579977	5.40854	6.35E-08	6.05E-07
Kcnk2	99.439	1.20259	0.222376	5.40788	6.38E-08	6.07E-07
Cobl	205.201	1.10954	0.205403	5.40174	6.60E-08	6.28E-07
Rmc1	428.39	-0.65839	0.121893	-5.40137	6.61E-08	6.29E-07
Metap2	2284.05	-0.582821	0.107905	-5.40126	6.62E-08	6.29E-07
Hmox1	1331.02	0.830477	0.153791	5.40003	6.66E-08	6.33E-07
Ednra	17.5608	3.74039	0.692679	5.39989	6.67E-08	6.33E-07
Lhx9	49.0706	2.41131	0.446934	5.39522	6.84E-08	6.49E-07
Hspa12b	24.4899	2.7935	0.51783	5.39462	6.87E-08	6.51E-07
Ak5	74.7667	1.95004	0.36163	5.39237	6.95E-08	6.59E-07
Gtf2a1	1173.9	-0.655507	0.121581	-5.39154	6.99E-08	6.61E-07
Pak2	1904.08	-0.43123	0.0800053	-5.39001	7.05E-08	6.67E-07
Dusp4	2542.72	0.415118	0.0770438	5.38807	7.12E-08	6.73E-07
Cenpq	176.826	-1.13043	0.209858	-5.38666	7.18E-08	6.78E-07
Epb41l5	265.298	-0.810739	0.150582	-5.38403	7.28E-08	6.88E-07
Rab6b	111.717	1.25165	0.232539	5.38252	7.35E-08	6.93E-07
Pex3	314.008	-0.893455	0.16602	-5.38162	7.38E-08	6.97E-07
Tspan18	17.781	-3.7099	0.68948	-5.38072	7.42E-08	7.00E-07
Gpat3	137.941	-1.51381	0.281446	-5.37868	7.50E-08	7.07E-07
Dtx3l	144.295	1.05247	0.195819	5.3747	7.67E-08	7.23E-07
Nr2f1	164.128	1.12558	0.20944	5.37422	7.69E-08	7.24E-07
Apba1	26.1241	2.79952	0.521206	5.37124	7.82E-08	7.36E-07
Abl2	2484.79	0.411771	0.0766779	5.37014	7.87E-08	7.40E-07
Ccn1	7174.69	0.339423	0.0632142	5.36942	7.90E-08	7.42E-07
Klhl9	1799.66	-0.575251	0.10716	-5.36816	7.95E-08	7.47E-07
Eef1d	3067.75	0.590089	0.109968	5.36599	8.05E-08	7.56E-07
Xiap	865.006	-0.685156	0.12771	-5.36495	8.10E-08	7.60E-07
Ube2b	897.618	-0.64462	0.12019	-5.36334	8.17E-08	7.66E-07
Fbxo5	476.428	-0.790175	0.147347	-5.3627	8.20E-08	7.68E-07
Syt11	231.025	-1.07573	0.200616	-5.36212	8.23E-08	7.70E-07
Zc3h14	1573.64	-0.535036	0.0997832	-5.36199	8.23E-08	7.71E-07
Furin	3212.07	0.385613	0.0719245	5.36135	8.26E-08	7.72E-07
Stk24	1417.32	0.509358	0.0950043	5.36142	8.26E-08	7.72E-07
3300005D01Rik	329.018	0.79285	0.147892	5.36101	8.28E-08	7.73E-07
Sec24d	2361.94	0.606081	0.11309	5.35926	8.36E-08	7.81E-07
Snn	701.041	0.557405	0.10402	5.35862	8.39E-08	7.83E-07
Eif3e	2096.27	-0.642018	0.119823	-5.35804	8.41E-08	7.85E-07
Wnt6	15.442	8.4507	1.5775	5.35701	8.46E-08	7.89E-07
Fech	1297.31	-0.514154	0.095992	-5.35622	8.50E-08	7.92E-07
Tcea1	312.496	-0.825407	0.154117	-5.35571	8.52E-08	7.93E-07
Dcaf15	823.501	0.570941	0.106602	5.3558	8.52E-08	7.93E-07
Bcl9l	2914.86	0.777693	0.145207	5.35575	8.52E-08	7.93E-07
Zfp68	339.407	-1.09356	0.204245	-5.35413	8.60E-08	7.99E-07
Rap2a	542.417	0.619501	0.115718	5.35355	8.62E-08	8.02E-07
Sh3bgr	50.1676	-1.7807	0.332662	-5.35289	8.66E-08	8.04E-07
Xist	14912.4	-0.735416	0.137513	-5.34798	8.89E-08	8.26E-07
Mecom	365.585	0.765982	0.143307	5.34505	9.04E-08	8.39E-07
Rab14	1940.61	-0.43441	0.0813319	-5.3412	9.23E-08	8.56E-07
Ptprb	25.9552	2.80609	0.525576	5.33907	9.34E-08	8.66E-07
Hif1a	3501.54	-0.44055	0.082516	-5.33896	9.35E-08	8.66E-07
Sdc4	4174.07	0.49385	0.0925059	5.33857	9.37E-08	8.67E-07
Smad1	897.323	-0.550657	0.103163	-5.33773	9.41E-08	8.71E-07
Trmt1	1279.29	0.474898	0.0890421	5.33341	9.64E-08	8.91E-07
Pmm1	940.372	-0.616106	0.115545	-5.33218	9.70E-08	8.97E-07
Hjurp	2972.95	0.425359	0.0797766	5.33188	9.72E-08	8.98E-07
Kif1c	4380.1	0.591358	0.110988	5.32813	9.92E-08	9.16E-07
Megf8	2845.16	0.391813	0.0735515	5.32705	9.98E-08	9.21E-07
Ahrr	96.6047	1.30032	0.244235	5.32405	1.01E-07	9.36E-07
Zfx	751.45	-0.68305	0.128328	-5.3227	1.02E-07	9.42E-07
Cdh18	376.944	-0.954295	0.179413	-5.31898	1.04E-07	9.61E-07
Fkbp14	283.842	0.788467	0.148316	5.31614	1.06E-07	9.76E-07
Nae1	377.981	-1.12238	0.211378	-5.30982	1.10E-07	1.01E-06
Nucb1	2419.91	0.395112	0.0744632	5.30613	1.12E-07	1.03E-06
Abcd2	65.1402	1.70795	0.3221	5.30254	1.14E-07	1.05E-06
Cdca4	1217.55	0.517548	0.0976499	5.30003	1.16E-07	1.06E-06
Qrfp	19.0111	2.74785	0.5186	5.2986	1.17E-07	1.07E-06
Gm11427	71.3736	-1.68153	0.317544	-5.29542	1.19E-07	1.09E-06
Cd109	1234.71	0.543165	0.102593	5.29435	1.19E-07	1.10E-06
Krt13	56.7625	1.65305	0.312286	5.29338	1.20E-07	1.10E-06
Ltn1	1397.85	-0.578547	0.109304	-5.29303	1.20E-07	1.10E-06
Abca9	22.8929	4.81362	0.910057	5.28936	1.23E-07	1.12E-06
Mcm5	2261.69	0.482135	0.0911604	5.28886	1.23E-07	1.13E-06
Dipk1b	57.8559	1.6412	0.310373	5.28783	1.24E-07	1.13E-06
Mvb12b	539.96	0.731004	0.138255	5.28737	1.24E-07	1.13E-06
Pdgfb	143.725	1.89859	0.359101	5.28708	1.24E-07	1.14E-06
Ip6k1	925.96	0.548686	0.103805	5.28573	1.25E-07	1.14E-06
Scrib	2327.72	0.470744	0.0890786	5.28459	1.26E-07	1.15E-06
Taok1	3049.61	-1.02428	0.194012	-5.27946	1.30E-07	1.18E-06
Fbln2	4854.79	0.374465	0.0709344	5.27903	1.30E-07	1.18E-06
Nnt	1217.11	0.499057	0.0945558	5.27791	1.31E-07	1.19E-06
Ccdc88a	635.163	-1.28782	0.24402	-5.2775	1.31E-07	1.19E-06
Itpr1	823.047	0.566483	0.107365	5.27623	1.32E-07	1.20E-06
Fuom	36.3514	1.92689	0.365269	5.27527	1.33E-07	1.21E-06
Ebp	524.82	0.850928	0.161316	5.27491	1.33E-07	1.21E-06
Adgrl4	22.1092	4.12468	0.782163	5.27343	1.34E-07	1.22E-06
Nipsnap1	70.9454	1.48714	0.282068	5.27227	1.35E-07	1.22E-06
Lurap1l	808.48	0.652696	0.123832	5.27083	1.36E-07	1.23E-06
Reep3	1614.02	-0.504984	0.0958116	-5.27059	1.36E-07	1.23E-06
Sncaip	32.258	7.20303	1.367	5.26921	1.37E-07	1.24E-06
Bap1	1273.65	0.50301	0.0954823	5.2681	1.38E-07	1.25E-06
Dusp13	124.028	-1.61752	0.307068	-5.26764	1.38E-07	1.25E-06
Pcolce2	956.859	0.566319	0.107537	5.26628	1.39E-07	1.26E-06
Psmc6	807.78	-1.20596	0.229118	-5.26349	1.41E-07	1.28E-06
Nod2	65.0999	1.67549	0.318472	5.26104	1.43E-07	1.30E-06
Hexim1	922.097	0.72188	0.137251	5.25958	1.44E-07	1.30E-06
Scml4	31.6002	2.53574	0.482144	5.2593	1.45E-07	1.31E-06
Glce	1635.67	-0.565332	0.107497	-5.25903	1.45E-07	1.31E-06
Chuk	643.831	-0.714562	0.135976	-5.25504	1.48E-07	1.34E-06
Ptbp2	752.285	-0.706192	0.13439	-5.2548	1.48E-07	1.34E-06
Nacc2	1391.08	0.600547	0.114301	5.25408	1.49E-07	1.34E-06
Stx12	653.303	-0.607802	0.115743	-5.2513	1.51E-07	1.36E-06
Diaph2	416.713	-0.637633	0.121546	-5.24601	1.55E-07	1.40E-06
Tdrkh	96.3437	1.2234	0.233327	5.2433	1.58E-07	1.42E-06
Nrp1	727.547	0.716604	0.136695	5.24234	1.59E-07	1.43E-06
Rab1a	2500.11	-0.640602	0.122244	-5.24035	1.60E-07	1.44E-06
Iffo1	600.58	-0.621255	0.118587	-5.23881	1.62E-07	1.45E-06
Lmcd1	243.252	0.86194	0.164537	5.23857	1.62E-07	1.45E-06
Nfkb2	1028.51	0.557789	0.106537	5.23565	1.64E-07	1.48E-06
H4c14	2572.96	0.503299	0.0961488	5.23458	1.65E-07	1.48E-06
Itgb4	51.3601	1.65578	0.31636	5.23383	1.66E-07	1.49E-06
Nudcd1	818.871	-0.559886	0.10701	-5.2321	1.68E-07	1.50E-06
Dcaf17	300.819	-0.890454	0.170208	-5.23158	1.68E-07	1.51E-06
Dab2ip	2346.99	0.446626	0.0853834	5.23083	1.69E-07	1.51E-06
Rsbn1	422.354	-0.743747	0.142229	-5.22923	1.70E-07	1.52E-06
Fbxo3	743.59	-0.649953	0.124309	-5.22853	1.71E-07	1.53E-06
Adamts10	237.653	0.817968	0.156556	5.22476	1.74E-07	1.56E-06
Cebpd	139.854	1.07116	0.205024	5.22455	1.75E-07	1.56E-06
Boc	234.202	0.845956	0.161959	5.22326	1.76E-07	1.57E-06
Sord	802.415	0.549759	0.105264	5.22269	1.76E-07	1.57E-06
Shcbp1	343.027	-0.985135	0.188735	-5.21966	1.79E-07	1.60E-06
Zbtb26	171.853	-1.0825	0.20763	-5.21358	1.85E-07	1.65E-06
Rufy1	345.163	0.68342	0.131099	5.21298	1.86E-07	1.66E-06
Cdyl	473.27	-0.623262	0.119613	-5.21065	1.88E-07	1.68E-06
Twist2	301.318	1.04855	0.201308	5.20868	1.90E-07	1.69E-06
Acbd5	382.969	-1.05517	0.202581	-5.20864	1.90E-07	1.69E-06
Pygo2	1189.47	0.460921	0.0885034	5.20794	1.91E-07	1.70E-06
Med13l	1902.98	0.647971	0.124656	5.19807	2.01E-07	1.79E-06
Lims1	2160.2	-0.859727	0.165496	-5.19484	2.05E-07	1.82E-06
Adam23	14.3594	3.64638	0.702195	5.19284	2.07E-07	1.84E-06
Cacna1a	65.5235	1.86934	0.360083	5.19142	2.09E-07	1.85E-06
Thoc2	712.899	-1.51908	0.292844	-5.18733	2.13E-07	1.89E-06
Ctnnbip1	498.269	0.639244	0.123302	5.18439	2.17E-07	1.92E-06
Xpr1	1023.75	-0.48409	0.0933804	-5.18407	2.17E-07	1.92E-06
Zfp469	1807.38	0.479571	0.0925161	5.18365	2.18E-07	1.93E-06
Sema3a	803.827	0.841683	0.16239	5.1831	2.18E-07	1.93E-06
Tsc22d2	2669.38	-0.699713	0.135122	-5.17836	2.24E-07	1.98E-06
Tep1	1140.15	0.463634	0.0895459	5.17762	2.25E-07	1.99E-06
Esco1	147.072	-1.61908	0.312722	-5.17737	2.25E-07	1.99E-06
Trib3	656.772	-0.783954	0.151456	-5.17612	2.27E-07	2.00E-06
Itgb7	211.781	0.883047	0.170667	5.1741	2.29E-07	2.02E-06
Laptm4b	1227.66	-0.746388	0.144293	-5.17274	2.31E-07	2.03E-06
B230362B09Rik	45.1775	2.17286	0.420088	5.17239	2.31E-07	2.04E-06
Amd1	406.695	-0.839299	0.1623	-5.17128	2.33E-07	2.05E-06
Copa	6392.54	0.420798	0.0813883	5.17025	2.34E-07	2.06E-06
Aldoa	16781	-0.429696	0.0831433	-5.16814	2.36E-07	2.08E-06
Tiam2	1644.13	0.48887	0.0945944	5.16807	2.37E-07	2.08E-06
Mtdh	3284.71	-0.436722	0.0845434	-5.16566	2.40E-07	2.11E-06
Afdn	2086.83	0.400034	0.0774505	5.16502	2.40E-07	2.11E-06
Steap2	1203.94	0.549792	0.106458	5.16438	2.41E-07	2.12E-06
Zdhhc17	424.909	-0.714068	0.138273	-5.16418	2.41E-07	2.12E-06
Zhx1	306.144	-0.790087	0.153003	-5.16386	2.42E-07	2.12E-06
Bmi1	878.605	-0.851316	0.164948	-5.16113	2.45E-07	2.15E-06
Iqcb1	160.64	-1.02283	0.19818	-5.16111	2.45E-07	2.15E-06
Seh1l	1034.43	-0.512926	0.0993995	-5.16024	2.47E-07	2.16E-06
Ctps	1637.54	-0.429795	0.0833008	-5.15955	2.48E-07	2.17E-06
Casd1	290.25	-0.773545	0.149967	-5.15811	2.49E-07	2.18E-06
Flnc	16356.9	-0.43464	0.0842785	-5.15719	2.51E-07	2.19E-06
Tmem109	1801.02	-0.460917	0.0893764	-5.15703	2.51E-07	2.19E-06
Matn2	1440.81	-0.529103	0.102625	-5.1557	2.53E-07	2.21E-06
Selenot	1573.35	-0.707845	0.137326	-5.15449	2.54E-07	2.22E-06
Mt1	6690.66	0.970574	0.188313	5.15404	2.55E-07	2.22E-06
Rmi1	247.802	-1.01914	0.197776	-5.15301	2.56E-07	2.24E-06
Cadm1	812.599	0.802947	0.15583	5.15272	2.57E-07	2.24E-06
Tab3	259.132	-0.786341	0.152709	-5.14928	2.61E-07	2.28E-06
Zdhhc15	23.3366	2.37302	0.460977	5.1478	2.64E-07	2.30E-06
Bbip1	149.91	-1.23811	0.240538	-5.14727	2.64E-07	2.30E-06
Pla2g12a	250.475	0.744248	0.144659	5.14483	2.68E-07	2.33E-06
Ubtf	2543.18	0.436007	0.0847458	5.14488	2.68E-07	2.33E-06
Gnai1	13.3488	4.84186	0.941228	5.14419	2.69E-07	2.33E-06
Stambpl1	682.464	-0.577027	0.11217	-5.14421	2.69E-07	2.33E-06
Tbc1d19	357.643	-0.701708	0.13644	-5.14296	2.70E-07	2.35E-06
Fastkd1	295.909	-0.77508	0.151043	-5.13153	2.87E-07	2.49E-06
Cul1	1290.96	-0.495746	0.0966092	-5.13146	2.88E-07	2.49E-06
Ssb	951.17	-1.45318	0.283196	-5.13136	2.88E-07	2.49E-06
Dusp22	112.769	-1.18264	0.230552	-5.12959	2.90E-07	2.52E-06
Plk4	834.991	-0.712766	0.138961	-5.12924	2.91E-07	2.52E-06
Arhgap5	1394.59	-1.51211	0.294799	-5.12931	2.91E-07	2.52E-06
Rad23a	1580.76	0.429241	0.0836915	5.12884	2.92E-07	2.52E-06
Zfp280d	437.264	-0.873345	0.170294	-5.12845	2.92E-07	2.53E-06
Api5	1930.78	-0.52552	0.102478	-5.12812	2.93E-07	2.53E-06
Dmpk	2589.57	-0.454879	0.0887186	-5.12721	2.94E-07	2.54E-06
Numa1	3892.41	0.366516	0.0714983	5.12623	2.96E-07	2.55E-06
Pard3b	24.9797	2.569	0.501281	5.12487	2.98E-07	2.57E-06
Penk	35.7223	3.47456	0.678222	5.12304	3.01E-07	2.59E-06
BC029722	507.946	-0.692961	0.135337	-5.12027	3.05E-07	2.63E-06
Rhot1	996.984	-0.495834	0.0969425	-5.11473	3.14E-07	2.71E-06
Csnk1a1	4220.58	-0.467884	0.0915549	-5.11042	3.21E-07	2.77E-06
Stxbp2	175.029	-1.05719	0.207034	-5.10638	3.28E-07	2.83E-06
Kdm6a	623.208	-0.583624	0.114334	-5.10456	3.32E-07	2.85E-06
Cyren	186.975	0.899922	0.176302	5.10444	3.32E-07	2.85E-06
Smarcd1	934.835	0.527221	0.103304	5.1036	3.33E-07	2.86E-06
Asrgl1	55.9889	2.15934	0.423339	5.10072	3.38E-07	2.91E-06
Mcub	179.524	0.958095	0.18785	5.10033	3.39E-07	2.91E-06
Fam111a	1142.61	-0.588099	0.115331	-5.09924	3.41E-07	2.93E-06
Myh7	20.9735	4.79059	0.940133	5.09565	3.48E-07	2.98E-06
Il7r	22.814	-5.12157	1.00539	-5.09413	3.50E-07	3.00E-06
Tcp11l2	90.6445	-1.3013	0.255469	-5.09378	3.51E-07	3.01E-06
Ccdc12	204.583	1.01036	0.198438	5.09156	3.55E-07	3.04E-06
Stat5b	545.564	0.606794	0.119178	5.09151	3.55E-07	3.04E-06
Sumf1	690.492	0.541037	0.106287	5.09035	3.57E-07	3.06E-06
Abcc1	2764.94	0.452842	0.0889692	5.08987	3.58E-07	3.06E-06
Wnt10b	136.29	1.46208	0.287344	5.08824	3.61E-07	3.09E-06
Gas2l3	1026.04	-0.711299	0.139829	-5.08693	3.64E-07	3.11E-06
Mxd4	1126.27	0.644417	0.126732	5.08487	3.68E-07	3.14E-06
Zc3hav1	2894.86	-0.371238	0.073049	-5.08205	3.73E-07	3.19E-06
H1f4	4827.88	0.451719	0.0888933	5.08159	3.74E-07	3.19E-06
Gm20008	49.3441	-1.93481	0.380781	-5.08117	3.75E-07	3.20E-06
Stil	622.63	-1.02134	0.201012	-5.081	3.75E-07	3.20E-06
Pkn2	1607.5	-0.554096	0.109075	-5.07996	3.78E-07	3.21E-06
Apc	1676.78	-0.583939	0.114952	-5.07987	3.78E-07	3.21E-06
[truncated: 53,323 more rows]

## Sheet: BAF25A NT VS SCR NT
	baseMean	log2FoldChange	lfcSE	stat	pvalue	padj
[truncated: 55,291 more rows]

[truncated: 5 more sheets: BAF25A CU VS SCR NT, BAF25A ZN VS SCR NT, BRD9 NT VS SCR NT, BRD9 CU VS SCR NT, BRD9 ZN VS SCR NT]
