# Supplementary material for: The PBAF chromatin remodeling complex contributes to metal homeostasis through MTF1 regulation
Source: Metallomics. 2026 Jun 5;18(1):mfag019. doi: 10.1093/mtomcs/mfag019 (PMC13294679; doi:10.1093/mtomcs/mfag019)
Supplement: mfag019_Supplemental_Files [file mfag019_supplemental_files.zip › CARULLI. SUPP. TABLE. 6 1.xlsx]

## Sheet: BAF250A 100 uM CuSO4
	baseMean	log2FoldChange	lfcSE	stat	pvalue	padj
Nqo1	1057.91	1.25854	0.137152	9.17624	4.46398e-20	5.16214e-16
Gsta4	1534.28	1.35567	0.178118	7.61104	2.71896e-14	1.5721e-10
Hmox1	2110.24	0.990942	0.144916	6.83805	8.02794e-12	3.0945e-08
Srxn1	1578.54	0.870095	0.129966	6.69477	2.16008e-11	6.2448e-08
Slc48a1	2418.28	0.833356	0.126328	6.59679	4.20156e-11	9.71737e-08
Esd	3258.25	0.883639	0.13469	6.56055	5.36103e-11	1.03325e-07
Nid1	7528.59	0.610308	0.100639	6.06434	1.32493e-09	2.18878e-06
Igfbp5	19486	-0.636922	0.10553	-6.03547	1.58498e-09	2.29108e-06
Enpp1	833.975	-0.788603	0.140897	-5.59702	2.18065e-08	2.8019e-05
Tgm2	377.259	-0.971245	0.183442	-5.29457	1.19297e-07	0.000137955
Ccn3	1170.38	-0.844853	0.161718	-5.22423	1.74878e-07	0.000183845
Wnt4	307.538	1.0021	0.193712	5.17313	2.30207e-07	0.000221842
Gclc	956.839	0.679894	0.136757	4.97154	6.64226e-07	0.000548651
Txnrd1	3587.93	0.675766	0.135907	4.97227	6.61719e-07	0.000548651
CT010467.2	509.31	1.30437	0.264758	4.92667	8.36424e-07	0.000644827
Gclm	658.215	0.740365	0.154044	4.80621	1.53821e-06	0.000988214
Piezo2	928.52	-0.754377	0.156618	-4.81668	1.45966e-06	0.000988214
Cemip2	2528.16	-0.562867	0.116835	-4.81761	1.45287e-06	0.000988214
Serpinb9b	423.996	0.812213	0.172719	4.70252	2.5697e-06	0.001564
Cfh	298.68	-0.914517	0.197396	-4.6329	3.60585e-06	0.00204756
Pgd	2560.66	0.733647	0.158574	4.62654	3.71833e-06	0.00204756
Gstm1	1157.23	0.627946	0.136352	4.60532	4.11825e-06	0.00207058
Col6a1	3601.15	-0.51017	0.110674	-4.60968	4.03287e-06	0.00207058
Ngf	487.464	0.763509	0.169692	4.49937	6.81539e-06	0.00328388
Csf1	11586.9	0.448861	0.10161	4.41748	9.98597e-06	0.00448667
Spon2	354.847	-0.847459	0.191938	-4.41529	1.00876e-05	0.00448667
Nr4a1	301.247	-1.46485	0.332598	-4.40427	1.06139e-05	0.00454589
Gsr	1046.53	0.609444	0.14063	4.33369	1.46634e-05	0.00605598
Abcc1	2414.39	0.511995	0.118677	4.31419	1.60192e-05	0.00631842
G6pdx	1777.79	0.535473	0.124265	4.30911	1.63916e-05	0.00631842
C1qtnf1	501.298	-0.70587	0.170062	-4.15066	3.31519e-05	0.0123667
Abcc4	576.242	0.654163	0.159248	4.10783	3.99392e-05	0.014433
Slc22a23	142.674	1.16132	0.284775	4.07803	4.5419e-05	0.0154478
C1qtnf3	1021.47	-0.547636	0.134086	-4.08421	4.42261e-05	0.0154478
Rny1	430.517	0.863773	0.220354	3.91994	8.85722e-05	0.0285615
Tshz1	591.032	0.607304	0.154964	3.91901	8.8915e-05	0.0285615
Col3a1	29450.4	-0.472444	0.12097	-3.90546	9.40479e-05	0.0287651
Prl2c3	34.5486	1.99401	0.511555	3.89795	9.70112e-05	0.0287651
Cd200	475.294	-0.714994	0.183208	-3.90263	9.5154e-05	0.0287651
Col6a2	2133.66	-0.4604	0.118979	-3.86959	0.000109017	0.0307481
Selenop	432.717	-0.727225	0.187696	-3.87449	0.000106847	0.0307481
Slc7a11	108.502	1.1658	0.302062	3.85946	0.000113636	0.0312794
Egr3	255.955	-1.22277	0.317293	-3.85377	0.000116311	0.0312794
Ahnak2	1517.04	0.472679	0.123773	3.81893	0.000134032	0.0352261
Anxa8	1619.65	0.460704	0.122681	3.75531	0.000173128	0.0444899
Cpne2	948.435	0.508279	0.138147	3.67925	0.000233917	0.0579217
Ranbp3l	194.783	-0.885491	0.24113	-3.67225	0.000240422	0.0579217
Csf2rb	662.67	-0.577478	0.157251	-3.67233	0.000240346	0.0579217
Mrc2	3621.85	-0.407222	0.111598	-3.64901	0.00026325	0.0621271
Gpr137b	688.437	0.699393	0.191961	3.64341	0.000269054	0.0622267
Fosl1	854.385	0.517855	0.143692	3.60392	0.000313451	0.0710735
Aldh3a1	551.154	0.598277	0.167798	3.56546	0.000363223	0.0807752
Thbs2	2446.84	-0.427898	0.12058	-3.54866	0.000387201	0.0844829
Itga11	711.545	-0.602655	0.171773	-3.50843	0.000450757	0.0965288
Trim16	894.048	0.513593	0.147482	3.48241	0.00049692	0.10448
Lrp8	370.405	0.639825	0.185673	3.44598	0.000568989	0.117496
Ephb6	1782.86	-0.426023	0.125088	-3.40578	0.000659753	0.131541
Plau	1231.02	-0.510928	0.149844	-3.40973	0.000650276	0.131541
Cat	690.739	0.513561	0.151362	3.39293	0.000691505	0.13543
Hmga2	1632.52	0.510582	0.15068	3.38853	0.000702682	0.13543
Prelp	404.651	-0.594182	0.176149	-3.37318	0.000743048	0.140862
Pdlim3	836.479	-0.478415	0.142468	-3.35806	0.00078491	0.146398
Lrrc17	640.016	-0.508639	0.152733	-3.33025	0.00086768	0.159267
Gpx3	149.72	-0.87317	0.265232	-3.29209	0.000994443	0.179683
Igf1	276.076	-0.717745	0.220322	-3.25771	0.00112317	0.196793
Klf5	1435.82	0.435784	0.133756	3.25806	0.00112176	0.196793
Dusp4	1226.37	0.462633	0.14282	3.23928	0.00119833	0.206828
Fat1	17261.9	0.320101	0.0992294	3.22587	0.00125592	0.21358
Ftl1	13845.7	0.42627	0.133048	3.20389	0.00135585	0.227232
Ddah1	955.346	0.456406	0.142836	3.19532	0.00139678	0.230748
Adam12	879.92	0.442788	0.13954	3.17319	0.00150773	0.240734
Slc1a3	657.593	-0.486757	0.153337	-3.17443	0.0015013	0.240734
Fth1	17034.2	0.421911	0.133057	3.1709	0.00151968	0.240734
Tuba4a	883.592	0.453608	0.143435	3.16247	0.00156434	0.24446
Dcn	206.393	-0.803926	0.254702	-3.15633	0.00159766	0.246339
Krt14	65.232	1.16883	0.373107	3.13271	0.00173203	0.263543
Spry1	318.12	-0.613975	0.196935	-3.11765	0.00182298	0.270268
Zfp36l2	3749.65	0.402901	0.129226	3.11781	0.001822	0.270268
Id3	2360.39	-0.426407	0.137782	-3.09479	0.00196953	0.288299
Ankrd33b	467.466	0.516922	0.167301	3.08977	0.00200309	0.289547
Prdx6	1795.73	0.406412	0.131813	3.08324	0.00204758	0.292324
S1pr1	345.562	-0.588886	0.19221	-3.06377	0.00218567	0.306747
Enpp2	320.261	-0.741061	0.242187	-3.05987	0.00221433	0.306747
Myc	1042.87	0.418798	0.136951	3.058	0.00222819	0.306747
Dusp1	1252.18	0.407703	0.134139	3.0394	0.00237051	0.322501
Pdgfrl	294.884	-0.592761	0.195795	-3.02745	0.00246628	0.331628
Enpp3	117.904	-0.991362	0.330773	-2.99711	0.00272552	0.362275
Cdh2	2217.57	0.359585	0.120358	2.98763	0.00281147	0.369452
Ermp1	834.839	-0.453374	0.152365	-2.97557	0.0029244	0.379975
Rps26	2657.47	0.457472	0.154914	2.95307	0.00314627	0.404261
Nptx1	605.489	0.472505	0.161912	2.91829	0.00351961	0.447261
Ampd3	660.769	0.43482	0.149248	2.91341	0.00357505	0.449369
Mfap3l	1162.76	0.389442	0.134632	2.89265	0.00382008	0.475005
G0s2	233.231	-0.633832	0.219827	-2.88332	0.00393507	0.484097
Car3	2085.59	-0.335008	0.116715	-2.87031	0.00410072	0.493965
Nrep	568.528	-0.491762	0.171186	-2.87267	0.00407016	0.493965
Gsto1	1557.55	0.380044	0.132736	2.86316	0.00419434	0.500035
Adh7	408.611	0.502811	0.17583	2.85964	0.00424117	0.500458
Cryab	2291.85	0.396543	0.139225	2.84822	0.0043965	0.513547
Insc	84.6954	-0.946575	0.333156	-2.84123	0.00449397	0.519682
Ass1	1010.1	0.391911	0.138708	2.82544	0.00472162	0.540602
mt-Tt	25.0696	1.81261	0.643009	2.81894	0.00481821	0.546253
Errfi1	1723.79	-0.496552	0.177353	-2.79979	0.00511353	0.570031
Hgf	257.077	-0.618856	0.221101	-2.79897	0.00512653	0.570031
Ephx1	3714.62	0.316435	0.113306	2.79274	0.00522631	0.575591
Emb	219.708	-0.620031	0.223061	-2.77965	0.00544177	0.593667
Slc19a2	478.162	0.455598	0.164317	2.77267	0.00555979	0.600873
Kcnj2	1694.36	-0.345453	0.124987	-2.76391	0.00571125	0.605916
Hmga1	272.422	0.612628	0.22149	2.76594	0.00567591	0.605916
mt-Tl1	73.663	1.09638	0.398097	2.75405	0.00588619	0.618799
Col11a1	388.373	-0.507654	0.184673	-2.74893	0.00597896	0.619399
Tsku	538.699	0.438519	0.159587	2.74783	0.00599903	0.619399
Olfml3	659.137	-0.435499	0.159497	-2.73044	0.00632492	0.647269
Cd82	1453.98	-0.336137	0.12365	-2.71844	0.00655904	0.66534
Gas1	3446.91	-0.320354	0.118152	-2.71136	0.0067007	0.673799
Ahr	485.141	0.45939	0.170331	2.69705	0.00699572	0.697401
Ccdc141	191.182	-0.625265	0.232621	-2.68792	0.0071899	0.698689
C1s1	594.892	-0.424749	0.157736	-2.69278	0.00708592	0.698689
Actn3	429.998	-0.466261	0.173323	-2.69012	0.00714265	0.698689
Mdm2	1271.81	0.360027	0.134646	2.67387	0.00749807	0.716593
Msn	7766.85	0.280954	0.105039	2.67476	0.0074782	0.716593
Nupr1	347.283	-0.501148	0.188531	-2.65817	0.00785658	0.744701
Npnt	2045.53	0.346096	0.13114	2.63913	0.00831192	0.775154
Rpl28	3393.63	0.357327	0.135303	2.64095	0.00826737	0.775154
Gdnf	407.974	0.458209	0.174044	2.63272	0.00847033	0.783608
Pck2	776.036	-0.374011	0.142306	-2.62821	0.00858348	0.787772
Ccnd1	5272.93	0.290029	0.110536	2.62383	0.0086946	0.791688
Irs2	599.078	0.402097	0.154659	2.5999	0.00932508	0.842213
Col4a1	6011.39	0.272098	0.10476	2.59733	0.00939514	0.842213
Matn2	1070.32	-0.353816	0.136615	-2.58988	0.00960085	0.854033
Fmod	445.652	-0.510578	0.197696	-2.58264	0.00980467	0.865505
Rgs2	167.54	-0.635522	0.247057	-2.57237	0.0101006	0.884873
Mmp2	3310.42	-0.286503	0.112014	-2.55775	0.0105352	0.916007
Myo1c	8171.47	0.265638	0.104204	2.5492	0.0107969	0.917254
Foxq1	161.414	0.687058	0.269376	2.55055	0.0107552	0.917254
Vcan	7615.16	-0.292651	0.114903	-2.54695	0.0108668	0.917254
Cyb5a	368.992	0.469768	0.183939	2.55394	0.0106512	0.917254
Slc6a6	10129.6	0.257494	0.101599	2.53442	0.0112633	0.926611
Col4a2	5998.62	0.276119	0.108994	2.53334	0.0112982	0.926611
Nectin1	653.569	0.381123	0.150111	2.53895	0.0111186	0.926611
Colec12	1633.29	-0.308605	0.121799	-2.53372	0.011286	0.926611
Runx3	870.485	0.34806	0.137826	2.52535	0.0115582	0.931291
Fndc1	3320.43	-0.367738	0.145672	-2.52442	0.011589	0.931291
Carmn	178.928	-0.625457	0.247881	-2.52321	0.0116288	0.931291
Nolc1	1471.07	0.321599	0.12753	2.52175	0.0116774	0.931291
Syt13	5397.07	0.28613	0.113586	2.51907	0.0117664	0.931967
Gpr176	264.009	0.532827	0.211845	2.51518	0.0118972	0.935912
Aif1l	1245.24	0.338543	0.134907	2.50945	0.0120918	0.936844
Spp1	11471.8	-0.30768	0.122662	-2.50837	0.0121291	0.936844
Basp1	2040.85	0.301815	0.120491	2.50488	0.0122493	0.936844
Dpysl3	4767.65	-0.260411	0.104039	-2.50301	0.0123141	0.936844
Capn6	212.299	-0.615116	0.24535	-2.5071	0.0121726	0.936844
Camk1g	128.215	-0.693436	0.27772	-2.49689	0.0125287	0.940911
Heyl	71.2901	-0.945228	0.378569	-2.49685	0.0125303	0.940911
Kif1a	245.435	0.521605	0.209619	2.48835	0.0128338	0.955778
Clmp	440.434	-0.436287	0.175448	-2.4867	0.0128936	0.955778
Nedd9	1360.63	-0.425707	0.171514	-2.48205	0.0130628	0.962153
Igfbp3	183.5	-0.585741	0.236594	-2.47573	0.0132965	0.973169
Podnl1	1340.33	0.324419	0.131243	2.4719	0.0134397	0.977461
Hmga1b	573.872	0.652563	0.264719	2.46511	0.0136971	0.983806
Rps29	306.135	0.51684	0.209585	2.46602	0.0136625	0.983806
Lmcd1	374.881	-0.485887	0.197695	-2.45777	0.0139804	0.997961
Dnm3os	513.357	-0.5218	0.213127	-2.44831	0.0143529	0.999859
Gm37352	524.914	-0.401377	0.163608	-2.45329	0.0141557	0.999859
Ifi27	566.295	-0.388383	0.15843	-2.45144	0.0142284	0.999859
Acsl4	1088.44	-0.3752	0.153213	-2.44889	0.0143299	0.999859
Mrpl15	429.577	0.122841	0.199404	0.616042	0.537867	0.999931
Lypla1	342.786	0.100593	0.245884	0.409107	0.682461	0.999931
Tcea1	223.706	0.0984136	0.22094	0.445431	0.656008	0.999931
Rgs20	158.938	0.438037	0.282417	1.55103	0.120895	0.999931
Atp6v1h	820.587	0.0202677	0.188881	0.107304	0.914548	0.999931
Rb1cc1	900.921	-0.119181	0.156801	-0.760073	0.447211	0.999931
4732440D04Rik	38.8513	-0.660507	0.5427	-1.21708	0.223576	0.999931
Pcmtd1	351.182	-0.218443	0.183551	-1.19009	0.23401	0.999931
Gm38372	41.6764	-0.183991	0.473588	-0.388505	0.697642	0.999931
Rrs1	381.888	0.293821	0.1799	1.63324	0.102418	0.999931
Mybl1	94.634	0.0403518	0.320077	0.126069	0.899677	0.999931
Vcpip1	750.783	-0.107858	0.166916	-0.64618	0.518163	0.999931
Sgk3	52.2268	-0.0684292	0.4297	-0.159249	0.873473	0.999931
Snhg6	112.508	-0.133392	0.302253	-0.441327	0.658977	0.999931
Cops5	752.149	0.022347	0.218507	0.102271	0.918541	0.999931
Cspp1	264.254	-0.221099	0.222681	-0.992897	0.32076	0.999931
Arfgef1	926.333	-0.0693278	0.140206	-0.49447	0.620974	0.999931
Sulf1	2121.11	-0.0173087	0.121397	-0.142579	0.886623	0.999931
Ncoa2	875.707	-0.0293058	0.141187	-0.207567	0.835567	0.999931
Tram1	1591.59	-0.0897155	0.161282	-0.556265	0.57803	0.999931
Lactb2	444.75	0.0710067	0.191051	0.371663	0.710144	0.999931
Eya1	595.181	0.217386	0.155858	1.39477	0.163086	0.999931
Terf1	92.4551	-0.0452833	0.324108	-0.139717	0.888884	0.999931
Rpl7	4662.8	-0.00981037	0.122991	-0.0797648	0.936424	0.999931
Rdh10	295.376	0.00951023	0.202159	0.0470434	0.962479	0.999931
Stau2	356.004	0.0378578	0.198559	0.190663	0.84879	0.999931
Ube2w	291.553	0.023749	0.332801	0.071361	0.94311	0.999931
Eloc	389.353	-0.0770626	0.187334	-0.411365	0.680805	0.999931
Tmem70	354.429	-0.116755	0.186406	-0.626347	0.531087	0.999931
Ly96	36.3843	0.111368	0.502505	0.221625	0.824606	0.999931
Jph1	235.516	0.130058	0.214569	0.606134	0.544425	0.999931
Pi15	1083.97	-0.371885	0.187761	-1.98063	0.0476329	0.999931
Gm28653	153.449	-0.487863	0.330296	-1.47705	0.139663	0.999931
Mcm3	1626.76	0.104058	0.130103	0.799809	0.423821	0.999931
Paqr8	131.18	-0.283697	0.272063	-1.04276	0.297059	0.999931
Tram2	928.763	-0.122156	0.141101	-0.865735	0.386635	0.999931
Ogfrl1	56.4713	0.117131	0.568364	0.206085	0.836725	0.999931
Smap1	670.84	0.107653	0.160874	0.669177	0.503383	0.999931
Sdhaf4	107.214	-0.310333	0.355395	-0.873204	0.382552	0.999931
Fam135a	416.471	0.0012296	0.203836	0.00603229	0.995187	0.999931
Lmbrd1	414.045	0.00921092	0.180039	0.0511606	0.959198	0.999931
Phf3	1329.46	0.0688742	0.127735	0.539195	0.589752	0.999931
Gm37906	33.5678	-0.351356	0.607446	-0.578414	0.562984	0.999931
Ptp4a1	287.398	-0.0201563	0.207833	-0.0969833	0.92274	0.999931
Prim2	297.155	0.0325403	0.194999	0.166874	0.867469	0.999931
Rab23	421.577	-0.013477	0.176155	-0.0765066	0.939016	0.999931
Bag2	474.546	0.0970275	0.177654	0.546159	0.584956	0.999931
Zfp451	1355.85	-0.0228249	0.162829	-0.140178	0.88852	0.999931
Bend6	101.183	0.132333	0.303133	0.436552	0.662436	0.999931
Dst	11520.9	0.0875612	0.125419	0.698152	0.485082	0.999931
Gm38157	26.334	0.179823	0.569574	0.315716	0.752218	0.999931
Ccdc115	155.594	0.182667	0.254668	0.717276	0.473204	0.999931
Imp4	576.014	0.177991	0.184397	0.965257	0.334416	0.999931
Fam168b	2308.84	0.0269335	0.117745	0.228744	0.819068	0.999931
Plekhb2	1371.23	0.0203278	0.146042	0.139192	0.889298	0.999931
Hs6st1	1172.98	-0.0886609	0.129065	-0.68695	0.492114	0.999931
Uggt1	2440.62	0.0350359	0.120125	0.291661	0.770546	0.999931
Arid5a	326.939	-0.150151	0.192573	-0.779707	0.435563	0.999931
Kansl3	907.395	-0.0608373	0.144445	-0.421178	0.673625	0.999931
Lman2l	230.9	0.041784	0.220848	0.189198	0.849938	0.999931
Cnnm4	288.462	-0.0504529	0.196794	-0.256374	0.797662	0.999931
Cnnm3	212.497	0.029416	0.221476	0.132818	0.894337	0.999931
Ankrd39	55.5745	-0.289932	0.40098	-0.723059	0.469643	0.999931
Sema4c	724.842	-0.287343	0.146539	-1.96087	0.049894	0.999931
Cox5b	638.311	0.239059	0.191542	1.24808	0.212003	0.999931
Actr1b	1691.61	-0.0218419	0.121075	-0.1804	0.856839	0.999931
Tmem131	1875.5	0.188157	0.124435	1.51209	0.130511	0.999931
Inpp4a	312.742	-0.091707	0.193842	-0.473102	0.636141	0.999931
Coa5	1220.47	0.0779666	0.142933	0.545477	0.585426	0.999931
Unc50	264.418	-0.317231	0.205346	-1.54486	0.12238	0.999931
Mgat4a	25.6199	-0.297955	0.594659	-0.501052	0.616334	0.999931
Tsga10	42.679	-0.247953	0.487549	-0.508571	0.611053	0.999931
Lipt1	76.0902	0.347914	0.37311	0.932469	0.351094	0.999931
Mitd1	76.2852	0.0922769	0.352984	0.261419	0.793769	0.999931
Mrpl30	487.166	0.0174799	0.16952	0.103114	0.917873	0.999931
Txndc9	552.097	0.0586792	0.188888	0.310656	0.756062	0.999931
Eif5b	1044.08	0.0731753	0.191263	0.38259	0.702023	0.999931
Rev1	486.075	-0.00480149	0.174619	-0.027497	0.978063	0.999931
Aff3	69.8982	-0.347049	0.361847	-0.959105	0.337506	0.999931
Pdcl3	753.018	-0.00817881	0.165488	-0.0494224	0.960583	0.999931
Rpl31	825.482	0.314505	0.180246	1.74487	0.0810079	0.999931
Cnot11	400.248	0.0808335	0.176222	0.458702	0.646448	0.999931
Rnf149	392.999	-0.0275403	0.192048	-0.143403	0.885972	0.999931
Map4k4	5867.28	0.00831434	0.141531	0.0587457	0.953155	0.999931
Il1r1	604.96	-0.338304	0.157615	-2.1464	0.0318412	0.999931
Il1rl1	80.342	-0.0332338	0.34499	-0.0963327	0.923256	0.999931
Il18rap	74.292	-0.0844419	0.470355	-0.179528	0.857523	0.999931
Mfsd9	29.7544	-0.0687516	0.557617	-0.123295	0.901873	0.999931
Mrps9	270.585	-0.0554942	0.223774	-0.247992	0.804141	0.999931
Tgfbrap1	806.784	0.0601257	0.140782	0.427084	0.669318	0.999931
AI597479	285.67	-0.0345534	0.204211	-0.169204	0.865636	0.999931
Fhl2	1167.66	-0.0866906	0.128169	-0.676378	0.498801	0.999931
Gm8210	186.164	0.00191569	0.292872	0.00654103	0.994781	0.999931
Nck2	360.376	-0.0383366	0.188847	-0.203003	0.839132	0.999931
Uxs1	548.925	0.0495277	0.161846	0.306017	0.759592	0.999931
Tpp2	1213.47	0.0467725	0.146779	0.31866	0.749984	0.999931
Tex30	70.7367	-0.0274968	0.355993	-0.0772397	0.938433	0.999931
Poglut2	360.317	-0.117073	0.180876	-0.647254	0.517467	0.999931
Bivm	406.772	-0.0397432	0.181814	-0.218593	0.826967	0.999931
Ercc5	342.518	0.0149112	0.191241	0.077971	0.937851	0.999931
Gulp1	360.004	-0.38718	0.187168	-2.06862	0.0385819	0.999931
Gm37626	29.5463	-0.333801	0.55235	-0.604329	0.545625	0.999931
Col5a2	16387.4	0.138114	0.102756	1.3441	0.178917	0.999931
Gm38211	129.225	0.335877	0.344137	0.975998	0.329066	0.999931
Wdr75	723.189	0.112661	0.164155	0.686309	0.492518	0.999931
Gm5526	25.2127	0.197994	0.595203	0.33265	0.739398	0.999931
Slc40a1	311.517	0.0390751	0.192225	0.203278	0.838918	0.999931
Slc39a10	342.373	0.122634	0.185987	0.659373	0.509657	0.999931
Tmeff2	146.719	0.345005	0.268341	1.2857	0.198549	0.999931
Cavin2	1128.59	0.135566	0.163573	0.828777	0.407231	0.999931
Nabp1	298.328	0.0126902	0.209348	0.0606177	0.951664	0.999931
Myo1b	491.244	-0.153275	0.207615	-0.738268	0.460352	0.999931
Gm8420	29.0527	-0.111933	0.542332	-0.206392	0.836485	0.999931
Stat1	125.905	-0.220545	0.27614	-0.798671	0.424481	0.999931
Gls	1046.57	0.0156275	0.177433	0.088076	0.929816	0.999931
Nab1	385.038	-0.0962084	0.178643	-0.538552	0.590196	0.999931
Nemp2	52.5486	-0.378079	0.460873	-0.820354	0.412014	0.999931
Inpp1	202.133	0.0164146	0.225359	0.0728375	0.941935	0.999931
Hibch	113.769	-0.194973	0.291076	-0.669836	0.502962	0.999931
Pms1	98.3767	-0.0154017	0.317493	-0.0485104	0.961309	0.999931
Ormdl1	69.0968	-0.14595	0.477105	-0.305908	0.759675	0.999931
Osgepl1	71.2663	-0.121618	0.381641	-0.318672	0.749975	0.999931
Asnsd1	116.511	-0.059125	0.290967	-0.203202	0.838977	0.999931
Stk17b	1018.73	-0.0285234	0.184911	-0.154255	0.877409	0.999931
Hecw2	331.632	0.0553346	0.195741	0.282694	0.777412	0.999931
Gtf3c3	479.915	-0.0686103	0.173967	-0.394386	0.693296	0.999931
Pgap1	174.377	-0.0791869	0.259459	-0.3052	0.760214	0.999931
Ankrd44	186.958	-0.00372352	0.236196	-0.0157645	0.987422	0.999931
Sf3b1	3381.35	-0.0202785	0.112754	-0.179848	0.857272	0.999931
Coq10b	376.392	-0.0583434	0.203903	-0.286133	0.774776	0.999931
Hspd1	2381.23	0.160043	0.147429	1.08556	0.277674	0.999931
Hspe1	908.543	0.026094	0.170283	0.153239	0.87821	0.999931
Mob4	413.248	-0.0626979	0.228417	-0.274489	0.783709	0.999931
Rftn2	681.928	0.0869097	0.152777	0.568866	0.569447	0.999931
Gm10561	90.6344	-0.0596393	0.338873	-0.175993	0.860299	0.999931
Mars2	160.331	-0.157286	0.266864	-0.589386	0.555602	0.999931
Plcl1	64.4123	0.22321	0.390339	0.571835	0.567434	0.999931
Satb2	351.213	0.250886	0.184795	1.35764	0.174577	0.999931
1700066M21Rik	76.8131	-0.290164	0.367578	-0.789394	0.429882	0.999931
Tyw5	64.8972	-0.161012	0.37028	-0.434839	0.663679	0.999931
Maip1	196.973	-0.0291255	0.26356	-0.110508	0.912006	0.999931
Spats2l	60.9575	-0.229703	0.384	-0.598185	0.549717	0.999931
Kctd18	149.04	-0.272887	0.287509	-0.949142	0.342548	0.999931
Sgo2a	251.949	-0.127177	0.22826	-0.557159	0.577419	0.999931
Aox1	365.616	0.166034	0.192638	0.861895	0.388745	0.999931
Bzw1	2866.91	0.0715922	0.160836	0.445124	0.65623	0.999931
Clk1	398.86	-0.117401	0.203787	-0.576098	0.564549	0.999931
Ppil3	316.524	0.274301	0.211523	1.29679	0.194703	0.999931
Nif3l1	352.194	0.0296103	0.183306	0.161535	0.871672	0.999931
Orc2	539.025	0.154889	0.216805	0.714418	0.474969	0.999931
Fam126b	183.656	-0.365039	0.315046	-1.15869	0.246584	0.999931
Ndufb3	230.913	0.0130511	0.219158	0.0595513	0.952513	0.999931
Cflar	1453.51	0.0594491	0.145593	0.408325	0.683035	0.999931
Casp8	340.507	-0.129498	0.201964	-0.641195	0.521396	0.999931
Gm37760	33.9216	-0.0284878	0.769629	-0.0370149	0.970473	0.999931
Trak2	1382.91	0.0322047	0.13941	0.231007	0.81731	0.999931
Stradb	182.308	0.122177	0.251661	0.485483	0.627334	0.999931
Tmem237	281.771	0.0293023	0.212629	0.13781	0.890391	0.999931
Als2	783.173	0.150126	0.143306	1.04759	0.294828	0.999931
Fzd7	1022.95	-0.118339	0.132896	-0.89046	0.373219	0.999931
Sumo1	287.31	-0.0571036	0.281879	-0.202582	0.839462	0.999931
Nop58	917.895	0.0609132	0.552169	0.110316	0.912159	0.999931
Bmpr2	2239.39	-0.0302768	0.142787	-0.212042	0.832074	0.999931
Fam117b	567.858	0.168071	0.160755	1.04551	0.295787	0.999931
Wdr12	389.366	0.183351	0.176761	1.03728	0.299606	0.999931
Carf	138.402	-0.0167247	0.273107	-0.0612386	0.951169	0.999931
Nbeal1	701.293	-0.209168	0.181637	-1.15158	0.249496	0.999931
Cyp20a1	487.436	-0.000704359	0.164666	-0.00427752	0.996587	0.999931
Abi2	622.84	-0.0137729	0.158124	-0.0871021	0.93059	0.999931
Raph1	2260.52	0.131695	0.149514	0.880819	0.378416	0.999931
Eif4a-ps4	89.7178	0.383018	0.333287	1.14922	0.250467	0.999931
Nrp2	6985.76	-0.177115	0.100821	-1.75672	0.0789648	0.999931
Gm37121	27.363	0.00800461	0.571846	0.0139979	0.988832	0.999931
Ino80d	1111.94	0.0251505	0.144464	0.174096	0.86179	0.999931
Gm20342	99.6074	-0.524522	0.325497	-1.61145	0.107081	0.999931
Ndufs1	1137.07	0.0087281	0.196452	0.0444286	0.964563	0.999931
Eef1b2	2084.77	0.163276	0.14204	1.14951	0.250345	0.999931
Fastkd2	282.441	0.0411466	0.200394	0.205329	0.837315	0.999931
Klf7	946.681	-0.228996	0.150594	-1.52063	0.128354	0.999931
Creb1	428.44	-0.0395153	0.218288	-0.181024	0.856349	0.999931
Mettl21a	262.923	-0.222896	0.203275	-1.09652	0.272849	0.999931
2810408I11Rik	23.495	0.320121	0.59616	0.536972	0.591287	0.999931
Ccnyl1	341.073	0.0720746	0.189123	0.381099	0.70313	0.999931
Fzd5	647.112	-0.0942106	0.153593	-0.613377	0.539627	0.999931
Plekhm3	331.909	0.0300944	0.18664	0.161243	0.871902	0.999931
Idh1	960.317	-0.168628	0.136723	-1.23336	0.217441	0.999931
Pikfyve	716.687	-0.144836	0.151784	-0.954222	0.339971	0.999931
Map2	45.7913	-0.0875045	0.557274	-0.157022	0.875227	0.999931
Rpe	241.263	0.10151	0.225937	0.449283	0.653227	0.999931
Kansl1l	247.438	-0.178919	0.21434	-0.834745	0.403862	0.999931
Acadl	890.309	0.0743483	0.13882	0.535574	0.592253	0.999931
Myl1	77.1051	-0.419815	0.354093	-1.18561	0.235777	0.999931
Lancl1	335.289	0.0507986	0.187673	0.270675	0.786641	0.999931
Ikzf2	250.057	-0.0158126	0.211459	-0.0747782	0.940391	0.999931
Bard1	512.222	0.0871652	0.168865	0.516183	0.605726	0.999931
Atic	1975.98	0.298656	0.124189	2.40486	0.0161789	0.999931
Fn1	94398	0.0301859	0.120116	0.251306	0.801577	0.999931
Mreg	83.6711	0.185613	0.346857	0.535127	0.592562	0.999931
Pecr	124.505	0.0956609	0.277212	0.345082	0.730033	0.999931
Tmem169	28.0018	-0.210017	0.558248	-0.376208	0.706762	0.999931
Xrcc5	696.962	-0.067108	0.164428	-0.40813	0.683178	0.999931
Smarcal1	375.057	-0.115028	0.181141	-0.635016	0.525418	0.999931
Rpl37a	1041.28	0.121627	0.160499	0.757803	0.448569	0.999931
Igfbp2	2377.79	-0.114696	0.135038	-0.849361	0.39568	0.999931
Tns1	8943.55	0.134889	0.100052	1.34819	0.177597	0.999931
Arpc2	4024.73	0.0891167	0.126497	0.704495	0.481125	0.999931
Aamp	1283.89	0.00529055	0.140411	0.037679	0.969944	0.999931
Pnkd	193.799	0.0922917	0.241627	0.38196	0.702491	0.999931
Tmbim1	1074.42	0.0966115	0.133049	0.726136	0.467755	0.999931
Ctdsp1	1234.74	0.0505028	0.135652	0.372298	0.709671	0.999931
Usp37	552.896	0.126914	0.163518	0.77615	0.43766	0.999931
Cnot9	1219.52	0.204358	0.131648	1.5523	0.12059	0.999931
Zfp142	812.044	0.125291	0.15053	0.832332	0.405222	0.999931
Bcs1l	196.075	0.0117725	0.231114	0.050938	0.959375	0.999931
Rnf25	255.13	-0.0633201	0.205947	-0.307459	0.758494	0.999931
Stk36	135.244	-0.0713788	0.278586	-0.256218	0.797782	0.999931
Ttll4	784.661	0.0299708	0.14521	0.206397	0.836481	0.999931
Wnt10a	406.013	0.0114646	0.208541	0.0549753	0.956158	0.999931
Nhej1	26.9628	0.0724749	0.589603	0.122922	0.902169	0.999931
Cnppd1	616.323	0.0670616	0.217927	0.307725	0.758291	0.999931
Retreg2	949.098	0.039211	0.144165	0.271986	0.785632	0.999931
Zfand2b	165.777	0.0354311	0.257684	0.137498	0.890637	0.999931
Abcb6	75.7466	0.118169	0.347984	0.339581	0.734172	0.999931
Atg9a	474.736	0.0823997	0.168666	0.488537	0.625169	0.999931
Ankzf1	153.576	0.0665782	0.260013	0.256057	0.797907	0.999931
Glb1l	65.0717	-0.605885	0.384861	-1.57429	0.115419	0.999931
Stk16	488.422	-0.0214433	0.170138	-0.126035	0.899705	0.999931
Dnajb2	460.092	-0.0689592	0.177961	-0.387497	0.698388	0.999931
Ptprn	30.9234	0.45525	0.525824	0.865784	0.386609	0.999931
Dnpep	1073.68	-0.157149	0.168664	-0.931725	0.351479	0.999931
Des	9286.99	0.00895553	0.114121	0.0784742	0.937451	0.999931
Speg	1274.93	-0.0239804	0.128392	-0.186776	0.851837	0.999931
Gmppa	623.585	-0.100013	0.169339	-0.590607	0.554784	0.999931
Chpf	1113.65	-0.117924	0.175743	-0.671002	0.50222	0.999931
Obsl1	870.976	0.00686894	0.14599	0.0470509	0.962473	0.999931
Inha	25.9284	0.297253	0.577595	0.514639	0.606806	0.999931
Stk11ip	306.837	0.0118853	0.192564	0.0617216	0.950785	0.999931
Slc4a3	160.998	-0.0392028	0.254261	-0.154183	0.877466	0.999931
Epha4	36.665	0.429441	0.514974	0.833909	0.404333	0.999931
Farsb	630.371	0.126664	0.157775	0.802816	0.422081	0.999931
Acsl3	1564.59	-0.171072	0.122973	-1.39114	0.164183	0.999931
Utp14b	814.763	-0.14636	0.143033	-1.02326	0.306185	0.999931
Wdfy1	651.548	0.0246773	0.154333	0.159897	0.872962	0.999931
Mrpl44	199.081	-0.0327696	0.239742	-0.136687	0.891279	0.999931
Serpine2	1074.79	-0.192745	0.133281	-1.44615	0.148135	0.999931
Cul3	1143.93	-0.0234723	0.138326	-0.169688	0.865255	0.999931
Irs1	6142.32	-0.0426757	0.10916	-0.390947	0.695837	0.999931
Rhbdd1	655.161	0.000878793	0.174607	0.00503299	0.995984	0.999931
Mff	933.087	-0.0559137	0.140396	-0.398257	0.690441	0.999931
Agfg1	1174.49	-0.00395007	0.141462	-0.0279233	0.977723	0.999931
Pid1	284.78	-0.163779	0.203611	-0.804372	0.421182	0.999931
Trip12	4558.1	-0.0242183	0.109606	-0.220958	0.825125	0.999931
Gm37738	27.0924	-0.439781	0.59245	-0.74231	0.4579	0.999931
Fbxo36	71.3205	-0.211236	0.372508	-0.567064	0.570671	0.999931
Cab39	836.727	-0.0382734	0.163713	-0.233783	0.815153	0.999931
Itm2c	1203.17	-0.174411	0.144122	-1.21016	0.226217	0.999931
Psmd1	2581.22	0.0310962	0.114431	0.271747	0.785816	0.999931
Htr2b	29.2781	0.0886452	0.537385	0.164957	0.868978	0.999931
Armc9	280.759	-0.271953	0.214278	-1.26916	0.204385	0.999931
Ncl	4893.12	0.171807	0.168644	1.01876	0.308317	0.999931
Ptma	3269.17	0.287568	0.126944	2.26532	0.0234929	0.999931
Pde6d	429.114	-0.186431	0.179313	-1.0397	0.298482	0.999931
Cops7b	348.704	0.0386713	0.184062	0.210099	0.833591	0.999931
Dis3l2	290.633	-0.0321073	0.207879	-0.154452	0.877253	0.999931
Gm6136	32.9834	-0.265541	0.528711	-0.502242	0.615497	0.999931
Chrnd	340.554	-0.0582625	0.2131	-0.273404	0.784543	0.999931
Chrng	199.811	-0.28161	0.234945	-1.19862	0.230676	0.999931
Eif4e2	1155.06	0.0396451	0.133899	0.296081	0.767168	0.999931
Efhd1	35.1911	-0.526281	0.509804	-1.03232	0.301923	0.999931
Gigyf2	1190.55	0.000131358	0.13473	0.000974974	0.999222	0.999931
Ngef	140.369	0.280114	0.286751	0.976852	0.328642	0.999931
Atg16l1	427.621	-0.0488157	0.171426	-0.284763	0.775826	0.999931
Gm25395	176.501	-0.000963333	0.238019	-0.00404729	0.996771	0.999931
Scarna6	56.2648	0.0228198	0.415915	0.0548664	0.956245	0.999931
Dgkd	637.734	0.0724949	0.151481	0.478574	0.632242	0.999931
Usp40	646.219	-0.0605872	0.153445	-0.394845	0.692957	0.999931
Hjurp	2050.62	-0.0339095	0.117592	-0.288365	0.773067	0.999931
Gm19589	32.5216	0.024722	0.512686	0.0482205	0.961541	0.999931
Arl4c	1660.16	-0.0828815	0.123596	-0.670587	0.502484	0.999931
Sh3bp4	1373.9	-0.107328	0.124256	-0.86377	0.387714	0.999931
Agap1	1206.9	-0.0443188	0.129814	-0.341403	0.7328	0.999931
Ackr3	364.46	0.137684	0.190797	0.721625	0.470525	0.999931
Cops8	795.168	-0.00624222	0.141277	-0.0441843	0.964758	0.999931
Col6a3	9903.89	-0.115927	0.100158	-1.15744	0.247092	0.999931
Lrrfip1	2026.04	0.0780251	0.144922	0.538394	0.590305	0.999931
Ube2f	690.447	0.0880451	0.179482	0.490551	0.623744	0.999931
Scly	258.061	-0.0650569	0.208337	-0.312268	0.754837	0.999931
Klhl30	743.088	0.188119	0.147628	1.27428	0.202566	0.999931
Erfe	294.403	0.0429369	0.199953	0.214736	0.829973	0.999931
Ilkap	505.417	-0.0555522	0.1883	-0.295019	0.767979	0.999931
Hes6	780.82	-0.182108	0.160754	-1.13283	0.257284	0.999931
Per2	137.793	-0.502646	0.269093	-1.86793	0.0617724	0.999931
Traf3ip1	188.006	0.312779	0.248178	1.2603	0.207561	0.999931
Asb1	330.266	-0.187354	0.191278	-0.979488	0.327339	0.999931
Twist2	197.036	-0.00324797	0.259067	-0.0125372	0.989997	0.999931
Hdac4	1695.34	-0.181881	0.12108	-1.50215	0.133057	0.999931
Ndufa10	1297.9	0.170997	0.151127	1.13147	0.257856	0.999931
Cops9	526.444	-0.0803138	0.180364	-0.445286	0.656113	0.999931
Gpc1	19245.3	-0.0188999	0.120314	-0.157089	0.875175	0.999931
Dusp28	62.5605	-0.0522525	0.38631	-0.13526	0.892406	0.999931
Rnpepl1	777.833	0.0762861	0.164022	0.465098	0.641861	0.999931
Capn10	251.041	-0.156147	0.212497	-0.734818	0.46245	0.999931
Gpr35	39.6497	-0.216034	0.467116	-0.462485	0.643734	0.999931
Sned1	84.2454	0.454714	0.330649	1.37522	0.169065	0.999931
Mterf4	144.232	-0.0467915	0.28595	-0.163635	0.870018	0.999931
Pask	308.939	-0.0820305	0.198282	-0.413707	0.679089	0.999931
Ppp1r7	637.193	0.0616511	0.158703	0.388469	0.697669	0.999931
Hdlbp	11566.9	-0.0389974	0.101719	-0.383384	0.701435	0.999931
Septin2	3203.01	-0.0300062	0.136155	-0.220383	0.825573	0.999931
Farp2	405.238	0.0685225	0.175721	0.38995	0.696574	0.999931
Stk25	1007.07	-0.0734254	0.147138	-0.499024	0.617762	0.999931
Bok	468.874	-0.0303025	0.171373	-0.176822	0.859648	0.999931
Thap4	475.254	-0.0250237	0.166063	-0.150687	0.880222	0.999931
Dtymk	577.823	-0.0283023	0.188432	-0.150199	0.880607	0.999931
Ing5	329.343	-0.031282	0.192423	-0.162569	0.870858	0.999931
D2hgdh	53.6265	-0.294431	0.419219	-0.702332	0.482472	0.999931
Fam174a	86.6041	-0.168161	0.330013	-0.509558	0.610361	0.999931
Gm15427	196.702	0.243759	0.250333	0.973738	0.330187	0.999931
D1Ertd622e	175.375	0.148755	0.279246	0.532703	0.594239	0.999931
Ppip5k2	384.467	-0.217901	0.206788	-1.05374	0.292003	0.999931
Gin1	61.666	-0.0729902	0.390659	-0.186839	0.851787	0.999931
Pam	2260.83	-0.190916	0.116718	-1.63571	0.101901	0.999931
Gm3531	40.1759	0.26165	0.517052	0.506042	0.612827	0.999931
Gm7967	45.1863	-0.19358	0.489545	-0.395429	0.692526	0.999931
Prdx2-ps1	81.8943	-0.385229	0.33687	-1.14355	0.252809	0.999931
Capza1-ps1	200.115	-0.0955485	0.234971	-0.40664	0.684272	0.999931
Pign	834.941	-0.05305	0.149878	-0.353954	0.723373	0.999931
Relch	603.645	-0.0517175	0.15374	-0.336396	0.736573	0.999931
Zcchc2	474.284	0.317054	0.178437	1.77684	0.0755949	0.999931
Phlpp1	525.265	-0.0737698	0.159752	-0.461776	0.644242	0.999931
Gm38235	26.2613	0.0763353	0.762506	0.100111	0.920256	0.999931
Bcl2	193.69	-0.257366	0.230762	-1.11529	0.264726	0.999931
Kdsr	537.258	0.11355	0.168772	0.672802	0.501073	0.999931
Vps4b	700.358	-0.0393287	0.228662	-0.171995	0.863442	0.999931
Serpinb8	126.19	-0.111261	0.284312	-0.391335	0.69555	0.999931
Dsel	241.146	-0.245221	0.221204	-1.10857	0.267614	0.999931
Tsn	1305.13	-0.053197	0.135508	-0.392574	0.694634	0.999931
Nifk	599.102	0.225538	0.154536	1.45946	0.144439	0.999931
Clasp1	2135.73	0.097708	0.118218	0.826504	0.408518	0.999931
Inhbb	3701.74	0.00695848	0.112314	0.0619554	0.950598	0.999931
Ralb	1006.98	-0.0869671	0.14334	-0.606719	0.544037	0.999931
Tmem185b	208.107	-0.170498	0.232697	-0.732704	0.463739	0.999931
Epb41l5	121.169	-0.214004	0.286973	-0.74573	0.455831	0.999931
Ptpn4	274.805	-0.370161	0.279687	-1.32349	0.185673	0.999931
Gm37745	23.6565	-0.197771	0.616163	-0.320972	0.748232	0.999931
Tmem177	101.584	0.28254	0.357014	0.791398	0.428712	0.999931
Tmem37	145.357	0.318515	0.293423	1.08551	0.277694	0.999931
Dbi	446.65	0.133332	0.182936	0.728846	0.466096	0.999931
3110009E18Rik	28.2011	0.0284723	0.563059	0.0505672	0.95967	0.999931
Steap3	2054.76	-0.00712393	0.118249	-0.0602451	0.95196	0.999931
En1	354.573	0.333443	0.197901	1.68489	0.0920091	0.999931
Insig2	485.745	-0.127388	0.167037	-0.762629	0.445685	0.999931
Ccdc93	918.609	0.00634848	0.136172	0.0466211	0.962815	0.999931
Ddx18	613.464	0.1972	0.156316	1.26155	0.207112	0.999931
Actr3	2615.62	0.0680071	0.118403	0.574372	0.565716	0.999931
Slc35f5	350.277	-0.2225	0.198807	-1.11917	0.263066	0.999931
Gpr39	112.325	-0.0968308	0.290041	-0.333852	0.738491	0.999931
Mgat5	556.89	0.115998	0.156824	0.73967	0.4595	0.999931
Ccnt2	596.089	-0.0324539	0.154791	-0.209663	0.833931	0.999931
Rab3gap1	722.034	-0.129809	0.163766	-0.792648	0.427983	0.999931
Zranb3	146.255	-0.19462	0.259629	-0.749606	0.453492	0.999931
R3hdm1	1116.23	0.107629	0.186787	0.576216	0.564469	0.999931
Ubxn4	1466.19	0.0145365	0.126349	0.11505	0.908405	0.999931
Mcm6	1500.67	0.0721467	0.12756	0.565591	0.571672	0.999931
Dars	1304.93	-0.0524095	0.179807	-0.291476	0.770687	0.999931
Cxcr4	1329.88	0.00652308	0.136077	0.0479367	0.961767	0.999931
Pfkfb2	146.881	-0.0632463	0.263611	-0.239923	0.81039	0.999931
Yod1	198.335	-0.0322344	0.24667	-0.130678	0.89603	0.999931
AA986860	44.5661	-0.0517895	0.471758	-0.10978	0.912584	0.999931
Mapkapk2	1609.73	0.0216473	0.120329	0.179901	0.85723	0.999931
Gm37084	74.4266	-0.0854409	0.350003	-0.244115	0.807142	0.999931
Dyrk3	113.077	0.598208	0.310061	1.92933	0.0536904	0.999931
Eif2d	462.749	0.0587693	0.178958	0.328398	0.742611	0.999931
Rassf5	411.658	-0.110927	0.172479	-0.643132	0.520138	0.999931
Ikbke	111.761	-0.102495	0.293215	-0.349556	0.726672	0.999931
Srgap2	866.511	0.03868	0.145853	0.265198	0.790857	0.999931
Fam72a	46.9412	0.096712	0.447233	0.216245	0.828797	0.999931
Rab7b	126.442	0.0487039	0.333688	0.145956	0.883956	0.999931
Slc41a1	385.701	0.00142957	0.17663	0.00809354	0.993542	0.999931
Nucks1	4317.18	0.011627	0.119761	0.0970851	0.922659	0.999931
Gm38067	28.4598	0.0504354	0.596292	0.0845817	0.932594	0.999931
Elk4	1258.37	-0.0658347	0.14257	-0.461771	0.644245	0.999931
Cdk18	744.246	0.179498	0.157242	1.14154	0.253644	0.999931
Klhdc8a	1163.15	0.145294	0.133811	1.08582	0.277561	0.999931
Nuak2	344.204	0.196588	0.185416	1.06026	0.289028	0.999931
Tmcc2	614.066	0.00338792	0.155746	0.0217528	0.982645	0.999931
Dstyk	550.395	-0.184623	0.161356	-1.1442	0.252541	0.999931
Rbbp5	501.3	-0.0256161	0.171709	-0.149183	0.881409	0.999931
Tmem81	40.6079	-0.148501	0.467985	-0.317321	0.751	0.999931
Mdm4	709.144	-0.198749	0.166291	-1.19519	0.232013	0.999931
Pik3c2b	100.516	-0.0166334	0.304359	-0.0546505	0.956417	0.999931
Ppp1r15b	1941.9	-0.101293	0.11718	-0.864421	0.387357	0.999931
Plekha6	42.0243	-0.480084	0.459102	-1.0457	0.295699	0.999931
Sox13	58.1458	0.18532	0.404062	0.458642	0.646491	0.999931
Snrpe	206.333	-0.1776	0.291363	-0.609548	0.542161	0.999931
Zc3h11a	272.038	-0.0716287	0.26543	-0.269859	0.787269	0.999931
Gm38394	2032.6	-0.0114722	0.123529	-0.0928709	0.926006	0.999931
Atp2b4	1924.8	-0.136882	0.130167	-1.05158	0.292992	0.999931
Btg2	681.238	-0.056251	0.149219	-0.37697	0.706196	0.999931
Mybph	46.2765	-0.394519	0.512738	-0.769436	0.441634	0.999931
Myog	112.922	-0.532693	0.342363	-1.55593	0.119725	0.999931
Tmem183a	884.99	-0.0275586	0.146911	-0.187587	0.8512	0.999931
Cyb5r1	350.537	-0.0574171	0.200219	-0.286772	0.774287	0.999931
Adipor1	1872.67	0.000741931	0.121847	0.00608906	0.995142	0.999931
Klhl12	208.325	-0.0472852	0.228908	-0.206569	0.836347	0.999931
Rabif	283.686	0.0211295	0.200769	0.105243	0.916183	0.999931
Kdm5b	1034.94	-0.109605	0.134723	-0.813561	0.415897	0.999931
Ppp1r12b	243.212	-0.0231454	0.212706	-0.108814	0.91335	0.999931
Gm37677	41.7865	-0.0519594	0.514363	-0.101017	0.919537	0.999931
Ube2t	49.9601	-0.00698599	0.4277	-0.0163339	0.986968	0.999931
Lgr6	251.515	-0.497991	0.209561	-2.37636	0.0174846	0.999931
Ptprv	104.039	-0.382205	0.310628	-1.23043	0.218538	0.999931
Arl8a	1607.94	0.123306	0.138023	0.893374	0.371657	0.999931
Gm4204	46.9562	0.428379	0.436109	0.982274	0.325965	0.999931
Rnpep	555.413	-0.0157526	0.166561	-0.0945756	0.924652	0.999931
Timm17a	957.863	0.0504686	0.14237	0.354489	0.722972	0.999931
Lmod1	242.472	-0.171459	0.258425	-0.663479	0.507024	0.999931
Shisa4	770.669	-0.0916045	0.166078	-0.551575	0.58124	0.999931
Ipo9	3377.72	0.0342943	0.107694	0.318443	0.750149	0.999931
Nav1	3273.53	-0.0210873	0.125433	-0.168116	0.866492	0.999931
Gm37333	28.4962	-0.242456	0.543607	-0.446013	0.655588	0.999931
Csrp1	4210.95	-0.240965	0.107272	-2.2463	0.024685	0.999931
Phlda3	2359.05	0.0612537	0.129261	0.473877	0.635587	0.999931
Tnni1	44.1431	-0.349214	0.472907	-0.738442	0.460246	0.999931
Tnnt2	393.504	0.269907	0.197572	1.36612	0.171902	0.999931
Pkp1	241.019	0.0836256	0.229837	0.363847	0.715972	0.999931
Tmem9	585.617	-0.223968	0.15924	-1.40648	0.159582	0.999931
Kif21b	165.17	-0.414281	0.310432	-1.33453	0.18203	0.999931
Inava	79.0684	0.197922	0.387803	0.510366	0.609795	0.999931
Camsap2	1305.66	0.0520211	0.132726	0.391944	0.6951	0.999931
Ddx59	138.93	-0.0329405	0.265313	-0.124157	0.901191	0.999931
Kif14	414.609	-0.14998	0.188256	-0.796678	0.425638	0.999931
Zfp281	570.115	-0.176204	0.173384	-1.01626	0.309504	0.999931
Gm4258	26.2121	0.143208	0.613851	0.233294	0.815533	0.999931
Gm37298	37.1253	-0.532397	0.537951	-0.989674	0.322333	0.999931
Gm37124	23.4357	-0.250493	0.816079	-0.306948	0.758883	0.999931
A130050O07Rik	26.0373	-0.236873	0.720523	-0.328752	0.742343	0.999931
Gm26930	25.6199	-0.295386	0.682312	-0.432919	0.665074	0.999931
D130019J16Rik	23.5566	-0.445726	0.660011	-0.675331	0.499465	0.999931
Gm37534	54.4073	-0.40803	0.487765	-0.836532	0.402856	0.999931
Nek7	1341.18	-0.0362249	0.152999	-0.236766	0.812838	0.999931
Lhx9	85.5049	0.140851	0.325537	0.432673	0.665252	0.999931
2310009B15Rik	62.6861	-0.476959	0.384263	-1.24123	0.214521	0.999931
Dennd1b	307.555	-0.0635677	0.209514	-0.303406	0.761581	0.999931
Zbtb41	423.717	-0.236858	0.21434	-1.10505	0.269137	0.999931
Aspm	734.729	-0.13962	0.160212	-0.871472	0.383497	0.999931
Cdc73	700.194	-0.0493474	0.15583	-0.316674	0.751491	0.999931
Glrx2	225.764	-0.0263765	0.217998	-0.120994	0.903696	0.999931
Ro60	535.962	-0.14567	0.173589	-0.839167	0.401376	0.999931
Uchl5	136.801	0.0143234	0.295138	0.0485312	0.961293	0.999931
Gm29170	28.2556	-0.628873	0.549401	-1.14465	0.252353	0.999931
Brinp3	635.385	-0.340343	0.157286	-2.16385	0.0304759	0.999931
Pla2g4a	328.853	0.271387	0.18726	1.44926	0.147266	0.999931
Ptgs2	1815.33	0.222685	0.173239	1.28542	0.198646	0.999931
Odr4	275.791	-0.177772	0.25374	-0.700606	0.483549	0.999931
Tpr	1667.64	-0.124635	0.138257	-0.901475	0.367336	0.999931
Hmcn1	313.439	-0.215469	0.196298	-1.09766	0.272351	0.999931
Gm10138	37.3681	0.248066	0.493346	0.502824	0.615088	0.999931
Ivns1abp	2190.12	-0.0450816	0.192941	-0.233655	0.815253	0.999931
Swt1	118.526	-0.0790889	0.310716	-0.254537	0.79908	0.999931
Trmt1l	385.833	0.113928	0.17661	0.645083	0.518874	0.999931
Rnf2	479.24	-0.163273	0.258613	-0.631341	0.527817	0.999931
Gm36527	38.9058	-0.622177	0.527038	-1.18052	0.237795	0.999931
Fam129a	67.5776	-0.180427	0.368385	-0.489779	0.62429	0.999931
Edem3	914.093	-0.162024	0.14212	-1.14005	0.254266	0.999931
1700025G04Rik	108.246	0.00862143	0.297286	0.0290005	0.976864	0.999931
Tsen15	88.6313	-0.0988018	0.394524	-0.250433	0.802253	0.999931
Rgl1	982.039	-0.23148	0.136147	-1.70021	0.089091	0.999931
Arpc5	1588.01	-0.102572	0.147232	-0.696671	0.486008	0.999931
Smg7	1549.66	0.0634937	0.131667	0.482231	0.629642	0.999931
Nmnat2	266.546	0.217314	0.220105	0.987321	0.323485	0.999931
Lamc2	68.6386	0.0919453	0.361332	0.254462	0.799139	0.999931
Lamc1	3875.3	0.173943	0.110996	1.56711	0.11709	0.999931
Dhx9	2671.25	0.0565681	0.1281	0.441595	0.658782	0.999931
Rgs16	141.314	-0.12881	0.289951	-0.444249	0.656863	0.999931
Rnasel	53.1639	-0.333407	0.419722	-0.794352	0.426991	0.999931
Glul	860.153	-0.177564	0.157791	-1.12531	0.260456	0.999931
Ier5	705.415	-0.022705	0.153335	-0.148075	0.882284	0.999931
Mr1	352.658	-0.0179068	0.182621	-0.0980542	0.921889	0.999931
Stx6	578.987	-0.0515502	0.160775	-0.320636	0.748486	0.999931
BC034090	253.979	-0.128458	0.217088	-0.591733	0.554029	0.999931
Xpr1	913.785	-0.0561883	0.147491	-0.38096	0.703233	0.999931
Acbd6	395.186	0.229241	0.190719	1.20198	0.229372	0.999931
Qsox1	2334.87	-0.0534914	0.114266	-0.468129	0.639692	0.999931
Cep350	1067.17	-0.11006	0.142152	-0.774242	0.438788	0.999931
Tor1aip1	1036.76	-0.0795398	0.132615	-0.59978	0.548653	0.999931
Tor1aip2	1939.12	0.0957162	0.121722	0.786351	0.431662	0.999931
Gm2000	28.1409	-0.0553424	0.555224	-0.0996758	0.920602	0.999931
Soat1	2013.57	0.0579535	0.120912	0.479301	0.631724	0.999931
Csnk2a3	54.0886	-0.0950994	0.402314	-0.236381	0.813137	0.999931
Abl2	1885.58	0.18105	0.120446	1.50316	0.132797	0.999931
Tor3a	614.123	-0.0203598	0.159192	-0.127894	0.898233	0.999931
Fam20b	1227.18	-0.0943677	0.139977	-0.674167	0.500205	0.999931
Ralgps2	102.789	0.047589	0.300837	0.158189	0.874308	0.999931
Rasal2	1409.86	0.0399906	0.135079	0.296054	0.767189	0.999931
2810025M15Rik	331.505	0.128769	0.199981	0.643905	0.519637	0.999931
Sec16b	335.702	-0.170606	0.187829	-0.908302	0.363719	0.999931
Pappa2	86.4975	-0.555199	0.341685	-1.62489	0.104187	0.999931
Cop1	506.033	-0.111408	0.180983	-0.615576	0.538175	0.999931
Mrps14	131.032	-0.0742808	0.33295	-0.223099	0.823458	0.999931
Cacybp	512.362	0.0722277	0.276999	0.260751	0.794285	0.999931
Rabgap1l	376.999	-0.255285	0.194049	-1.31557	0.18832	0.999931
Rc3h1	1064.27	0.0129143	0.191164	0.0675562	0.946139	0.999931
Zbtb37	478.56	-0.136254	0.179353	-0.759697	0.447436	0.999931
Gas5	462.257	-0.085803	0.187923	-0.456587	0.647968	0.999931
Dars2	322.657	-0.047495	0.189415	-0.250746	0.80201	0.999931
Cenpl	147.431	0.0882298	0.259654	0.339797	0.734009	0.999931
Klhl20	513.841	0.0418137	0.161024	0.259674	0.795115	0.999931
Suco	507.658	-0.196144	0.198648	-0.987392	0.32345	0.999931
Pigc	197.197	-0.0607648	0.237831	-0.255495	0.79834	0.999931
Dnm3	79.4905	-0.048076	0.382306	-0.125753	0.899928	0.999931
Eef1aknmt	386.902	0.150502	0.179904	0.836568	0.402835	0.999931
Vamp4	217.165	-0.0668664	0.240147	-0.278439	0.780675	0.999931
Prrc2c	6876.66	0.176814	0.106555	1.65938	0.0970397	0.999931
Fmo1	396.348	-0.269137	0.175491	-1.53362	0.125124	0.999931
Prrx1	2718.47	-0.28258	0.119058	-2.37346	0.0176224	0.999931
Gm37644	38.7933	-0.791441	0.562915	-1.40597	0.159734	0.999931
Gorab	450.19	-0.396777	0.175249	-2.26407	0.0235696	0.999931
Kifap3	1134.18	-0.198545	0.14089	-1.40922	0.15877	0.999931
Scyl3	292.255	-0.156251	0.243488	-0.641722	0.521054	0.999931
BC055324	186.546	-0.115912	0.260232	-0.445419	0.656017	0.999931
Mettl18	48.7062	0.574328	0.430025	1.33557	0.18169	0.999931
Selp	69.7624	0.0540441	0.382553	0.141272	0.887655	0.999931
Ccdc181	67.107	-0.116984	0.391341	-0.298932	0.764992	0.999931
Blzf1	253.852	-0.177856	0.219307	-0.810989	0.417372	0.999931
Nme7	178.653	-0.0335892	0.238195	-0.141015	0.887858	0.999931
Atp1b1	439.33	-0.126758	0.177204	-0.715325	0.474408	0.999931
Sft2d2	541.328	-0.26023	0.162065	-1.60571	0.108337	0.999931
Tiprl	456.4	-0.117175	0.177143	-0.66147	0.508311	0.999931
Gm38190	37.4805	-0.677569	0.480876	-1.40903	0.158826	0.999931
Gpr161	342.451	-0.0157052	0.287163	-0.054691	0.956385	0.999931
Dcaf6	746.547	-0.0953008	0.152126	-0.626462	0.531012	0.999931
Gm37864	30.2247	-0.500648	0.684802	-0.731084	0.464728	0.999931
Mpc2	276.777	-0.0895165	0.203139	-0.440667	0.659454	0.999931
Mpzl1	367.508	-0.0495594	0.180229	-0.27498	0.783332	0.999931
Creg1	592.259	0.14019	0.153971	0.910493	0.362563	0.999931
Pou2f1	596.04	0.0985376	0.170562	0.577724	0.563451	0.999931
Dusp27	484.151	-0.167393	0.165671	-1.01039	0.312307	0.999931
Ildr2	140.335	0.0334598	0.271029	0.123455	0.901747	0.999931
Tada1	291.155	-0.024489	0.200807	-0.121953	0.902937	0.999931
Pogk	520.334	-0.072876	0.198633	-0.366888	0.713703	0.999931
Uck2	2202.87	0.238238	0.117051	2.03534	0.0418171	0.999931
Tmco1	566.151	-0.0963389	0.159132	-0.605404	0.544911	0.999931
Aldh9a1	371.832	-0.101156	0.197985	-0.510927	0.609402	0.999931
Mgst3	163.78	0.173929	0.254095	0.684506	0.493656	0.999931
Pbx1	1897.46	0.0796953	0.121335	0.656818	0.511298	0.999931
Gm37524	31.9174	0.724236	0.595278	1.21664	0.223743	0.999931
Gm38381	37.8433	0.169457	0.525853	0.322251	0.747262	0.999931
Nuf2	426.315	0.0435262	0.18117	0.240251	0.810136	0.999931
Rgs4	127.641	0.209356	0.274847	0.761718	0.446229	0.999931
Hsd17b7	387.619	-0.0684211	0.180809	-0.378417	0.705121	0.999931
Ddr2	1402.54	-0.147434	0.176116	-0.837144	0.402512	0.999931
Uap1	334.14	-0.266717	0.224245	-1.1894	0.234282	0.999931
Uhmk1	1582.63	-0.0397644	0.132576	-0.299936	0.764226	0.999931
Olfml2b	1001.81	-0.316236	0.137546	-2.29913	0.0214975	0.999931
Atf6	1793.87	0.0224135	0.121886	0.183889	0.8541	0.999931
Dusp12	176.197	-0.0328468	0.243957	-0.134642	0.892895	0.999931
Fcgr4	47.9084	-0.259897	0.480776	-0.540578	0.588798	0.999931
Sdhc	1154.57	0.0245555	0.149646	0.16409	0.86966	0.999931
Tomm40l	369.273	-0.0466443	0.19357	-0.240968	0.80958	0.999931
Ndufs2	2054.71	-0.000417627	0.117554	-0.00355264	0.997165	0.999931
Adamts4	797.113	-0.138093	0.143213	-0.964251	0.33492	0.999931
B4galt3	291.221	-0.16914	0.195871	-0.863528	0.387847	0.999931
Ppox	207.284	-0.0793725	0.246343	-0.322203	0.747299	0.999931
Usp21	365.478	0.0315255	0.181336	0.173851	0.861983	0.999931
Ufc1	520.258	-0.0575902	0.165189	-0.348632	0.727366	0.999931
Dedd	460.863	-0.0690519	0.176319	-0.39163	0.695332	0.999931
Nit1	187.493	-0.119647	0.233144	-0.51319	0.607818	0.999931
Pfdn2	392.938	0.103823	0.30112	0.344789	0.730253	0.999931
Usf1	490.729	-0.141478	0.166604	-0.849187	0.395777	0.999931
F11r	77.9712	-0.120596	0.375197	-0.32142	0.747893	0.999931
Alyref2	24.2135	-0.178432	0.742968	-0.240161	0.810206	0.999931
Tma7-ps	28.5869	0.38507	0.603055	0.638533	0.523127	0.999931
Vangl2	249.703	0.0948347	0.212902	0.445437	0.656004	0.999931
Ncstn	1335.31	-0.0687574	0.185893	-0.369877	0.711474	0.999931
Copa	5816.39	-0.00123343	0.10702	-0.0115252	0.990804	0.999931
Pex19	1405.53	-0.048428	0.126589	-0.382561	0.702045	0.999931
Dcaf8	1852.15	-0.120006	0.139513	-0.860179	0.38969	0.999931
Pea15a	2058.12	0.236807	0.115867	2.04379	0.0409744	0.999931
Igsf8	432.711	-0.0576107	0.204841	-0.281246	0.778522	0.999931
Pigm	403.595	-0.0542599	0.190249	-0.285205	0.775487	0.999931
Tagln2	3023.95	0.184897	0.160364	1.15298	0.248917	0.999931
Aim2	27.2821	0.191132	0.591121	0.323338	0.746439	0.999931
Ifi204	85.9558	-0.222856	0.339571	-0.656289	0.511638	0.999931
Ifi203	35.3357	-0.00912239	0.514922	-0.0177161	0.985865	0.999931
Ifi202b	72.3766	-0.288015	0.36692	-0.784952	0.432482	0.999931
Fh1	896.051	-0.0305529	0.137104	-0.222846	0.823656	0.999931
Chml	79.1567	-0.0682294	0.34211	-0.199437	0.841921	0.999931
Exo1	267.383	0.0214875	0.202743	0.105984	0.915595	0.999931
Cep170	1967.88	-0.0652394	0.130025	-0.501743	0.615848	0.999931
Sdccag8	148.596	-0.180716	0.278276	-0.649414	0.516071	0.999931
Akt3	792.324	-0.0529088	0.161424	-0.327762	0.743091	0.999931
Zbtb18	488.762	-0.319419	0.170896	-1.86908	0.0616111	0.999931
Adss	1176.21	0.0403464	0.171773	0.234882	0.8143	0.999931
Desi2	864.314	-0.0201875	0.160102	-0.126091	0.89966	0.999931
Cox20	60.6025	-0.0198706	0.466507	-0.0425944	0.966025	0.999931
Hnrnpu	5003	-0.000804697	0.140356	-0.00573328	0.995426	0.999931
Kif26b	2513.53	0.0570415	0.127783	0.446395	0.655312	0.999931
Smyd3	237.125	-0.0446847	0.21385	-0.208953	0.834485	0.999931
Tfb2m	93.0552	0.0660858	0.314021	0.21045	0.833317	0.999931
Cnst	396.918	-0.0583316	0.174765	-0.333771	0.738552	0.999931
Sccpdh	324.705	-0.115312	0.190146	-0.60644	0.544223	0.999931
Ahctf1	1715.74	0.11044	0.133824	0.825266	0.40922	0.999931
Cdc42bpa	1723.24	0.072305	0.12463	0.580159	0.561807	0.999931
Psen2	98.2984	-0.0565786	0.331046	-0.170909	0.864296	0.999931
Itpkb	439.085	-0.0885044	0.184405	-0.479945	0.631266	0.999931
Parp1	1122.35	0.0557634	0.151066	0.369133	0.712028	0.999931
Lin9	168.155	0.119837	0.245699	0.487738	0.625736	0.999931
Acbd3	1040	-0.0475314	0.244163	-0.194671	0.845651	0.999931
H3f3a	915.313	-0.164317	0.169601	-0.968844	0.332623	0.999931
Sde2	450.046	-0.123792	0.178895	-0.69198	0.48895	0.999931
Pycr2	402.123	0.0751104	0.205653	0.365228	0.714941	0.999931
Tmem63a	831.764	-0.132091	0.152478	-0.866294	0.386329	0.999931
Nvl	790.726	-0.0432903	0.14792	-0.292659	0.769782	0.999931
Cnih4	561.88	0.167832	0.164127	1.02258	0.306507	0.999931
Wdr26	2129.54	-0.0611775	0.119455	-0.51214	0.608553	0.999931
Lbr	831.622	-0.0281086	0.17297	-0.162506	0.870908	0.999931
Enah	1465.8	0.0875071	0.14807	0.590984	0.554531	0.999931
Gm37018	23.7774	-0.180507	0.603855	-0.298925	0.764997	0.999931
Srp9	353.332	-0.056553	0.183197	-0.3087	0.75755	0.999931
Degs1	1930.82	0.185053	0.118639	1.55981	0.118806	0.999931
Fbxo28	573.498	-0.0131904	0.228801	-0.0576502	0.954027	0.999931
Trp53bp2	480.159	0.0639483	0.164159	0.38955	0.696869	0.999931
Capn2	4880.64	0.0549882	0.109293	0.503125	0.614876	0.999931
Disp1	1171.68	0.185714	0.157461	1.17943	0.238229	0.999931
Brox	388.909	-0.00381333	0.181902	-0.0209637	0.983275	0.999931
Aida	665.72	-0.00101125	0.155536	-0.00650168	0.994812	0.999931
Mia3	1278.09	-0.13515	0.132402	-1.02076	0.30737	0.999931
Taf1a	92.7748	0.0138976	0.329793	0.0421403	0.966387	0.999931
Dusp10	707.26	0.253852	0.150797	1.6834	0.0922977	0.999931
Hlx	454.823	0.222047	0.181609	1.22266	0.221456	0.999931
Mtarc2	474.931	-0.0641601	0.186556	-0.343919	0.730907	0.999931
Rab3gap2	1439.83	0.0708192	0.132417	0.534819	0.592775	0.999931
Iars2	920.596	-0.0140587	0.143078	-0.0982593	0.921726	0.999931
Bpnt1	388.864	0.0385461	0.191352	0.20144	0.840354	0.999931
Eprs	3006.79	-0.0420333	0.120369	-0.349203	0.726937	0.999931
Lyplal1	75.5765	-0.345814	0.347621	-0.994801	0.319833	0.999931
Tgfb2	833.835	-0.11393	0.182675	-0.623675	0.532841	0.999931
Rrp15	196.096	-0.0532847	0.240648	-0.221422	0.824764	0.999931
Gpatch2	385.265	-0.0988126	0.17961	-0.55015	0.582217	0.999931
Gm37254	29.046	-0.1694	0.558584	-0.303267	0.761687	0.999931
Kctd3	522.759	0.0603167	0.170173	0.354443	0.723007	0.999931
Kcnk2	94.8596	0.280906	0.32055	0.876324	0.380854	0.999931
Cenpf	508.575	-0.244931	0.18947	-1.29271	0.19611	0.999931
Ptpn14	4943.48	0.0656131	0.103699	0.632727	0.526912	0.999931
Smyd2	791.08	0.0127215	0.159795	0.0796114	0.936546	0.999931
Rps6kc1	588.922	-0.0127085	0.155993	-0.0814683	0.93507	0.999931
Angel2	551.069	-0.086888	0.159947	-0.543229	0.586972	0.999931
Vash2	785.582	0.0878405	0.143848	0.610649	0.541432	0.999931
Flvcr1	269.235	0.211735	0.205622	1.02973	0.303137	0.999931
Tatdn3	77.9545	-0.134371	0.339625	-0.395646	0.692366	0.999931
Nsl1	172.539	-0.0742543	0.243973	-0.304355	0.760857	0.999931
Atf3	54.4083	-0.493137	0.415986	-1.18547	0.235833	0.999931
Nenf	325.204	-0.0966614	0.197044	-0.490557	0.62374	0.999931
Pacc1	185.108	-0.0320613	0.241898	-0.13254	0.894557	0.999931
Ppp2r5a	532.648	0.067076	0.158743	0.422545	0.672627	0.999931
Dtl	645.849	0.0464272	0.150581	0.30832	0.757839	0.999931
Ints7	989.457	0.085611	0.13485	0.634861	0.525519	0.999931
Lpgat1	1244.87	-0.0713815	0.164897	-0.432886	0.665098	0.999931
Nek2	665.919	0.112704	0.203181	0.554701	0.579099	0.999931
Slc30a1	316.039	-0.169217	0.253687	-0.667028	0.504754	0.999931
Traf5	174.02	-0.306738	0.269054	-1.14006	0.25426	0.999931
Gstp-ps	39.3897	0.381354	0.507014	0.752156	0.451957	0.999931
Rcor3	423.66	-0.138611	0.170835	-0.811375	0.417151	0.999931
Hhat	196.606	-0.171215	0.232338	-0.736922	0.46117	0.999931
Sertad4	1696.06	-0.122561	0.121887	-1.00553	0.314644	0.999931
Utp25	440.336	-0.109662	0.190762	-0.574863	0.565384	0.999931
A130010J15Rik	134.388	-0.131929	0.270523	-0.48768	0.625776	0.999931
Lamb3	75.4146	0.127982	0.349848	0.365821	0.714499	0.999931
Hsd11b1	24.9871	-0.241057	0.604441	-0.39881	0.690034	0.999931
Plxna2	1538.35	-0.110921	0.126988	-0.873476	0.382404	0.999931
Gm37783	28.0433	-0.0925783	0.549589	-0.16845	0.866229	0.999931
Gm38036	23.306	-0.483773	0.661129	-0.731739	0.464328	0.999931
Cd34	580.558	-0.0348775	0.155488	-0.22431	0.822516	0.999931
A330023F24Rik	38.5795	0.0736296	0.522685	0.140868	0.887974	0.999931
Cr1l	457.179	-0.0323454	0.172073	-0.187975	0.850896	0.999931
Fam171a1	801.793	0.0242434	0.14477	0.167462	0.867006	0.999931
Nmt2	598.971	0.0645146	0.161295	0.399979	0.689172	0.999931
Rpp38	52.2399	0.24915	0.461293	0.540112	0.58912	0.999931
Dclre1c	86.7702	-0.0889101	0.33532	-0.26515	0.790894	0.999931
Suv39h2	91.7311	0.0271583	0.335981	0.0808327	0.935575	0.999931
Hspa14	484.519	-0.0289086	0.180162	-0.160459	0.87252	0.999931
Gm45902	95.173	-0.0426619	0.316232	-0.134907	0.892685	0.999931
Fam107b	512.412	-0.0935462	0.172996	-0.540743	0.588684	0.999931
Frmd4a	1756.97	0.115919	0.119874	0.966999	0.333544	0.999931
Prpf18	434.888	-0.00755671	0.170927	-0.0442103	0.964737	0.999931
Sephs1	738.152	-0.0200479	0.153306	-0.13077	0.895957	0.999931
Phyh	105.178	-0.0384367	0.29716	-0.129347	0.897083	0.999931
Mcm10	415.472	0.151424	0.175323	0.863684	0.387762	0.999931
Optn	315.444	0.0935485	0.244791	0.382156	0.702346	0.999931
Camk1d	159.566	0.296147	0.252538	1.17268	0.240923	0.999931
Cdc123	604.856	0.0581856	0.153723	0.37851	0.705052	0.999931
Nudt5	520.157	0.0956229	0.16044	0.596004	0.551172	0.999931
Sec61a2	364.11	-0.0511757	0.18217	-0.280922	0.77877	0.999931
Dhtkd1	99.3095	-0.108096	0.313427	-0.344883	0.730182	0.999931
Upf2	316.562	0.0164131	0.198093	0.0828552	0.933967	0.999931
Proser2	44.3155	0.0441415	0.454686	0.0970813	0.922662	0.999931
Echdc3	37.2075	-0.175643	0.482227	-0.364233	0.715684	0.999931
Usp6nl	428.918	0.0294898	0.173761	0.169715	0.865234	0.999931
Celf2	1669.51	0.0200435	0.134411	0.149121	0.881458	0.999931
Gata3	174.014	0.458223	0.243706	1.88022	0.0600777	0.999931
Taf3	272.939	0.214829	0.201207	1.0677	0.285655	0.999931
Atp5c1	1513.22	0.120189	0.133293	0.901692	0.36722	0.999931
Kin	68.9465	-0.313675	0.360574	-0.869931	0.384338	0.999931
Sfmbt2	37.4515	-0.296513	0.560403	-0.529107	0.596731	0.999931
Pfkfb3	303.03	0.0826808	0.192233	0.430107	0.667118	0.999931
Rbm17	650.161	0.172711	0.15424	1.11976	0.262818	0.999931
Fbh1	754.562	-0.0797044	0.147121	-0.541759	0.587984	0.999931
Ankrd16	172.656	-0.262601	0.254268	-1.03277	0.30171	0.999931
Mindy3	367.004	-0.00340199	0.179373	-0.0189659	0.984868	0.999931
Pter	65.1362	0.324779	0.373874	0.868686	0.385019	0.999931
Rsu1	1592.77	0.180594	0.125327	1.44099	0.149589	0.999931
Cubn	128.132	0.0588835	0.352009	0.167278	0.867151	0.999931
Trdmt1	48.8431	0.0251829	0.432986	0.0581611	0.95362	0.999931
Vim	52195.2	0.100789	0.0959426	1.05051	0.293483	0.999931
Hacd1	278.098	-0.0904193	0.199737	-0.452691	0.650771	0.999931
Stam	864.275	0.0154605	0.180749	0.0855358	0.931835	0.999931
Gm37499	46.9846	-0.241986	0.488587	-0.495278	0.620404	0.999931
Cacnb2	146.12	-0.277425	0.395901	-0.700744	0.483463	0.999931
Nsun6	57.6061	-0.0963494	0.417725	-0.230653	0.817585	0.999931
Arl5b	367.396	-0.0689971	0.195103	-0.353644	0.723606	0.999931
A930004D18Rik	67.9197	-0.00427745	0.366433	-0.0116732	0.990686	0.999931
Skida1	48.583	0.172705	0.422256	0.409005	0.682536	0.999931
Mllt10	557.971	0.0893395	0.16417	0.544188	0.586312	0.999931
Dnajc1	496.129	0.0233213	0.204539	0.114019	0.909223	0.999931
Commd3	1139.37	0.0524019	0.137817	0.380227	0.703777	0.999931
Bmi1	802.497	-0.13669	0.150712	-0.906959	0.364429	0.999931
Pip4k2a	438.895	0.00550313	0.170626	0.0322526	0.974271	0.999931
Otud1	131.971	0.123365	0.283754	0.434761	0.663736	0.999931
Etl4	613.761	-0.0672195	0.172418	-0.389863	0.696638	0.999931
Gm13328	29.5235	0.193981	0.563414	0.344296	0.730624	0.999931
Arhgap21	1967.31	0.0493369	0.119361	0.413343	0.679356	0.999931
Gm13375	56.6537	0.117408	0.579045	0.202762	0.839321	0.999931
Thnsl1	74.5487	0.200447	0.352689	0.56834	0.569804	0.999931
Apbb1ip	364.728	0.257635	0.181212	1.42174	0.155103	0.999931
Pdss1	106.402	0.0445282	0.299919	0.148467	0.881974	0.999931
Abi1	978.31	0.164449	0.136879	1.20142	0.229589	0.999931
Acbd5	263.331	-0.145557	0.206071	-0.706344	0.479974	0.999931
Mastl	284.311	-0.00296237	0.20246	-0.0146319	0.988326	0.999931
Yme1l1	1142.41	-0.160328	0.617809	-0.259511	0.795241	0.999931
Spopl	270.598	-0.158369	0.229441	-0.690237	0.490045	0.999931
Gm13331	36.4648	0.488937	0.532615	0.917993	0.358623	0.999931
Il1rn	784.791	-0.164097	0.167663	-0.97873	0.327713	0.999931
Cacna1b	41.2276	-0.151326	0.458496	-0.330048	0.741364	0.999931
Ehmt1	816.062	-0.0488771	0.152568	-0.320362	0.748694	0.999931
Arrdc1	56.6855	-0.0581169	0.409961	-0.141762	0.887268	0.999931
Zmynd19	439.633	0.125286	0.183834	0.681521	0.495542	0.999931
Dph7	95.2057	-0.332198	0.332302	-0.999687	0.317462	0.999931
Mrpl41	248.815	-0.0263936	0.295004	-0.0894687	0.928709	0.999931
Pnpla7	191.901	0.00150622	0.236932	0.00635719	0.994928	0.999931
Nsmf	521.669	-0.0633355	0.16555	-0.382576	0.702034	0.999931
Tor4a	358.629	-0.140851	0.188831	-0.745913	0.45572	0.999931
Nelfb	627.622	-0.0953746	0.161396	-0.590936	0.554564	0.999931
Tubb4b	2151.13	0.163368	0.140338	1.1641	0.244384	0.999931
Ndor1	348.453	0.104281	0.207981	0.501397	0.616092	0.999931
Tmem203	49.15	0.0636169	0.424847	0.149741	0.880969	0.999931
Tprn	151.286	0.373795	0.270311	1.38284	0.166715	0.999931
Ssna1	444.069	-0.0440205	0.171307	-0.256968	0.797203	0.999931
Anapc2	1511.17	-0.00233803	0.13159	-0.0177676	0.985824	0.999931
Man1b1	822.92	-0.0622892	0.144857	-0.430005	0.667192	0.999931
Dpp7	414.412	0.0139878	0.182836	0.0765045	0.939018	0.999931
Uap1l1	1689.86	0.0853328	0.142557	0.598585	0.54945	0.999931
Sapcd2	97.6674	-0.00141472	0.351832	-0.004021	0.996792	0.999931
Npdc1	1169.65	-0.0460675	0.1478	-0.311689	0.755277	0.999931
Abca2	393.358	0.0406556	0.222353	0.182843	0.854921	0.999931
Paxx	64.6701	-0.0853435	0.450749	-0.189337	0.849829	0.999931
Fbxw5	629.206	-0.0296717	0.158606	-0.187078	0.851599	0.999931
Traf2	371.913	-0.123325	0.184918	-0.666917	0.504825	0.999931
Edf1	909.229	0.0685157	0.148457	0.461519	0.644426	0.999931
Phpt1	37.1848	-0.0187594	0.486642	-0.0385487	0.96925	0.999931
Ajm1	25.4498	-0.395253	0.585533	-0.675032	0.499655	0.999931
Rabl6	1327.9	0.0213882	0.127789	0.167372	0.867077	0.999931
Tmem141	47.6359	0.138117	0.43159	0.320019	0.748954	0.999931
Camsap1	1223.67	0.163347	0.127416	1.282	0.199843	0.999931
Ubac1	519.166	-0.056041	0.163514	-0.342729	0.731802	0.999931
Nacc2	1638.05	-0.0392261	0.138391	-0.283445	0.776835	0.999931
Tmem250-ps	618.501	0.104669	0.151778	0.689616	0.490435	0.999931
Qsox2	465.948	-0.0480326	0.16591	-0.28951	0.772191	0.999931
Gpsm1	351.122	-0.130792	0.182414	-0.717008	0.473369	0.999931
Dnlz	415.922	0.163294	0.191674	0.851933	0.394251	0.999931
Snapc4	286.758	0.0845822	0.20224	0.418226	0.675782	0.999931
Entr1	569.247	0.0754006	0.156394	0.482118	0.629722	0.999931
Pmpca	1520.61	0.0971219	0.128011	0.758702	0.448031	0.999931
Inpp5e	430.136	0.043487	0.180381	0.241084	0.80949	0.999931
Sec16a	2546.14	-0.0683936	0.140664	-0.48622	0.626811	0.999931
Notch1	1535.98	0.132558	0.121436	1.09159	0.275014	0.999931
Agpat2	237.089	0.141085	0.213852	0.65973	0.509427	0.999931
Dipk1b	63.1146	-0.0453941	0.379357	-0.119661	0.904752	0.999931
Snora17	32.5843	-0.426096	0.519944	-0.819505	0.412498	0.999931
Surf6	266.311	-0.19532	0.252635	-0.773132	0.439444	0.999931
Med22	697.991	0.0779112	0.165744	0.470071	0.638304	0.999931
Rpl7a	4253	0.191593	0.116952	1.63822	0.101376	0.999931
Surf1	230.262	-0.100685	0.223532	-0.450425	0.652404	0.999931
Surf2	343.27	0.155299	0.184483	0.841803	0.399898	0.999931
Surf4	4506.17	-0.0641261	0.126119	-0.508457	0.611133	0.999931
Rexo4	417.01	0.087347	0.180294	0.484471	0.628052	0.999931
Cacfd1	423.748	-0.222297	0.183789	-1.20952	0.226463	0.999931
Mymk	37.3603	0.0466265	0.499585	0.0933305	0.925641	0.999931
Sardh	212.329	-0.36586	0.244971	-1.49348	0.135311	0.999931
Vav2	381.978	0.0804396	0.186683	0.430888	0.666549	0.999931
Brd3os	47.9885	0.145222	0.431153	0.336822	0.736251	0.999931
Brd3	1151.08	0.0714912	0.135541	0.52745	0.597881	0.999931
Wdr5	714.597	0.158512	0.147716	1.07309	0.283232	0.999931
Rxra	1007.57	0.0844256	0.135747	0.621936	0.533984	0.999931
2810430I11Rik	35.4254	-0.0502132	0.547306	-0.0917462	0.9269	0.999931
Col5a1	12236.9	-0.0924407	0.103225	-0.895529	0.370505	0.999931
Olfm1	1346.16	0.0400936	0.15079	0.26589	0.790324	0.999931
Mrps2	622.673	0.151057	0.162406	0.930116	0.352311	0.999931
Ralgds	401.651	-0.167874	0.227961	-0.736416	0.461478	0.999931
Gtf3c5	422.168	0.0498556	0.178046	0.280015	0.779466	0.999931
Tsc1	810.642	0.0851085	0.151722	0.56095	0.574831	0.999931
Gtf3c4	1262.64	-0.111129	0.136126	-0.816369	0.414289	0.999931
Ddx31	224.894	0.115435	0.218415	0.528513	0.597144	0.999931
Gm13394	4272.42	0.20048	0.1638	1.22393	0.22098	0.999931
Ttf1	256.231	0.0316801	0.211127	0.150052	0.880723	0.999931
Setx	1183.39	-0.180643	0.187586	-0.962989	0.335553	0.999931
Ntng2	32.01	0.362884	0.782673	0.463647	0.642901	0.999931
6530402F18Rik	55.5888	0.036746	0.400467	0.0917579	0.92689	0.999931
Med27	327.613	-0.00400594	0.24031	-0.0166699	0.9867	0.999931
Rapgef1	2734.27	0.156992	0.116745	1.34474	0.178708	0.999931
Trub2	367.734	-0.0669347	0.180518	-0.370793	0.710792	0.999931
Coq4	125.981	0.258256	0.288694	0.894566	0.371019	0.999931
Slc27a4	539.036	0.0333378	0.163641	0.203725	0.838568	0.999931
Urm1	387.907	0.094715	0.190995	0.495903	0.619963	0.999931
Cercam	436.731	-0.180434	0.170355	-1.05917	0.289524	0.999931
Odf2	911.503	0.0507795	0.138239	0.367331	0.713372	0.999931
Gle1	569.254	0.0586885	0.162518	0.36112	0.71801	0.999931
Sptan1	8832.19	0.0654202	0.110224	0.593522	0.552832	0.999931
Wdr34	221.762	-0.159831	0.223979	-0.713596	0.475477	0.999931
Set	2623.23	0.233565	0.146703	1.59209	0.111365	0.999931
Pkn3	57.8062	-0.167943	0.518707	-0.323772	0.746111	0.999931
Zdhhc12	151.966	0.076343	0.255738	0.29852	0.765307	0.999931
Zer1	430.052	-0.128728	0.178591	-0.720802	0.471031	0.999931
Tbc1d13	490.008	-0.0230243	0.171718	-0.134082	0.893338	0.999931
Endog	52.7947	-0.0313101	0.42104	-0.0743637	0.940721	0.999931
Spout1	224.702	0.00513714	0.236674	0.0217056	0.982683	0.999931
Kyat1	57.7078	-0.489967	0.427278	-1.14672	0.251498	0.999931
Lrrc8a	472.359	-0.0757226	0.165185	-0.458412	0.646656	0.999931
Dolk	274.62	-0.130532	0.207318	-0.629624	0.528941	0.999931
Nup188	1791.32	0.0592645	0.135653	0.436882	0.662197	0.999931
Sh3glb2	377.193	0.0926752	0.180421	0.513662	0.607488	0.999931
Miga2	336.294	-0.0917607	0.20082	-0.456929	0.647722	0.999931
Dolpp1	201.6	0.0700581	0.22652	0.30928	0.757109	0.999931
Crat	697.67	0.0823218	0.176682	0.465932	0.641264	0.999931
Ptpa	1939.65	0.00639497	0.132741	0.0481763	0.961576	0.999931
Ier5l	821.332	-0.0501214	0.153311	-0.326926	0.743724	0.999931
Gm14488	35.2272	-0.22	0.52016	-0.422947	0.672334	0.999931
Ntmt1	325.698	-0.00213202	0.192324	-0.0110856	0.991155	0.999931
Asb6	451.942	0.085268	0.17353	0.491373	0.623163	0.999931
Prrx2	856.153	0.0970938	0.157179	0.617728	0.536755	0.999931
Tor1b	796.188	-0.0161284	0.141911	-0.113652	0.909514	0.999931
Tor1a	346.265	0.0860164	0.186841	0.460371	0.64525	0.999931
BC005624	305.72	0.1527	0.203689	0.749672	0.453452	0.999931
Usp20	635.554	0.2675	0.150309	1.77966	0.0751312	0.999931
Fnbp1	858.242	0.192794	0.140347	1.37369	0.169538	0.999931
Gpr107	1014.61	-0.0638449	0.133359	-0.478746	0.632119	0.999931
Ncs1	1406.78	0.206836	0.1423	1.45352	0.146078	0.999931
Hmcn2	57.2089	0.229428	0.437876	0.523957	0.600309	0.999931
Fubp3	971.768	0.0402191	0.157567	0.255252	0.798529	0.999931
Exosc2	303.24	0.200076	0.274324	0.729343	0.465792	0.999931
Abl1	2783.46	0.047131	0.11535	0.40859	0.682841	0.999931
Nup214	1633.15	0.168106	0.178642	0.94102	0.346695	0.999931
Prrc2b	6879.72	-0.000490842	0.105821	-0.00463842	0.996299	0.999931
Pomt1	291.771	0.208558	0.198351	1.05146	0.293048	0.999931
Uck1	296.91	-0.0770283	0.198362	-0.388322	0.697778	0.999931
Swi5	1244.52	0.0394123	0.129574	0.304168	0.761	0.999931
Golga2	1504.4	-0.1256	0.12633	-0.994224	0.320114	0.999931
Dnm1	821.664	-0.123213	0.142918	-0.862127	0.388617	0.999931
Ciz1	814.95	0.12137	0.145797	0.832459	0.40515	0.999931
1110008P14Rik	146.277	0.232695	0.277169	0.839541	0.401166	0.999931
Ptges2	346.876	0.0770393	0.200556	0.38413	0.700882	0.999931
Slc25a25	232.715	-0.166611	0.214673	-0.776115	0.437681	0.999931
Naif1	164.953	0.158193	0.281806	0.561354	0.574557	0.999931
Fam102a	244.601	0.189874	0.20987	0.904725	0.365611	0.999931
Dpm2	324.732	-0.0851678	0.198586	-0.42887	0.668018	0.999931
St6galnac4	909.738	0.0435818	0.141053	0.308974	0.757341	0.999931
St6galnac6	385.161	-0.241378	0.194279	-1.24243	0.214078	0.999931
Ak1	2478.18	0.142597	0.131577	1.08375	0.278474	0.999931
Eng	44.1163	0.321071	0.443407	0.724101	0.469004	0.999931
Fpgs	293.908	0.153393	0.207357	0.739752	0.459451	0.999931
Cdk9	709.741	0.0195466	0.150545	0.12984	0.896693	0.999931
Tor2a	254.882	0.0987096	0.212961	0.463511	0.642998	0.999931
Ptrh1	297.173	0.126686	0.207471	0.61062	0.541451	0.999931
Stxbp1	1191.68	0.0868842	0.13093	0.663592	0.506951	0.999931
Fam129b	7140.21	0.0981786	0.117604	0.83482	0.403819	0.999931
Lrsam1	328.645	-0.0324976	0.195919	-0.165872	0.868257	0.999931
Rpl12	3181	0.0529595	0.119691	0.442467	0.658151	0.999931
Slc2a8	84.7466	-0.339889	0.380432	-0.89343	0.371627	0.999931
Garnl3	41.1484	0.302012	0.457975	0.659452	0.509606	0.999931
Ralgps1	44.5312	0.0133415	0.445148	0.0299709	0.97609	0.999931
Angptl2	6988.51	0.136676	0.101498	1.34659	0.178113	0.999931
Zbtb34	171.624	0.111492	0.246896	0.451573	0.651577	0.999931
Zbtb43	356.124	0.123122	0.181912	0.676822	0.498519	0.999931
Mvb12b	553.123	0.00704701	0.156719	0.0449658	0.964135	0.999931
Pbx3	173.904	0.0737721	0.251234	0.293639	0.769034	0.999931
Mapkap1	730.175	-0.0626487	0.156696	-0.399812	0.689295	0.999931
Gapvd1	1391.66	-0.00726493	0.138299	-0.0525305	0.958106	0.999931
Hspa5	7843.41	-0.324104	0.137494	-2.35723	0.0184119	0.999931
Rabepk	206.231	0.128968	0.246406	0.523398	0.600697	0.999931
Fbxw2	635.997	-0.00188676	0.15336	-0.0123028	0.990184	0.999931
Psmd5	800.854	0.24148	0.141344	1.70845	0.0875523	0.999931
Phf19	255.812	-0.104766	0.207884	-0.503965	0.614286	0.999931
Cntrl	256.56	-0.056611	0.218541	-0.25904	0.795604	0.999931
Rab14	1381.15	-0.0206893	0.135318	-0.152895	0.878481	0.999931
Gsn	5158.87	-0.181508	0.109454	-1.6583	0.0972567	0.999931
Gm43128	27.9132	-0.270301	0.569461	-0.47466	0.635029	0.999931
Stom	1531.56	0.064201	0.123035	0.521811	0.601802	0.999931
Glo1-ps	75.8102	0.0356467	0.369894	0.0963701	0.923227	0.999931
Ggta1	394.004	0.25822	0.187981	1.37365	0.169551	0.999931
Dab2ip	2334.33	-0.0988835	0.116903	-0.84586	0.397631	0.999931
Ttll11	199.314	-0.0863857	0.286205	-0.301831	0.762781	0.999931
Ndufa8	709.142	0.133543	0.146338	0.912561	0.361473	0.999931
Lhx6	51.2664	0.0646352	0.421338	0.153405	0.878079	0.999931
Rbm18	407.006	-0.0414845	0.175217	-0.23676	0.812843	0.999931
Mrrf	258.118	-0.0211494	0.209089	-0.10115	0.919431	0.999931
Ptgs1	1070.86	-0.251074	0.132425	-1.89597	0.0579646	0.999931
Pdcl	390.214	0.0923255	0.250949	0.367906	0.712944	0.999931
Rc3h2	1586.35	-0.0545494	0.145355	-0.375283	0.70745	0.999931
Zbtb6	344.133	-0.0240401	0.201414	-0.119356	0.904993	0.999931
Zbtb26	131.308	-0.394559	0.281436	-1.40195	0.160931	0.999931
Rabgap1	1095.53	0.055776	0.147635	0.377795	0.705583	0.999931
Strbp	166.27	-0.00111289	0.246862	-0.00450816	0.996403	0.999931
Gpr21	25.9717	0.480989	0.608126	0.790937	0.428981	0.999931
Dennd1a	399.322	0.00365742	0.175115	0.0208859	0.983337	0.999931
Nek6	470.962	-0.0650474	0.165183	-0.393791	0.693736	0.999931
Psmb7	1518.09	0.0906865	0.184713	0.490959	0.623456	0.999931
Nr6a1	150.25	0.158026	0.294878	0.535903	0.592026	0.999931
Olfml2a	81.7252	-0.410303	0.3559	-1.15286	0.248967	0.999931
Rpl35	1749.97	0.282456	0.142922	1.9763	0.0481209	0.999931
Arpc5l	357.639	-0.140612	0.182471	-0.7706	0.440944	0.999931
Golga1	364.792	-0.0233336	0.189793	-0.122942	0.902153	0.999931
Scai	122.81	-0.285208	0.350364	-0.814034	0.415625	0.999931
Ppp6c	508.507	-0.0920369	0.174952	-0.526069	0.59884	0.999931
Gm13456	52.3308	0.200672	0.411654	0.487479	0.625919	0.999931
Gm13461	43.1588	-0.043836	0.45916	-0.09547	0.923942	0.999931
Gtdc1	97.0218	-0.18582	0.376743	-0.493229	0.621851	0.999931
Zeb2	1652.82	0.113341	0.138602	0.817741	0.413505	0.999931
Zeb2os	27.2078	-0.255535	0.565014	-0.452262	0.65108	0.999931
Acvr2a	303.753	0.0181074	0.237026	0.0763942	0.939105	0.999931
Orc4	354.447	0.0136878	0.245875	0.0556697	0.955605	0.999931
Mbd5	523.117	-0.0451011	0.168797	-0.267191	0.789322	0.999931
Ap2m1-ps	54.3068	-0.230259	0.426351	-0.540069	0.589149	0.999931
Epc2	343.895	0.0960179	0.228072	0.420999	0.673756	0.999931
Kif5c	141.993	0.226199	0.265404	0.852279	0.394059	0.999931
Lypd6	29.8426	0.030117	0.539545	0.0558192	0.955486	0.999931
Mmadhc	545.084	-0.0980714	0.236684	-0.414355	0.678614	0.999931
Rnd3	1782.13	-0.0623576	0.134744	-0.462786	0.643518	0.999931
Rif1	369.075	-0.0762457	0.223128	-0.341713	0.732567	0.999931
Neb	90.8779	-0.557762	0.466402	-1.19588	0.231743	0.999931
Arl5a	626.964	-0.119298	0.199225	-0.598809	0.5493	0.999931
Stam2	750.4	0.0299437	0.144331	0.207465	0.835647	0.999931
Fmnl2	443.938	-0.178691	0.18568	-0.962362	0.335868	0.999931
Prpf40a	1089.03	-0.00945862	0.149877	-0.0631093	0.949679	0.999931
Arl6ip6	258.836	-0.058977	0.210203	-0.280572	0.779039	0.999931
Nr4a2	92.691	-0.187808	0.330199	-0.568773	0.56951	0.999931
Gpd2	955.797	0.0952397	0.138013	0.690079	0.490144	0.999931
Acvr1	1047.74	-0.0037145	0.133561	-0.0278112	0.977813	0.999931
Pkp4	698.826	0.152925	0.14618	1.04614	0.295495	0.999931
Tanc1	2967.26	-0.029749	0.111017	-0.267969	0.788723	0.999931
Wdsub1	205.677	0.068297	0.224083	0.304784	0.76053	0.999931
Baz2b	680.011	-0.0104457	0.161296	-0.0647609	0.948364	0.999931
Marchf7	561.108	-0.122786	0.188096	-0.652785	0.513895	0.999931
Cd302	69.8782	-0.142045	0.471313	-0.301381	0.763124	0.999931
Ly75	742.994	0.155016	0.14867	1.04268	0.297097	0.999931
Pla2r1	102.08	-0.179701	0.302109	-0.59482	0.551964	0.999931
Itgb6	44.3323	0.0819436	0.449254	0.182399	0.855269	0.999931
Rbms1	2222.34	0.201093	0.116643	1.724	0.0847077	0.999931
Tank	367.857	0.144355	0.197505	0.730889	0.464847	0.999931
Psmd14	908.055	-0.029123	0.183623	-0.158602	0.873982	0.999931
Grb14	85.233	-0.35525	0.342603	-1.03691	0.299776	0.999931
Cobll1	542.915	0.289903	0.169104	1.71435	0.0864652	0.999931
Ttc21b	342.352	-0.226571	0.2096	-1.08097	0.27971	0.999931
B3galt1	74.3488	-0.138071	0.353276	-0.390832	0.695922	0.999931
Stk39	310.966	0.242483	0.235239	1.03079	0.302637	0.999931
Cers6	1331.42	0.0558293	0.133044	0.419631	0.674755	0.999931
Spc25	258.349	-0.264754	0.208902	-1.26736	0.205028	0.999931
Dhrs9	83.4592	0.0587591	0.339449	0.173102	0.862572	0.999931
Bbs5	74.9214	-0.0162317	0.351007	-0.0462433	0.963116	0.999931
Klhl41	50.0376	-0.457335	0.420377	-1.08792	0.276632	0.999931
Fastkd1	165.42	-0.00531473	0.244631	-0.0217255	0.982667	0.999931
Ppig	329.637	-0.0820815	0.198976	-0.412519	0.679959	0.999931
Phospho2	201.058	-0.0779631	0.238546	-0.326826	0.743799	0.999931
Klhl23	88.5085	-0.160273	0.335508	-0.477701	0.632863	0.999931
Ssb	533.695	0.0690303	0.195167	0.353699	0.723565	0.999931
Mettl5	53.7789	0.108411	0.413191	0.262376	0.793032	0.999931
Ubr3	1517.03	-0.0450134	0.129317	-0.348086	0.727775	0.999931
Gorasp2	1987.87	0.0657252	0.130955	0.501892	0.615743	0.999931
Tlk1	614.983	0.0493863	0.182667	0.270362	0.786882	0.999931
Mettl8	151.359	0.0621995	0.260312	0.238942	0.811151	0.999931
Dcaf17	248.08	-0.186086	0.218259	-0.852594	0.393885	0.999931
Dync1i2	1760.15	0.0120793	0.131317	0.0919855	0.92671	0.999931
Slc25a12	728.853	0.0372245	0.152105	0.244729	0.806666	0.999931
Hat1	611.105	0.163444	0.165529	0.987404	0.323445	0.999931
Metap1d	109.245	-0.0372086	0.29794	-0.124886	0.900614	0.999931
Dlx1	79.2635	0.286636	0.346762	0.826608	0.408459	0.999931
Dlx2	190.926	-0.0977803	0.247974	-0.394316	0.693348	0.999931
Itga6	465.716	0.234361	0.177425	1.3209	0.186535	0.999931
Pdk1	927.726	-0.0625966	0.172224	-0.36346	0.716261	0.999931
Map3k20	2669.13	0.0489165	0.122985	0.397743	0.69082	0.999931
Cdca7	286.124	0.31833	0.201116	1.58281	0.113464	0.999931
Sp3	792.265	-0.108402	0.145715	-0.743929	0.456919	0.999931
Ola1	560.112	0.126093	0.160513	0.785559	0.432126	0.999931
Cir1	64.9862	-0.65155	0.461085	-1.41308	0.157632	0.999931
Scrn3	209.487	-0.370603	0.226316	-1.63755	0.101516	0.999931
Gpr155	181.612	-0.444635	0.243803	-1.82375	0.0681905	0.999931
Wipf1	730.477	0.0858909	0.144416	0.594747	0.552012	0.999931
Chrna1	2640.81	-0.101053	0.168478	-0.599798	0.548641	0.999931
Chn1	147.456	0.0584578	0.275208	0.212413	0.831785	0.999931
Atf2	497.698	-0.0298382	0.174077	-0.171408	0.863903	0.999931
Atp5g3	1768.04	-0.0016202	0.131451	-0.0123255	0.990166	0.999931
Lnpk	281.252	-0.0112755	0.212495	-0.0530622	0.957682	0.999931
Mtx2	219.333	0.0220841	0.234178	0.0943047	0.924867	0.999931
Hnrnpa3	1282.21	0.0160707	0.215882	0.0744422	0.940659	0.999931
Nfe2l2	1484.31	-0.0860336	0.129759	-0.663025	0.507314	0.999931
Agps	947.029	0.0279063	0.221746	0.125848	0.899852	0.999931
Ttc30b	65.4356	-0.0623063	0.371903	-0.167534	0.86695	0.999931
Rbm45	403.909	-0.062802	0.1842	-0.340945	0.733145	0.999931
Osbpl6	95.7952	-0.0971366	0.352867	-0.275278	0.783102	0.999931
Prkra	237.583	-0.079657	0.217884	-0.365593	0.714669	0.999931
Fkbp7	220.786	-0.106641	0.228796	-0.466098	0.641145	0.999931
Plekha3	324.23	-0.00272544	0.189742	-0.0143639	0.98854	0.999931
Ttn	6318.76	-0.310519	0.177757	-1.74688	0.0806586	0.999931
Sestd1	698.256	0.0121398	0.153736	0.0789652	0.93706	0.999931
Cwc22	298.642	0.0189895	0.238598	0.0795877	0.936565	0.999931
Ube2e3	344.988	-0.167623	0.212117	-0.790238	0.429389	0.999931
Itga4	43.6275	-0.675034	0.453357	-1.48897	0.136496	0.999931
Itprid2	992.922	-0.063715	0.135783	-0.469241	0.638898	0.999931
Dnajc10	1787.15	-0.134912	0.124269	-1.08564	0.277637	0.999931
Nckap1	2266.88	0.0411421	0.131043	0.313958	0.753553	0.999931
Dusp19	54.0913	-0.166959	0.44085	-0.37872	0.704896	0.999931
Nup35	83.5753	0.000126973	0.341259	0.000372072	0.999703	0.999931
Gm4735	61.577	0.092615	0.415894	0.222689	0.823778	0.999931
Zc3h15	423.983	-0.122759	0.181318	-0.677039	0.498381	0.999931
Itgav	3842.01	0.0878929	0.143714	0.611584	0.540813	0.999931
Fam171b	53.1561	0.0898589	0.416471	0.215762	0.829173	0.999931
Calcrl	36.9644	-0.524185	0.575799	-0.910362	0.362632	0.999931
Tfpi	375.591	0.131703	0.198731	0.66272	0.50751	0.999931
Ctnnd1	1381.76	0.0414946	0.133134	0.311676	0.755287	0.999931
Selenoh	235.667	-0.00985263	0.215672	-0.0456835	0.963563	0.999931
Tmx2	366.983	0.075942	0.184412	0.411806	0.680482	0.999931
Med19	321.408	0.176248	0.189869	0.928261	0.353272	0.999931
Zdhhc5	2349.22	0.101515	0.123371	0.822836	0.410601	0.999931
Clp1	134.278	-0.172519	0.27472	-0.627981	0.530016	0.999931
Ube2l6	195.831	-0.204178	0.242278	-0.842741	0.399373	0.999931
Timm10	90.3727	-0.150575	0.329866	-0.456474	0.648049	0.999931
Slc43a1	69.0634	-0.0937472	0.375644	-0.249564	0.802924	0.999931
Slc43a3	287.92	0.00106088	0.201319	0.00526964	0.995795	0.999931
Ssrp1	2624.17	0.0399172	0.115198	0.346509	0.72896	0.999931
Tnks1bp1	3621.85	0.00663153	0.108212	0.0612829	0.951134	0.999931
Ptprj	301.546	0.130789	0.212509	0.615452	0.538256	0.999931
Nup160	628.417	-0.0237352	0.154054	-0.15407	0.877554	0.999931
Fnbp4	727.4	0.0670755	0.145034	0.462481	0.643737	0.999931
Mtch2	1648.59	0.0834621	0.122164	0.683195	0.494484	0.999931
Ndufs3	489.685	0.0753091	0.171085	0.440185	0.659803	0.999931
Kbtbd4	287.908	-0.00540371	0.205496	-0.0262959	0.979021	0.999931
Ptpmt1	286.353	0.167728	0.202627	0.827766	0.407803	0.999931
Celf1	2332.69	0.0427521	0.116756	0.366167	0.71424	0.999931
Rapsn	1331.38	-0.0561437	0.151713	-0.370066	0.711333	0.999931
Psmc3	2604.01	0.0318492	0.134784	0.236299	0.813201	0.999931
Slc39a13	1518.46	0.127407	0.132768	0.959619	0.337247	0.999931
Madd	342.834	-0.127181	0.190229	-0.668568	0.503771	0.999931
Acp2	772.452	-0.0591724	0.158405	-0.373552	0.708738	0.999931
Ddb2	42.5237	-0.264373	0.465549	-0.567873	0.570121	0.999931
Pacsin3	294.092	0.10697	0.272352	0.392763	0.694495	0.999931
Arfgap2	897.025	0.00851792	0.155863	0.05465	0.956417	0.999931
1110051M20Rik	346.295	0.0113662	0.184896	0.0614735	0.950982	0.999931
Lrp4	4805.68	0.0375978	0.110936	0.338913	0.734675	0.999931
Ckap5	2026.03	-0.120073	0.162076	-0.740844	0.458788	0.999931
Zfp408	363.156	0.165213	0.192798	0.856923	0.391488	0.999931
Arhgap1	1269.31	0.00309912	0.140776	0.0220146	0.982436	0.999931
Atg13	557.054	-0.115428	0.159295	-0.724618	0.468687	0.999931
Harbi1	77.4918	-0.232802	0.344281	-0.676198	0.498915	0.999931
Ambra1	865.782	0.00468161	0.143261	0.0326789	0.973931	0.999931
Dgkz	624.619	0.0687195	0.151994	0.452121	0.651182	0.999931
Creb3l1	2245.97	0.182686	0.118704	1.539	0.123805	0.999931
Phf21a	561.429	0.0528902	0.156559	0.33783	0.735492	0.999931
Pex16	125.887	0.0612868	0.365081	0.167872	0.866684	0.999931
Mapk8ip1	462.726	-0.0977586	0.186788	-0.523366	0.600719	0.999931
Cry2	197.067	0.139082	0.24733	0.562334	0.573888	0.999931
Slc35c1	284.884	0.170431	0.200787	0.848812	0.395986	0.999931
Chst1	504.824	0.00300364	0.1636	0.0183596	0.985352	0.999931
Prdm11	103.185	0.111934	0.318579	0.351353	0.725324	0.999931
Trp53i11	27.1919	0.320391	0.571022	0.561083	0.574741	0.999931
Ext2	1705.41	0.0426309	0.124215	0.343201	0.731447	0.999931
Accs	104.714	-0.119626	0.30698	-0.389687	0.696768	0.999931
Alkbh3	367.345	-0.0221001	0.23722	-0.0931629	0.925774	0.999931
Hsd17b12	1132.97	0.0800905	0.129389	0.618989	0.535923	0.999931
Ttc17	575.224	-0.0269985	0.156012	-0.173054	0.862609	0.999931
Api5	1613.42	0.0172028	0.137854	0.12479	0.90069	0.999931
Lrrc4c	114.228	0.248347	0.289127	0.858958	0.390364	0.999931
B230118H07Rik	72.3438	0.0454456	0.390853	0.116273	0.907436	0.999931
Traf6	472.701	0.100868	0.174027	0.579615	0.562174	0.999931
Prr5l	184.986	-0.262688	0.235316	-1.11632	0.264284	0.999931
Commd9	306.756	0.0142685	0.193851	0.0736054	0.941324	0.999931
Ldlrad3	493.236	0.0681164	0.182258	0.373735	0.708601	0.999931
Trim44	1149.15	-0.105252	0.183571	-0.573358	0.566403	0.999931
Fjx1	46.9674	-0.11347	0.437012	-0.25965	0.795134	0.999931
Cd44	5467.22	0.00776434	0.117493	0.0660836	0.947311	0.999931
Pdhx	286.107	0.0225447	0.197875	0.113934	0.90929	0.999931
Apip	163.536	-0.0540636	0.258839	-0.20887	0.83455	0.999931
Abtb2	173.906	-0.0093588	0.246745	-0.037929	0.969744	0.999931
Nat10	782.251	0.217099	0.144969	1.49756	0.134248	0.999931
Caprin1	8028.44	0.0388996	0.155423	0.250282	0.802369	0.999931
Fbxo3	650.332	-0.087244	0.152871	-0.570703	0.568201	0.999931
Cd59a	52.978	-0.33217	0.463248	-0.717046	0.473346	0.999931
Hipk3	1533.66	-0.0294816	0.125527	-0.234863	0.814315	0.999931
Platr14	25.3594	-0.0365516	0.596863	-0.0612395	0.951168	0.999931
Cstf3	425.515	-0.0244312	0.174107	-0.140323	0.888405	0.999931
Tcp11l1	327.028	-0.0728183	0.199256	-0.365451	0.714775	0.999931
Depdc7	60.0163	0.0481332	0.383109	0.125638	0.900018	0.999931
Qser1	1128.14	0.0530528	0.154091	0.344294	0.730625	0.999931
Prrg4	264.318	-0.015249	0.258428	-0.0590066	0.952947	0.999931
Eif3m	641.452	-0.109786	0.155945	-0.704002	0.481431	0.999931
Rcn1	2866.89	-0.117119	0.157592	-0.743176	0.457375	0.999931
Elp4	171.8	0.0799083	0.245676	0.325259	0.744985	0.999931
Immp1l	74.1154	-0.150701	0.354697	-0.424872	0.67093	0.999931
Dnajc24	110.975	-0.0518203	1.40955	-0.0367637	0.970673	0.999931
Arl14ep	573.12	-0.228895	0.159655	-1.43368	0.151663	0.999931
Mettl15	59.2636	-0.0460375	0.415032	-0.110925	0.911676	0.999931
Kif18a	76.6423	-0.187579	0.386343	-0.485526	0.627303	0.999931
Bdnf	760.482	0.0807863	0.172864	0.467341	0.640256	0.999931
Lin7c	831.021	-0.0996779	0.182264	-0.546887	0.584456	0.999931
Lgr4	944.484	-0.182293	0.145318	-1.25444	0.209684	0.999931
Ccdc34	331.133	-0.130607	0.189559	-0.689002	0.490822	0.999931
Fibin	35.4487	-0.965209	0.533777	-1.80826	0.0705657	0.999931
Lpcat4	159.958	0.167855	0.260384	0.644645	0.519157	0.999931
Nop10	230.487	0.373242	0.225372	1.65612	0.0976983	0.999931
Slc12a6	377.473	-0.0143148	0.179825	-0.0796041	0.936552	0.999931
Emc4	581.05	0.183296	0.155249	1.18066	0.237738	0.999931
Katnbl1	219.287	0.278188	0.259498	1.07202	0.28371	0.999931
Emc7	954.111	-0.000494072	0.14086	-0.00350754	0.997201	0.999931
Aven	201.522	0.0480681	0.226555	0.21217	0.831975	0.999931
Ryr3	399.178	-0.362889	0.189711	-1.91285	0.0557668	0.999931
Fmn1	928.749	0.256982	0.139179	1.84641	0.0648325	0.999931
Grem1	6976.99	-0.0286305	0.118336	-0.241944	0.808824	0.999931
Arhgap11a	707.337	0.0192144	0.199215	0.0964504	0.923163	0.999931
Actc1	82.4622	-0.554478	0.353732	-1.56751	0.116996	0.999931
Aqr	1004.48	0.0827072	0.140018	0.590689	0.554729	0.999931
Zfp770	138.073	0.0150963	0.280184	0.0538801	0.957031	0.999931
Dph6	303.744	-0.0272857	0.197561	-0.138113	0.890151	0.999931
BC052040	144.119	0.131628	0.264152	0.498302	0.618271	0.999931
Meis2	579.446	0.0322473	0.159019	0.202789	0.8393	0.999931
Spred1	812.089	-0.092746	0.148855	-0.623064	0.533243	0.999931
Fam98b	470.416	0.216135	0.188474	1.14676	0.251481	0.999931
Thbs1	53093.8	0.0971099	0.109973	0.883036	0.377217	0.999931
Eif2ak4	518.987	0.12864	0.172828	0.744323	0.456681	0.999931
Srp14	685.817	0.0217302	0.164587	0.132029	0.894961	0.999931
Bmf	100.099	-0.29919	0.306464	-0.976265	0.328933	0.999931
Bub1b	891.076	0.00530826	0.189185	0.0280585	0.977615	0.999931
Inafm2	437.018	0.101689	0.170914	0.594971	0.551863	0.999931
Ccdc9b	1007.2	0.168814	0.144301	1.16988	0.242051	0.999931
Knstrn	640.595	0.0694391	0.161083	0.431076	0.666413	0.999931
Ivd	478.323	-0.0692668	0.168977	-0.409918	0.681866	0.999931
Bahd1	512.09	0.096601	0.165187	0.584798	0.558684	0.999931
Chst14	496.885	-0.0589874	0.184811	-0.319177	0.749592	0.999931
Ccdc32	128.686	0.084951	0.280526	0.302827	0.762022	0.999931
Rpusd2	167.638	0.178984	0.390096	0.458821	0.646363	0.999931
Knl1	274.221	-0.270713	0.24178	-1.11966	0.262857	0.999931
Rad51	275.486	0.122243	0.302521	0.40408	0.686154	0.999931
Rmdn3	371.576	0.0388115	0.21641	0.179343	0.857668	0.999931
Gchfr	338.217	-0.057426	0.193661	-0.296529	0.766826	0.999931
Dnajc17	72.2472	-0.079948	0.356446	-0.224292	0.82253	0.999931
Gm14137	58.2403	0.263476	0.39929	0.659862	0.509343	0.999931
Zfyve19	190.476	-0.102624	0.240854	-0.426086	0.670045	0.999931
Vps18	870.797	-0.00119765	0.147359	-0.00812741	0.993515	0.999931
Chac1	428.085	-0.42103	0.173558	-2.42588	0.0152712	0.999931
Ino80	748.449	-0.0707518	0.15377	-0.460114	0.645434	0.999931
Chp1	1133.1	-0.0667587	0.129606	-0.515091	0.60649	0.999931
Oip5os1	738.005	-0.20198	0.16886	-1.19614	0.231642	0.999931
Oip5	77.27	-0.0440572	0.349319	-0.126123	0.899635	0.999931
Nusap1	332.345	0.0136656	0.219464	0.062268	0.950349	0.999931
Ndufaf1	158.071	-0.125291	0.255983	-0.489451	0.624522	0.999931
Rtf1	611.28	0.0231089	0.198717	0.11629	0.907422	0.999931
Rpap1	491.587	-0.112523	0.172499	-0.652309	0.514202	0.999931
Tyro3	138.777	-0.114128	0.271604	-0.420202	0.674338	0.999931
Mga	848.795	-0.0566226	0.170552	-0.331995	0.739893	0.999931
Mapkbp1	641.278	-0.118175	0.150961	-0.782818	0.433734	0.999931
Ehd4	1852.27	0.197885	0.118186	1.67436	0.0940605	0.999931
Vps39	505.136	-0.0639919	0.16546	-0.386751	0.698941	0.999931
Tmem87a	558.553	-0.0548941	0.188645	-0.290992	0.771057	0.999931
Ganc	221.98	-0.0405075	0.226131	-0.179133	0.857833	0.999931
Zfp106	3605.97	0.00366445	0.119216	0.0307377	0.975479	0.999931
Snap23	412.061	-0.0260135	0.174818	-0.148803	0.881709	0.999931
Lrrc57	175.255	0.119582	0.238827	0.500707	0.616577	0.999931
Haus2	171.566	-0.0642856	0.251666	-0.25544	0.798383	0.999931
Stard9	1191.29	-0.0812265	0.151091	-0.537601	0.590852	0.999931
Cdan1	335.082	0.0116046	0.189604	0.0612046	0.951196	0.999931
Ttbk2	207.572	-0.0605609	0.239521	-0.252842	0.80039	0.999931
Ubr1	1152.12	-0.0255162	0.136168	-0.187387	0.851357	0.999931
Tmem62	179.145	0.121833	0.239964	0.507716	0.611653	0.999931
Ccndbp1	347.937	-0.0346816	0.211149	-0.164252	0.869533	0.999931
Tgm5	29.2327	-0.470877	0.553137	-0.851284	0.394612	0.999931
Lcmt2	97.0671	0.0582077	0.344411	0.169007	0.865791	0.999931
Adal	77.2849	0.0538641	0.354767	0.15183	0.879321	0.999931
Zscan29	224.167	0.186228	0.298338	0.624218	0.532484	0.999931
Tubgcp4	655.519	0.0686844	0.166296	0.413026	0.679588	0.999931
Trp53bp1	966.854	-0.00699949	0.147567	-0.0474325	0.962169	0.999931
Map1a	3341.33	0.255594	0.111494	2.29246	0.0218793	0.999931
Ppip5k1	253.181	-0.142127	0.224455	-0.633209	0.526597	0.999931
Catsper2	38.1378	-0.113271	0.491922	-0.230263	0.817888	0.999931
Pdia3	6442.99	-0.119987	0.101323	-1.1842	0.236333	0.999931
Serf2	1046.68	0.041686	0.132857	0.313765	0.7537	0.999931
Hypk	50.5952	-0.256042	0.434514	-0.589259	0.555687	0.999931
Mfap1b	52.3466	0.000373237	0.4107	0.000908782	0.999275	0.999931
Mfap1a	189.628	0.185191	0.233286	0.793837	0.42729	0.999931
Wdr76	254.424	0.287834	0.209801	1.37194	0.170083	0.999931
Frmd5	25.1871	0.206686	0.610631	0.33848	0.735001	0.999931
Casc4	665.962	0.033484	0.150802	0.22204	0.824283	0.999931
Ctdspl2	420.31	-0.0935311	0.191444	-0.488557	0.625156	0.999931
Eif3j1	77.0499	0.0537562	0.348578	0.154216	0.87744	0.999931
Spg11	761.645	-0.084681	0.151236	-0.559928	0.575529	0.999931
B2m	3639.36	0.131639	0.164877	0.798409	0.424633	0.999931
Sord	732.935	-0.0307646	0.147328	-0.208817	0.834591	0.999931
Duoxa1	89.4353	-0.291069	0.323242	-0.900466	0.367872	0.999931
Duox1	30.8809	0.478511	0.529291	0.90406	0.365963	0.999931
Shf	370.642	-0.145705	0.205746	-0.708178	0.478835	0.999931
Gatm	255.522	0.251446	0.206524	1.21751	0.223409	0.999931
Spata5l1	60.5505	-0.00839423	0.408008	-0.0205737	0.983586	0.999931
Slc30a4	1130.85	-0.0266295	0.145601	-0.182894	0.854881	0.999931
Bloc1s6	479.403	0.000768725	0.17004	0.00452085	0.996393	0.999931
Sqor	247.683	0.459173	0.210896	2.17724	0.0294625	0.999931
Sema6d	90.6308	-0.184262	0.320963	-0.574089	0.565908	0.999931
Myef2	634.711	-0.0520511	0.169	-0.307995	0.758086	0.999931
Dut	354.691	0.00416249	0.208462	0.0199677	0.984069	0.999931
Fbn1	8211.51	-0.140051	0.11307	-1.23862	0.215487	0.999931
Cep152	172.825	0.0765126	0.251989	0.303635	0.761406	0.999931
Shc4	23.2399	0.312583	0.619439	0.504622	0.613825	0.999931
Eid1	224.745	-0.152056	0.217169	-0.700173	0.483819	0.999931
Secisbp2l	1249.59	-0.125434	0.129566	-0.968109	0.33299	0.999931
Cops2	717.246	-0.0925437	0.179661	-0.515101	0.606483	0.999931
Galk2	400.88	-0.012316	0.251223	-0.0490243	0.9609	0.999931
Fgf7	334.04	0.0717548	0.200514	0.357853	0.720453	0.999931
Dtwd1	95.5277	0.0645728	0.310494	0.207968	0.835254	0.999931
Gabpb1	244.692	0.135569	0.216338	0.626651	0.530888	0.999931
Usp8	1174.01	0.0282336	0.128845	0.219128	0.826551	0.999931
Trpm7	967.464	-0.186009	0.164231	-1.1326	0.257381	0.999931
Sppl2a	859.755	-0.156058	0.154132	-1.01249	0.311303	0.999931
Ap4e1	331.558	0.0537445	0.187174	0.287136	0.774008	0.999931
Blvra	173.149	-0.136051	0.24843	-0.547642	0.583938	0.999931
Ncaph	633.203	0.0757131	0.15417	0.491102	0.623354	0.999931
Itpripl1	89.8315	0.180222	0.32515	0.554272	0.579392	0.999931
Snrnp200	3176.38	0.0236589	0.108203	0.218653	0.826921	0.999931
Ciao1	336.683	0.0613367	0.199514	0.30743	0.758516	0.999931
Tmem127	1501.03	0.00946751	0.128317	0.073782	0.941184	0.999931
Stard7	748.479	0.000594503	0.14659	0.00405554	0.996764	0.999931
Dusp2	62.0663	-0.560416	0.394222	-1.42157	0.15515	0.999931
Fahd2a	32.8683	-0.0957498	0.593524	-0.161324	0.871838	0.999931
Zfp661	80.3661	-0.0278242	0.335284	-0.0829869	0.933862	0.999931
Mrps5	265.406	0.178301	0.205207	0.868884	0.38491	0.999931
Nphp1	392.012	0.030468	0.179209	0.170014	0.864999	0.999931
Mtln	107.169	-0.0224434	0.303343	-0.0739868	0.941021	0.999931
Bub1	388.676	-0.0848826	0.198035	-0.428624	0.668197	0.999931
Bcl2l11	203.748	-0.242231	0.228433	-1.0604	0.288963	0.999931
Morrbid	561.609	0.135208	0.16028	0.843573	0.398908	0.999931
Anapc1	4132.7	0.0688711	0.107696	0.639498	0.522499	0.999931
Mertk	198.522	-0.0428068	0.230152	-0.185993	0.85245	0.999931
Tmem87b	472.153	-0.101555	0.170063	-0.597161	0.5504	0.999931
Fbln7	253.981	-0.516458	0.221161	-2.33521	0.0195327	0.999931
Zc3h8	30.0062	0.269459	0.577355	0.466713	0.640705	0.999931
Gm10762	37.1855	0.041801	0.48055	0.0869857	0.930683	0.999931
Zc3h6	86.1112	-0.26093	0.352163	-0.740934	0.458733	0.999931
Ttl	513.723	-0.0317807	0.16054	-0.19796	0.843076	0.999931
Polr1b	371.546	0.040615	0.187479	0.216638	0.82849	0.999931
Chchd5	225.473	0.140184	0.215467	0.650608	0.5153	0.999931
Gm4430	44.3765	-0.0116559	0.490756	-0.0237509	0.981051	0.999931
Slc20a1	2466.06	0.316282	0.129374	2.44471	0.0144971	0.999931
Ckap2l	674.867	0.0268388	0.150614	0.178196	0.858569	0.999931
Sirpa	161.536	-0.123519	0.251814	-0.490517	0.623768	0.999931
Stk35	774.422	0.0680233	0.142305	0.47801	0.632643	0.999931
Snrpb	1555.47	-0.0221853	0.135091	-0.164225	0.869554	0.999931
Nop56	1604.51	0.207852	0.12523	1.65976	0.0969621	0.999931
Idh3b	1278.04	0.0114664	0.15141	0.0757312	0.939633	0.999931
Pced1a	351.736	-0.0800539	0.186905	-0.428313	0.668423	0.999931
Vps16	362.865	-0.0270583	0.24121	-0.112178	0.910683	0.999931
Ptpra	1538.59	-0.0120496	0.124055	-0.097131	0.922622	0.999931
Mrps26	385.936	0.00236533	0.211453	0.0111861	0.991075	0.999931
Ubox5	178.476	0.0852108	0.240094	0.354905	0.72266	0.999931
Fastkd5	70.9463	0.130863	0.38833	0.33699	0.736124	0.999931
Lzts3	258.981	0.0505727	0.205069	0.246613	0.805207	0.999931
Ddrgk1	470.382	-0.0316209	0.192092	-0.164613	0.869249	0.999931
Itpa	239.798	-0.0801313	0.221134	-0.362366	0.717079	0.999931
Slc4a11	50.2938	0.505848	0.474907	1.06515	0.286807	0.999931
4930402H24Rik	1391.85	0.0697187	0.124292	0.560926	0.574848	0.999931
A730017L22Rik	117.115	0.286651	0.28367	1.01051	0.312251	0.999931
Atrn	1495.74	0.129295	0.125521	1.03006	0.302982	0.999931
Gfra4	80.4509	-0.301409	0.342675	-0.879576	0.379089	0.999931
Hspa12b	25.5737	0.0951128	0.57737	0.164735	0.869153	0.999931
1700037H04Rik	615.859	0.175241	0.154059	1.13749	0.255334	0.999931
Spef1	106.866	-0.16855	0.29751	-0.566534	0.571031	0.999931
Cenpb	3161.19	0.044061	0.114518	0.384752	0.700421	0.999931
Cdc25b	881.203	0.0747093	0.148219	0.504048	0.614228	0.999931
Ap5s1	161.739	0.208585	0.270268	0.77177	0.44025	0.999931
Mavs	451.975	0.016737	0.170043	0.0984276	0.921593	0.999931
Pank2	540.164	-0.0312938	0.163575	-0.191311	0.848282	0.999931
Rnf24	569.208	0.0070388	0.160434	0.0438734	0.965005	0.999931
Smox	139.1	0.111294	0.268463	0.414561	0.678463	0.999931
Adra1d	96.2688	-0.415753	0.313578	-1.32583	0.184895	0.999931
Prnp	1764.57	0.0475325	0.121186	0.392226	0.694891	0.999931
Rassf2	277.506	-0.383687	0.202974	-1.89032	0.0587149	0.999931
Slc23a2	1475.29	0.107602	0.124981	0.860945	0.389269	0.999931
Tmem230	229.093	-0.0310412	0.242599	-0.127953	0.898186	0.999931
Pcna	1214.8	0.230948	0.132862	1.73825	0.0821666	0.999931
Cds2	1400.17	0.0388964	0.123714	0.314405	0.753214	0.999931
Gpcpd1	231.245	-0.0473007	0.220424	-0.214589	0.830088	0.999931
Shld1	37.0907	-0.190722	0.509769	-0.374135	0.708304	0.999931
Trmt6	404.413	0.00644959	0.175056	0.036843	0.97061	0.999931
Mcm8	70.6692	0.0910081	0.406441	0.223915	0.822823	0.999931
Crls1	313.677	-0.0161885	0.189853	-0.0852682	0.932048	0.999931
Gm14094	39.7708	-0.0559398	0.516615	-0.108282	0.913772	0.999931
Tmx4	714.192	-0.16226	0.171336	-0.947028	0.343625	0.999931
Plcb1	270.416	-0.392239	0.210584	-1.86263	0.0625145	0.999931
Plcb4	722.147	-0.2274	0.189792	-1.19816	0.230857	0.999931
Mkks	103.648	-0.0725859	0.306839	-0.23656	0.812998	0.999931
Slx4ip	110.919	0.0618987	0.295735	0.209304	0.834211	0.999931
Jag1	293.75	-0.180406	0.204694	-0.881346	0.37813	0.999931
Btbd3	204.617	0.179118	0.22655	0.790636	0.429156	0.999931
Tasp1	138.523	-0.140933	0.266293	-0.529241	0.596638	0.999931
Esf1	152.97	-0.0517045	0.253249	-0.204164	0.838225	0.999931
Ndufaf5	109.056	-0.0632986	0.294578	-0.214879	0.829861	0.999931
Kif16b	457.616	-0.0282906	0.16931	-0.167093	0.867297	0.999931
Snrpb2	261.138	-0.0788428	0.205519	-0.383628	0.701255	0.999931
Dstn	3750.5	0.0594203	0.113613	0.523005	0.60097	0.999931
Rrbp1	4116.31	-0.0377209	0.120492	-0.313057	0.754238	0.999931
Snx5	1367.07	0.0878489	0.177045	0.496196	0.619756	0.999931
Snord17	109.468	-0.187561	0.309818	-0.605391	0.544919	0.999931
Mgme1	129.557	0.00767514	0.271924	0.0282253	0.977482	0.999931
Kat14	725.506	0.132186	0.150276	0.879623	0.379063	0.999931
Polr3f	429.942	0.089827	0.199192	0.450958	0.65202	0.999931
Rbbp9	180.336	-0.0872899	0.249971	-0.3492	0.726939	0.999931
Sec23b	976.505	-0.0435367	0.135762	-0.320684	0.74845	0.999931
Smim26	30.1056	0.204136	0.539307	0.378516	0.705047	0.999931
Dtd1	64.9284	-0.100017	0.374253	-0.267244	0.789281	0.999931
Slc24a3	314.752	0.0598535	0.228463	0.261984	0.793334	0.999931
Rin2	932.445	-0.181779	0.142564	-1.27507	0.202285	0.999931
Naa20	308.904	0.0210094	0.193457	0.1086	0.91352	0.999931
Crnkl1	477.957	-0.0365681	0.198721	-0.184017	0.854	0.999931
Ralgapa2	309.875	0.0439265	0.207279	0.211919	0.83217	0.999931
Kiz	171.844	-0.031464	0.246731	-0.127523	0.898526	0.999931
Xrn2	1359.31	0.0559859	0.190321	0.294166	0.768631	0.999931
Foxa2	23.5946	0.375497	0.615192	0.610372	0.541615	0.999931
Thbd	645.386	-0.271061	0.15295	-1.77222	0.0763586	0.999931
Cd93	31.2038	0.383555	0.554111	0.692199	0.488812	0.999931
Nxt1	202.012	0.0990269	0.266673	0.371343	0.710382	0.999931
Gzf1	461.5	-0.135223	0.168817	-0.801003	0.42313	0.999931
Napb	67.2203	-0.0838064	0.395909	-0.211681	0.832356	0.999931
Cst3	5185	-0.143128	0.131126	-1.09153	0.275041	0.999931
Zfp120	70.1728	-0.328696	0.389997	-0.842815	0.399332	0.999931
Gm10130	30.0934	-0.132274	0.540033	-0.244937	0.806505	0.999931
Apmap	310.311	-0.19139	0.206072	-0.928753	0.353017	0.999931
Entpd6	139.261	-0.011611	0.276575	-0.0419815	0.966513	0.999931
Pygb	817.929	0.0191369	0.144221	0.132691	0.894437	0.999931
Abhd12	1023.79	-0.106388	0.138145	-0.770113	0.441233	0.999931
Gins1	100.224	0.0829674	0.3136	0.264564	0.791345	0.999931
Ninl	208.484	-0.0478937	0.225009	-0.212853	0.831442	0.999931
Nsfl1c	853.172	0.137821	0.166336	0.828571	0.407347	0.999931
Fkbp1a	4608.31	0.0950447	0.119076	0.798183	0.424764	0.999931
Psmf1	411.238	0.0312818	0.178208	0.175535	0.860659	0.999931
Angpt4	316.466	0.168873	0.204013	0.827757	0.407808	0.999931
Fam110a	405.324	0.0260484	0.226921	0.11479	0.908611	0.999931
Csnk2a1	1217.59	0.0623556	0.135743	0.459363	0.645973	0.999931
Tbc1d20	1299.42	-0.00330757	0.132383	-0.0249848	0.980067	0.999931
Rbck1	845.895	-0.0236781	0.14372	-0.164751	0.86914	0.999931
Trib3	182.171	-0.37665	0.241659	-1.5586	0.119091	0.999931
Sox12	129.17	0.32551	0.276308	1.17807	0.23877	0.999931
Rem1	308.374	-0.102935	0.197527	-0.521118	0.602284	0.999931
H13	2094.25	0.0316034	0.122578	0.257823	0.796544	0.999931
Mcts2	75.6746	-0.0265293	0.354939	-0.0747432	0.940419	0.999931
Id1	682.253	-0.303237	0.158793	-1.90964	0.0561802	0.999931
Bcl2l1	1317.13	0.160566	0.145553	1.10315	0.269964	0.999931
Tpx2	1630.69	0.0630303	0.133753	0.471244	0.637467	0.999931
Mylk2	57.5093	0.280506	0.40726	0.688764	0.490972	0.999931
Foxs1	370.238	-0.190707	0.225873	-0.84431	0.398496	0.999931
Pdrg1	375.377	-0.113713	0.184271	-0.617096	0.537171	0.999931
Tm9sf4	1279.69	0.0184241	0.135499	0.135973	0.891843	0.999931
Plagl2	394.387	0.22798	0.176609	1.29088	0.196746	0.999931
Pofut1	1058.4	-9.97993e-05	0.13203	-0.000755884	0.999397	0.999931
Kif3b	919.764	-0.0554916	0.145318	-0.381863	0.702563	0.999931
Asxl1	1683.91	0.0986779	0.119932	0.822785	0.41063	0.999931
Nol4l	33.5045	-0.241927	0.753048	-0.321263	0.748011	0.999931
Commd7	365.822	-0.025634	0.203849	-0.12575	0.89993	0.999931
Dnmt3b	34.044	-0.0717067	0.52797	-0.135816	0.891967	0.999931
Mapre1	2612.42	0.0702234	0.117996	0.595135	0.551753	0.999931
Cdk5rap1	171.526	0.016614	0.279101	0.0595267	0.952533	0.999931
Snta1	761.272	0.0722242	0.145181	0.497476	0.618853	0.999931
Cbfa2t2	673.811	0.0544341	0.168657	0.32275	0.746885	0.999931
E2f1	593.901	0.0660538	0.162309	0.406964	0.684034	0.999931
Pxmp4	173.535	-0.0686346	0.240849	-0.284969	0.775668	0.999931
Zfp341	73.8459	-0.162031	0.348989	-0.464285	0.642443	0.999931
Chmp4b	1528.39	0.121924	0.143535	0.849441	0.395636	0.999931
Raly	1967.35	-0.0294183	0.156332	-0.188178	0.850737	0.999931
Eif2s2	667.835	0.0189253	0.156465	0.120956	0.903726	0.999931
Ahcy	192.075	0.116648	0.231098	0.504755	0.613731	0.999931
Itch	927.53	0.0605772	0.145841	0.415365	0.677875	0.999931
Dynlrb1	1367.33	0.209304	0.124258	1.68443	0.092099	0.999931
Map1lc3a	490.198	-0.0948058	0.180815	-0.524326	0.600052	0.999931
Pigu	352.022	-0.0224931	0.189062	-0.118972	0.905298	0.999931
Trp53inp2	1795.79	-0.0387449	0.136709	-0.283411	0.776862	0.999931
Ncoa6	1380.93	0.193512	0.143795	1.34574	0.178385	0.999931
Ggt7	66.7816	-0.0977139	0.425496	-0.229647	0.818366	0.999931
Acss2	63.8755	-0.331285	0.410651	-0.806731	0.419821	0.999931
Gss	419.13	0.124696	0.229584	0.543139	0.587034	0.999931
Trpc4ap	1987.23	0.00338949	0.117989	0.0287273	0.977082	0.999931
Edem2	429.921	-0.0125921	0.174672	-0.07209	0.94253	0.999931
Procr	56.3436	0.184522	0.411553	0.448355	0.653897	0.999931
BC029722	408.759	0.0217129	0.17941	0.121024	0.903672	0.999931
Eif6	1363.7	0.163176	0.150175	1.08657	0.277226	0.999931
Uqcc1	358.503	0.0624155	0.196282	0.317989	0.750493	0.999931
Cep250	978.176	0.132261	0.204764	0.645918	0.518332	0.999931
Ergic3	1083.35	-0.104618	0.137159	-0.762744	0.445616	0.999931
Gm37274	24.1808	-0.867477	0.609249	-1.42385	0.154491	0.999931
Rbm12	189.896	-0.303029	0.248107	-1.22136	0.221949	0.999931
Nfs1	374.786	-0.133697	0.185834	-0.719444	0.471867	0.999931
Romo1	169.225	0.107724	0.277533	0.38815	0.697905	0.999931
Rbm39	1522.53	-0.101667	0.142127	-0.715325	0.474408	0.999931
Phf20	1035.1	0.00223933	0.138331	0.0161882	0.987084	0.999931
Scand1	293.062	0.421248	0.221799	1.89923	0.0575344	0.999931
Cnbd2	27.5477	-0.0479302	0.568669	-0.0842849	0.93283	0.999931
2900097C17Rik	572.972	-0.122861	0.190229	-0.645858	0.518371	0.999931
Epb41l1	1134.51	0.0127459	0.138273	0.0921792	0.926556	0.999931
Aar2	402.294	-0.130559	0.183604	-0.711089	0.477029	0.999931
Dlgap4	1305.7	0.0918043	0.127666	0.719097	0.472081	0.999931
Myl9	1884.71	0.0806965	0.118109	0.683238	0.494457	0.999931
Gm14230	29.2748	0.373842	0.57814	0.646629	0.517872	0.999931
Tgif2	129.684	0.165608	0.298296	0.555178	0.578773	0.999931
5430405H02Rik	38.2634	0.166815	0.479532	0.347871	0.727937	0.999931
Rab5if	943.339	0.11977	0.136538	0.877187	0.380385	0.999931
Ndrg3	1002.54	-0.16157	0.137222	-1.17744	0.23902	0.999931
Gm14276	42.7642	-0.113085	0.454913	-0.248586	0.803681	0.999931
Dsn1	262.876	-0.00255609	0.206123	-0.0124008	0.990106	0.999931
Soga1	1832.02	0.0903052	0.138433	0.652337	0.514184	0.999931
Samhd1	1287.96	-0.0421208	0.126185	-0.333802	0.738529	0.999931
Rbl1	432.367	0.0947967	0.219504	0.431867	0.665838	0.999931
Rpn2	3560.88	0.00856474	0.110858	0.0772587	0.938418	0.999931
Manbal	357.365	0.12743	0.231876	0.549559	0.582622	0.999931
Src	1075.93	0.0922963	0.146535	0.629857	0.528788	0.999931
Blcap	540.371	0.209463	0.171987	1.2179	0.223262	0.999931
Ctnnbl1	435.871	0.0274168	0.189746	0.144492	0.885112	0.999931
Tti1	483.86	-0.0826738	0.164121	-0.503736	0.614447	0.999931
Rprd1b	617.944	0.0999479	0.212898	0.469464	0.638738	0.999931
Snhg17	387.898	-0.0104434	0.177835	-0.0587256	0.953171	0.999931
Ralgapb	1533.06	0.03982	0.124481	0.319889	0.749052	0.999931
Actr5	119.465	-0.0535084	0.28794	-0.185832	0.852577	0.999931
Fam83d	367.029	0.07441	0.191856	0.387843	0.698132	0.999931
Dhx35	349.194	0.0356488	0.18921	0.188409	0.850556	0.999931
Gm14221	28.1589	-0.125006	0.602185	-0.207587	0.835551	0.999931
Top1	997.132	-0.0924564	0.149485	-0.618499	0.536246	0.999931
Plcg1	1759.41	-0.110546	0.12244	-0.90286	0.3666	0.999931
Zhx3	1025.95	-0.015263	0.148838	-0.102548	0.918322	0.999931
Lpin3	400.336	-0.0909798	0.179355	-0.50726	0.611972	0.999931
Chd6	884.602	-0.179624	0.161269	-1.11382	0.265358	0.999931
Srsf6	2422.99	0.001723	0.132865	0.0129681	0.989653	0.999931
Ift52	312.964	-0.036294	0.199289	-0.182117	0.855491	0.999931
Mybl2	327.325	0.35572	0.24999	1.42294	0.154755	0.999931
Jph2	2371.91	0.168113	0.121594	1.38257	0.166796	0.999931
Oser1	101.332	0.203628	0.303672	0.670552	0.502506	0.999931
Fitm2	330.187	0.204961	0.224781	0.911825	0.361861	0.999931
Ttpal	674.253	0.0227296	0.154188	0.147415	0.882804	0.999931
Serinc3	2816.78	-0.0682158	0.132035	-0.51665	0.6054	0.999931
Pkig	930.249	-0.150735	0.142822	-1.0554	0.291242	0.999931
Ada	47.0388	0.417939	0.454941	0.918666	0.35827	0.999931
Ccn5	255.976	0.269949	0.208787	1.29294	0.196032	0.999931
Ywhab	3081.61	0.0979699	0.110181	0.88917	0.373912	0.999931
Tomm34	344.926	0.0027069	0.185381	0.0146019	0.98835	0.999931
Stk4	549.402	0.0736423	0.159178	0.46264	0.643622	0.999931
Sdc4	3075.13	-0.100538	0.128607	-0.781742	0.434366	0.999931
Sys1	219.401	0.00483081	0.226981	0.0212829	0.98302	0.999931
Dbndd2	49.1802	0.15966	0.538798	0.296325	0.766982	0.999931
Pigt	1290.48	0.030439	0.146205	0.208194	0.835078	0.999931
Dnttip1	344.422	0.0526505	0.201028	0.261906	0.793394	0.999931
Ube2c	581.43	0.00243364	0.188597	0.0129039	0.989704	0.999931
Snx21	282.075	-0.194668	0.199433	-0.976107	0.329011	0.999931
Acot8	90.9535	-0.120694	0.318032	-0.379502	0.704315	0.999931
Zswim3	85.7478	0.217368	0.332588	0.653566	0.513391	0.999931
Zswim1	205.14	0.0399022	0.226273	0.176346	0.860022	0.999931
Neurl2	79.5589	0.138637	0.353763	0.391893	0.695137	0.999931
Ctsa	5114.25	0.0616531	0.134791	0.457398	0.647385	0.999931
Pltp	761.31	-0.0853169	0.144306	-0.591223	0.554371	0.999931
Pcif1	926.186	-0.0375799	0.171569	-0.219037	0.826622	0.999931
Zfp335	603.315	0.138461	0.167673	0.825782	0.408928	0.999931
Zfp335os	23.0865	0.365778	0.615304	0.594466	0.552201	0.999931
Ncoa5	646.644	0.0316715	0.150989	0.20976	0.833855	0.999931
Slc35c2	488.613	0.0354103	0.201429	0.175795	0.860455	0.999931
Elmo2	694.454	0.0468297	0.147353	0.317807	0.750631	0.999931
Zfp334	456.277	-0.00355678	0.202651	-0.0175513	0.985997	0.999931
Trp53rka	117.747	-0.251303	0.294538	-0.853211	0.393543	0.999931
Slc2a10	50.1202	0.0462019	0.425474	0.108589	0.913528	0.999931
Zmynd8	2078.65	0.0888519	0.115144	0.771657	0.440318	0.999931
Ncoa3	705.533	0.00465363	0.146815	0.0316972	0.974714	0.999931
Sulf2	2885.51	-0.115955	0.114219	-1.0152	0.310011	0.999931
Trp53rkb	78.1456	-0.123708	0.402695	-0.307201	0.758691	0.999931
Arfgef2	1700.29	-0.0116506	0.130125	-0.0895345	0.928657	0.999931
Cse1l	1344.18	0.0409164	0.137903	0.296705	0.766692	0.999931
Stau1	2130.06	0.0426011	0.114663	0.371534	0.71024	0.999931
Ddx27	1200.5	0.247914	0.131293	1.88825	0.0589919	0.999931
Znfx1	1238.19	-0.0484231	0.129573	-0.373712	0.708619	0.999931
Zfas1	721.635	0.043968	0.22771	0.193087	0.84689	0.999931
Gm23201	43.0939	-0.072483	0.464844	-0.15593	0.876089	0.999931
Ptgis	338.616	0.0788826	0.190099	0.414955	0.678175	0.999931
B4galt5	1380.37	0.0168344	0.169635	0.099239	0.920949	0.999931
Slc9a8	668.097	0.00344401	0.149177	0.0230867	0.981581	0.999931
Spata2	435.638	-0.0639207	0.171395	-0.372943	0.709191	0.999931
Rnf114	359.901	0.108334	0.190802	0.567783	0.570182	0.999931
Snai1	635.976	0.0404752	0.183979	0.219998	0.825872	0.999931
Ube2v1	33.3023	-0.0368645	0.510635	-0.0721935	0.942448	0.999931
Tmem189	333.416	0.0193207	0.193256	0.0999747	0.920364	0.999931
Cebpb	340.773	0.451747	0.191243	2.36216	0.0181687	0.999931
Ptpn1	1212.96	0.0368688	0.129723	0.284211	0.776248	0.999931
Adnp	99.1447	0.366964	0.314606	1.16642	0.243443	0.999931
Dpm1	64.611	-0.354791	0.387348	-0.915949	0.359694	0.999931
Mocs3	111.127	0.0134609	0.306343	0.0439408	0.964952	0.999931
Zfp64	403.655	0.142073	0.176802	0.803571	0.421645	0.999931
Zfp217	471.022	0.0811325	0.192898	0.420598	0.674049	0.999931
Pfdn4	79.4323	0.00205615	0.338474	0.00607477	0.995153	0.999931
Fam210b	149.351	-0.105426	0.256829	-0.41049	0.681446	0.999931
Aurka	740.961	0.124522	0.153286	0.812353	0.416589	0.999931
Cstf1	646.82	0.139742	0.150938	0.92582	0.35454	0.999931
Rtf2	756.001	0.0487165	0.168055	0.289885	0.771905	0.999931
Rae1	684.939	0.115132	0.159564	0.72154	0.470577	0.999931
Rbm38	193.835	0.386758	0.249417	1.55065	0.120986	0.999931
Pmepa1	4170.77	0.163049	0.113837	1.43231	0.152055	0.999931
Ppp4r1l-ps	153.169	-0.395686	0.262405	-1.50792	0.131575	0.999931
Rab22a	1016.04	-0.0303021	0.134083	-0.225994	0.821206	0.999931
Vapb	1345.24	0.0920418	0.131516	0.699854	0.484019	0.999931
Stx16	527.277	-0.0804536	0.164381	-0.489434	0.624534	0.999931
Npepl1	589.271	0.144674	0.193149	0.74903	0.453839	0.999931
Gnasas1	39.621	-0.38431	0.520955	-0.737703	0.460695	0.999931
Gnas	14590.3	0.0298132	0.112503	0.265	0.791009	0.999931
Gm20721	39.778	0.613949	0.500185	1.22744	0.219656	0.999931
Nelfcd	436.555	0.0196957	0.170581	0.115462	0.908079	0.999931
Ctsz	1784.13	-0.06949	0.127505	-0.544998	0.585755	0.999931
Atp5e	579.92	-0.0717811	0.159648	-0.449621	0.652984	0.999931
Prelid3b	653.752	0.0243563	0.152347	0.159874	0.87298	0.999931
Zfp971	24.7412	-0.437311	0.599309	-0.729693	0.465578	0.999931
Gm14292	62.74	0.32463	0.391096	0.830051	0.40651	0.999931
Taf4	356.134	0.210711	0.19802	1.06409	0.287288	0.999931
4921531C22Rik	28.6329	0.304293	0.552047	0.551209	0.581491	0.999931
Lsm14b	691.395	0.0319074	0.152392	0.209378	0.834153	0.999931
Psma7	1128.78	0.00667172	0.139554	0.0478075	0.96187	0.999931
Ss18l1	99.4573	0.0534966	0.306434	0.174578	0.861411	0.999931
Mtg2	195.786	-0.133737	0.253999	-0.526524	0.598524	0.999931
Osbpl2	451.542	0.0341369	0.171212	0.199384	0.841962	0.999931
Adrm1	791.74	0.090681	0.156514	0.579381	0.562332	0.999931
Lama5	2389.58	0.0747553	0.113424	0.659076	0.509847	0.999931
Rps21	705.521	0.103543	0.158946	0.651437	0.514764	0.999931
Cables2	211.826	-0.0165601	0.229417	-0.0721834	0.942456	0.999931
Slco4a1	89.0357	-0.0522061	0.357837	-0.145894	0.884005	0.999931
Mrgbp	328.706	0.128773	0.211604	0.608555	0.542819	0.999931
Ogfr	582.67	-0.076225	0.177653	-0.429067	0.667874	0.999931
Dido1	1775.42	0.0618191	0.119597	0.516897	0.605228	0.999931
Gid8	545.075	0.0137999	0.220735	0.062518	0.95015	0.999931
Ythdf1	1032.46	0.105822	0.138632	0.76333	0.445267	0.999931
Arfgap1	992.199	-0.0893558	0.142879	-0.625394	0.531712	0.999931
9230112E08Rik	112.794	-0.284473	0.319978	-0.889039	0.373982	0.999931
Ppdpf	188.768	-0.0366913	0.243559	-0.150646	0.880255	0.999931
Helz2	529.577	-0.177959	0.162726	-1.09361	0.274127	0.999931
Gmeb2	345.602	-0.022247	0.205534	-0.10824	0.913805	0.999931
Rtel1	483.011	0.0402837	0.163837	0.245877	0.805777	0.999931
Arfrp1	226.089	-0.0472532	0.250834	-0.188384	0.850575	0.999931
Zgpat	296.435	-0.0610748	0.195874	-0.311807	0.755188	0.999931
Slc2a4rg-ps	29.5206	-0.0249471	0.567862	-0.0439315	0.964959	0.999931
Tpd52l2	751.783	0.0567105	0.175224	0.323645	0.746207	0.999931
Dnajc5	1810.06	0.00937164	0.121636	0.0770464	0.938587	0.999931
Uckl1	235.98	-0.171846	0.223035	-0.770491	0.441009	0.999931
Zfp512b	592.069	0.046479	0.16099	0.288707	0.772806	0.999931
Prpf6	1181.5	-0.0352807	0.160025	-0.220471	0.825505	0.999931
Tcea2	34.1395	0.092614	0.501918	0.18452	0.853606	0.999931
Rgs19	371.489	0.15597	0.192983	0.808206	0.418972	0.999931
Pcmtd2	262.892	-0.253601	0.264068	-0.960363	0.336872	0.999931
Polr3k	209.388	-0.0719679	0.284015	-0.253394	0.799963	0.999931
Zfhx4	1623.08	-0.137665	0.130734	-1.05302	0.292331	0.999931
Pex2	326.627	-0.143693	0.189752	-0.757268	0.448889	0.999931
Pkia	321.293	0.0429865	0.215009	0.199928	0.841537	0.999931
Zc2hc1a	462.009	0.170473	0.172271	0.989568	0.322385	0.999931
Il7	40.0979	0.295697	0.480529	0.615357	0.538319	0.999931
Stmn2	251.293	0.382549	0.207144	1.84678	0.0647788	0.999931
Hey1	45.7929	-0.124273	0.471622	-0.263501	0.792164	0.999931
Mrps28	106.255	0.189165	0.304982	0.620251	0.535093	0.999931
Tpd52	145.559	0.00174508	0.265986	0.00656081	0.994765	0.999931
Zbtb10	300.59	-0.0673357	0.204799	-0.328789	0.742315	0.999931
Zfp704	571.114	-0.163084	0.165413	-0.985922	0.324171	0.999931
Pag1	89.6724	-0.0772086	0.319932	-0.241328	0.809301	0.999931
Fabp5	193.95	0.246458	0.390498	0.631136	0.527952	0.999931
Gm9833	41.3352	0.0375851	0.472734	0.0795059	0.93663	0.999931
Impa1	328.297	-0.150084	0.188677	-0.795454	0.42635	0.999931
Zfand1	77.7192	0.054843	0.346118	0.158452	0.874101	0.999931
Snx16	81.9079	0.275752	0.333958	0.825711	0.408968	0.999931
Lrrcc1	130.582	-0.360796	0.304776	-1.18381	0.23649	0.999931
E2f5	139.974	0.100253	0.278282	0.360257	0.718655	0.999931
Rbis	208.073	0.282785	0.334272	0.845973	0.397568	0.999931
Car13	2044.25	-0.117006	0.118308	-0.98899	0.322668	0.999931
Car2	157.735	-0.419378	0.251152	-1.66982	0.0949555	0.999931
Ythdf3	1044.55	-0.0380136	0.16111	-0.235948	0.813473	0.999931
Armc1	431.829	-0.0411451	0.179485	-0.22924	0.818683	0.999931
Mtfr1	405.121	0.0588749	0.174611	0.337177	0.735983	0.999931
Pde7a	338.691	-0.121727	0.190611	-0.638615	0.523073	0.999931
Trim55	193.612	-0.00462686	0.231232	-0.0200096	0.984036	0.999931
4632415L05Rik	145.813	-0.274501	0.261246	-1.05074	0.293379	0.999931
Cp	420.24	-0.0882064	0.176416	-0.499992	0.617081	0.999931
Hps3	185.694	-0.167005	0.238473	-0.700313	0.483732	0.999931
Hltf	175.955	-0.139231	0.29157	-0.477521	0.632992	0.999931
Gyg	467.537	0.173244	0.204883	0.845578	0.397788	0.999931
Tbl1xr1	1152.87	-0.168057	0.139528	-1.20447	0.228406	0.999931
Rprl2	69.3785	-0.232369	0.383108	-0.606537	0.544158	0.999931
Ect2	748.042	0.0560456	0.150748	0.371783	0.710054	0.999931
Nceh1	642.683	0.0292546	0.152334	0.192043	0.847709	0.999931
Fndc3b	3576.2	0.0438305	0.108884	0.402544	0.687283	0.999931
Pld1	219.049	-0.073488	0.250871	-0.292931	0.769575	0.999931
Tnik	96.5772	-0.415675	0.368287	-1.12867	0.259037	0.999931
Eif5a2	209.053	-0.00112336	0.232035	-0.00484133	0.996137	0.999931
Rpl22l1	130.031	-0.478069	0.29743	-1.60734	0.107981	0.999931
Mecom	380.492	0.0375075	0.17755	0.21125	0.832692	0.999931
Mynn	243.972	-0.125002	0.21075	-0.593128	0.553096	0.999931
Sec62	772.398	-0.158134	0.168301	-0.939589	0.347429	0.999931
Phc3	1303.19	-0.00116926	0.134113	-0.0087185	0.993044	0.999931
Prkci	1372.01	0.102929	0.132332	0.777808	0.436682	0.999931
Skil	1358.13	-0.214788	0.13506	-1.59031	0.111765	0.999931
Zmat3	2312.15	0.149028	0.123372	1.20795	0.227066	0.999931
Pik3ca	829.516	-0.0722724	0.157594	-0.458599	0.646522	0.999931
Zfp639	271.604	-0.128052	0.211614	-0.605122	0.545098	0.999931
Mfn1	467.428	-0.0947402	0.644587	-0.146978	0.883149	0.999931
Gnb4	471.844	-0.0105896	0.16546	-0.0640009	0.948969	0.999931
Actl6a	607.762	0.0350106	0.155627	0.224964	0.822007	0.999931
Mrpl47	212.955	0.217973	0.221432	0.984378	0.32493	0.999931
Ndufb5	461.485	-0.0904656	0.169752	-0.532928	0.594083	0.999931
Usp13	79.1577	-0.0493303	0.366581	-0.134569	0.892953	0.999931
Ttc14	299.434	-0.336224	0.229966	-1.46206	0.143724	0.999931
Fxr1	1064.97	-0.0724853	0.166471	-0.435422	0.663256	0.999931
Dnajc19	81.0832	-0.0845476	0.364079	-0.232223	0.816365	0.999931
Gm43668	48.4385	0.323046	0.432893	0.746249	0.455517	0.999931
Atp11b	331.036	-0.208391	0.259237	-0.803861	0.421477	0.999931
Dcun1d1	168.364	-0.0444041	0.266574	-0.166573	0.867706	0.999931
Mccc1	290.553	-0.101695	0.20127	-0.505265	0.613373	0.999931
Acad9	361.568	-0.143975	0.183421	-0.78494	0.432489	0.999931
Zfp267	280.771	-0.0161063	0.209781	-0.0767764	0.938801	0.999931
Anxa5	4463.88	0.0754512	0.105973	0.711985	0.476474	0.999931
Exosc9	189.299	0.0331098	0.231655	0.142927	0.886348	0.999931
Ccna2	1439.1	0.114078	0.124193	0.918553	0.358329	0.999931
Bbs7	114.602	-0.0216595	0.287244	-0.0754045	0.939893	0.999931
4932438A13Rik	1732.68	-0.155814	0.141889	-1.09814	0.272143	0.999931
Bbs12	32.4959	-0.147172	0.5324	-0.276431	0.782217	0.999931
Fgf2	466.37	-0.0381833	0.178819	-0.213531	0.830913	0.999931
Nudt6	59.5774	0.0597009	0.394438	0.151357	0.879694	0.999931
Spata5	468.715	-0.163499	0.175956	-0.929199	0.352786	0.999931
Rps23-ps1	27.5927	0.630863	0.59538	1.0596	0.289328	0.999931
Ankrd50	2220.56	-0.0403462	0.119354	-0.338039	0.735334	0.999931
Fat4	2275.35	0.0539026	0.116999	0.460711	0.645006	0.999931
Intu	108.42	-0.260366	0.30264	-0.860316	0.389615	0.999931
Hspa4l	1082.63	-0.103462	0.141747	-0.72991	0.465445	0.999931
Plk4	390.889	0.0330393	0.1824	0.181136	0.85626	0.999931
Mfsd8	98.0587	-0.174737	0.31251	-0.559142	0.576065	0.999931
Abhd18	30.8167	0.124332	0.541597	0.229566	0.818429	0.999931
Larp1b	165.387	0.0431926	0.245465	0.175962	0.860323	0.999931
Pgrmc2	1098.63	0.00581075	0.130281	0.0446018	0.964425	0.999931
Jade1	1267.57	0.096585	0.153971	0.627294	0.530466	0.999931
Sclt1	56.4926	-0.322836	0.396279	-0.814668	0.415262	0.999931
Pcdh18	383.178	-0.0989446	0.17893	-0.55298	0.580277	0.999931
Noct	202.721	-0.16864	0.273383	-0.616864	0.537324	0.999931
Elf2	576.464	0.00474383	0.167659	0.0282945	0.977427	0.999931
Mgarp	50.041	-0.382692	0.43805	-0.873627	0.382321	0.999931
Ndufc1	213.44	-0.0652808	0.223758	-0.291747	0.77048	0.999931
Naa15	1128.99	-0.0619576	0.222019	-0.279065	0.780195	0.999931
Rab33b	248.728	-0.0899349	0.214574	-0.419132	0.67512	0.999931
Setd7	1843.64	0.13549	0.121259	1.11736	0.26384	0.999931
Maml3	509.6	-0.0821972	0.176059	-0.466874	0.64059	0.999931
C130089K02Rik	66.6038	-0.157063	0.371031	-0.423314	0.672066	0.999931
Gm30074	25.1407	0.463837	0.597214	0.776669	0.437354	0.999931
Foxo1	1056.23	0.171266	0.1471	1.16428	0.244311	0.999931
Gm38034	32.4388	-0.184538	0.51938	-0.355305	0.722361	0.999931
Cog6	391.511	-0.18954	0.195268	-0.970669	0.331713	0.999931
Lhfp	1048.78	0.0955554	0.531073	0.179929	0.857208	0.999931
Gm42899	36.0247	0.119573	0.500572	0.238872	0.811204	0.999931
C130075A20Rik	49.3228	0.255978	0.420511	0.608731	0.542703	0.999931
Nhlrc3	512.57	-0.013747	0.161413	-0.0851667	0.932129	0.999931
Proser1	387.691	0.120039	0.18779	0.639218	0.522681	0.999931
Ufm1	556.36	-0.00893991	0.168682	-0.0529987	0.957733	0.999931
Postn	1582.32	-0.374224	0.164231	-2.27864	0.0226887	0.999931
Supt20	729.22	0.0894086	0.15013	0.595541	0.551482	0.999931
Exosc8	282.863	0.0338841	0.199823	0.16957	0.865348	0.999931
Alg5	324.062	0.0661357	0.191543	0.345279	0.729885	0.999931
Smad9	76.243	0.199398	0.383437	0.520029	0.603043	0.999931
Rfxap	96.0448	0.0883804	0.356009	0.248253	0.803939	0.999931
Spg20	1410.62	0.160057	0.128202	1.24847	0.211858	0.999931
Dclk1	2774.17	-0.0586073	0.142304	-0.411845	0.680453	0.999931
Gm19817	31.209	0.338655	0.610324	0.554878	0.578978	0.999931
Nbea	356.342	-0.0681535	0.192679	-0.353715	0.723552	0.999931
Tm4sf1	1366.7	-0.0975521	0.139518	-0.699206	0.484423	0.999931
Wwtr1	2392.75	-0.109976	0.1153	-0.953828	0.34017	0.999931
Commd2	256.969	-0.237709	0.207344	-1.14645	0.251609	0.999931
Rnf13	761.55	0.0205807	0.151317	0.136011	0.891813	0.999931
Pfn2	84.6924	-0.0919328	0.364341	-0.252326	0.800789	0.999931
Tsc22d2	1914.23	0.0533432	0.120847	0.441411	0.658915	0.999931
Serp1	1586.83	-0.137002	0.129694	-1.05635	0.290807	0.999931
Eif2a	542.274	0.0687713	0.161744	0.425187	0.6707	0.999931
Selenot	1185.04	-0.0741316	0.143911	-0.515121	0.606469	0.999931
Siah2	235.196	0.00380049	0.23195	0.016385	0.986927	0.999931
Igsf10	182.288	-0.158348	0.238218	-0.66472	0.50623	0.999931
Mbnl1	5892.13	0.0769438	0.126058	0.610384	0.541608	0.999931
Gm37589	76.0232	-0.102958	0.454318	-0.22662	0.820719	0.999931
Gm37488	46.8677	0.127403	0.473584	0.26902	0.787915	0.999931
Gm8325	27.4014	-0.225353	0.697493	-0.32309	0.746627	0.999931
Rap2b	631.685	0.118187	0.158482	0.745744	0.455822	0.999931
Arhgef26	35.4972	-0.264563	0.503079	-0.525888	0.598966	0.999931
Dhx36	691.544	-0.104839	0.233256	-0.449456	0.653103	0.999931
E130311K13Rik	72.9706	-0.308451	0.364945	-0.845198	0.398	0.999931
Slc33a1	376.173	-0.196693	0.180685	-1.0886	0.276332	0.999931
Gmps	1043.58	0.0291689	0.138914	0.209979	0.833684	0.999931
Ssr3	4745.89	-0.0738522	0.130515	-0.565851	0.571495	0.999931
Gm5540	33.0503	-0.314057	0.530772	-0.591698	0.554053	0.999931
Tiparp	629.897	0.0618843	0.179034	0.345657	0.7296	0.999931
Ccnl1	437.562	-0.0307719	0.178856	-0.172048	0.8634	0.999931
Gm37305	32.4428	-0.389263	0.520237	-0.748241	0.454315	0.999931
Ptx3	300.772	0.0792366	0.29452	0.269036	0.787902	0.999931
Shox2	397.312	-0.0290188	0.17507	-0.165756	0.868349	0.999931
Rsrc1	474.349	-0.0260374	0.172827	-0.150656	0.880247	0.999931
Gfm1	760.265	0.109969	0.145118	0.757795	0.448574	0.999931
Lxn	140.63	0.00982602	0.296118	0.0331827	0.973529	0.999931
Mfsd1	1630.13	0.0745245	0.125363	0.594469	0.552199	0.999931
Schip1	34.9159	0.118812	0.537191	0.221172	0.824958	0.999931
Ift80	415.291	-0.192494	0.173264	-1.11098	0.266575	0.999931
Smc4	574.764	-0.160435	0.191155	-0.839294	0.401304	0.999931
Trim59	653.237	0.108491	0.173572	0.62505	0.531938	0.999931
Kpna4	1631.95	0.0700026	0.123727	0.565783	0.571542	0.999931
Gm22009	559.135	0.266409	0.220298	1.20931	0.226543	0.999931
Gm37558	33.7488	-0.448948	0.586834	-0.765035	0.444251	0.999931
Ppm1l	550.828	0.244607	0.159802	1.53069	0.125846	0.999931
B3galnt1	130.835	-0.135076	0.271764	-0.497033	0.619166	0.999931
Nmd3	485.422	0.122753	0.207385	0.591907	0.553913	0.999931
Pdcd10	141.902	0.125903	0.261404	0.48164	0.630062	0.999931
Golim4	812.163	0.0623823	0.145339	0.42922	0.667763	0.999931
Gm9762	30.4731	0.392032	0.536828	0.730275	0.465222	0.999931
Rapgef2	1314.08	0.0321293	0.125175	0.256674	0.79743	0.999931
Fnip2	822.953	0.118464	0.143211	0.8272	0.408123	0.999931
Ppid	466.448	0.0197006	0.16798	0.117279	0.906639	0.999931
Etfdh	525.722	-0.0213903	0.178094	-0.120106	0.904399	0.999931
4930579G24Rik	125.471	0.0492625	0.277984	0.177213	0.859341	0.999931
Tmem144	24.6321	0.116144	0.605045	0.191959	0.847774	0.999931
Gask1b	636.609	0.0186455	0.151004	0.123477	0.901729	0.999931
Glrb	198.496	-0.337426	0.244421	-1.38051	0.167428	0.999931
Pdgfc	1248.35	-0.203254	0.130949	-1.55215	0.120625	0.999931
Ctso	126.392	-0.392913	0.326601	-1.20304	0.228962	0.999931
Map9	74.4833	0.0838856	0.385825	0.217419	0.827882	0.999931
Plrg1	597.713	0.0966407	0.155035	0.623349	0.533056	0.999931
Dchs2	109.955	0.214246	0.312251	0.686136	0.492627	0.999931
Sfrp2	1862.58	-0.273943	0.147185	-1.86122	0.0627136	0.999931
Tlr2	156.876	-0.106269	0.250958	-0.423454	0.671964	0.999931
Tmem131l	525.695	0.0369377	0.171345	0.215575	0.829319	0.999931
Mnd1	23.223	0.627083	0.611731	1.0251	0.305318	0.999931
Trim2	596.809	0.0216063	0.198128	0.109052	0.913161	0.999931
Fhdc1	183.878	0.239542	0.236037	1.01485	0.310177	0.999931
Arfip1	225.472	0.0438405	0.228518	0.191847	0.847862	0.999931
Gm37240	31.5668	-0.236358	0.608462	-0.388452	0.697682	0.999931
Fbxw7	262.35	0.149608	0.208112	0.718886	0.472211	0.999931
Gatb	106.242	-0.0500217	0.323588	-0.154584	0.877149	0.999931
Fam160a1	568.739	-0.0306884	0.161777	-0.189696	0.849547	0.999931
Glt28d2	39.7341	0.22563	0.46793	0.482187	0.629673	0.999931
Sh3d19	1582.25	0.0286769	0.128594	0.223004	0.823532	0.999931
Rps3a1	925.06	0.16749	0.138062	1.21315	0.225074	0.999931
Lrba	497.104	-0.0327288	0.164444	-0.199027	0.842242	0.999931
Gm3788	121.15	0.408939	0.315778	1.29502	0.195313	0.999931
Dclk2	202.403	-0.0874281	0.239837	-0.364531	0.715461	0.999931
Kirrel	5535.86	-0.00361934	0.102789	-0.0352113	0.971911	0.999931
Gm10705	75.7642	0.230673	0.520248	0.443392	0.657483	0.999931
Etv3	381.196	-0.0197715	0.18126	-0.109078	0.91314	0.999931
Arhgef11	1054.75	0.0362747	0.162402	0.223364	0.823252	0.999931
Pear1	23.1268	-0.152298	0.602797	-0.252652	0.800537	0.999931
Prcc	764.602	0.100222	0.174282	0.575055	0.565254	0.999931
Hdgf	5294.43	0.154572	0.113279	1.36453	0.172401	0.999931
Mrpl24	528.902	-0.0839138	0.162003	-0.517975	0.604475	0.999931
Rrnad1	151.677	-0.193727	0.29223	-0.662927	0.507378	0.999931
Isg20l2	712.736	0.135723	0.146063	0.929208	0.352781	0.999931
Crabp2	453.078	-0.397497	0.170269	-2.33452	0.0195683	0.999931
Nes	11710.5	0.191003	0.104143	1.83405	0.0666469	0.999931
Gpatch4	148.054	0.366239	0.307406	1.19139	0.233502	0.999931
Naxe	561.321	-0.0449424	0.162217	-0.277051	0.781741	0.999931
Iqgap3	886.215	-0.0622643	0.143832	-0.432897	0.66509	0.999931
Mef2d	1738.48	0.214963	0.123482	1.74085	0.0817094	0.999931
Cct3	2975.39	0.0539967	0.145345	0.371507	0.71026	0.999931
Glmp	2020.78	0.029956	0.138733	0.215925	0.829046	0.999931
Smg5	1755.03	0.0942465	0.120212	0.784003	0.433038	0.999931
Pmf1	422.974	0.0862558	0.176427	0.488904	0.62491	0.999931
Slc25a44	723.508	0.130045	0.150443	0.864414	0.387361	0.999931
Lmna	14126.1	0.0259052	0.123242	0.210198	0.833513	0.999931
Mex3a	601.292	0.196346	0.15316	1.28196	0.199855	0.999931
Lamtor2	357.95	-0.229878	0.225085	-1.02129	0.307116	0.999931
Ubqln4	979.053	0.187512	0.137531	1.36342	0.172749	0.999931
Ssr2	1652.58	-0.0488179	0.129529	-0.376889	0.706256	0.999931
Arhgef2	4018.44	-0.139393	0.10639	-1.31021	0.190125	0.999931
Khdc4	595.397	-0.196058	0.169086	-1.15951	0.246246	0.999931
Rit1	343.966	0.0848014	0.184939	0.458537	0.646567	0.999931
Syt11	149.979	-0.140164	0.26773	-0.523529	0.600606	0.999931
5830417I10Rik	163.691	0.167689	0.247781	0.67676	0.498558	0.999931
Gon4l	630.789	0.12072	0.152214	0.793092	0.427724	0.999931
Msto1	504.989	0.0676952	0.167028	0.405292	0.685263	0.999931
Dap3	764.717	0.0698756	0.162429	0.43019	0.667057	0.999931
Ash1l	2098.99	-0.0505804	0.138288	-0.365761	0.714544	0.999931
Rusc1	179.669	-0.044338	0.238803	-0.185668	0.852705	0.999931
Fdps	157.751	-0.374199	0.253811	-1.47432	0.140395	0.999931
Clk2	385.932	0.117482	0.178204	0.659258	0.50973	0.999931
Scamp3	1032.22	0.167456	0.137178	1.22072	0.222194	0.999931
Fam189b	408.305	0.119342	0.175918	0.678394	0.497522	0.999931
Gba	1311.78	0.0318781	0.127564	0.249899	0.802665	0.999931
Mtx1	354.059	0.236062	0.192147	1.22855	0.219241	0.999931
Gm43737	178.235	0.342752	0.237011	1.44614	0.148137	0.999931
Thbs3	216.763	-0.108623	0.225332	-0.482059	0.629764	0.999931
Trim46	164.851	0.130507	0.251377	0.519168	0.603644	0.999931
Krtcap2	686.939	0.00293865	0.157182	0.0186958	0.985084	0.999931
Dpm3	65.9469	-0.0404023	0.371976	-0.108615	0.913508	0.999931
Slc50a1	330.481	-0.121484	0.234064	-0.519017	0.603749	0.999931
Efna1	143.271	0.171507	0.27675	0.619716	0.535445	0.999931
Efna4	95.8879	0.15096	0.318288	0.474287	0.635295	0.999931
Adam15	704.362	0.0725037	0.149693	0.484348	0.628139	0.999931
Zbtb7b	747.649	0.212468	0.164392	1.29245	0.196202	0.999931
Gm15417	38.7468	0.235061	0.479689	0.490028	0.624114	0.999931
Flad1	201.808	-0.116758	0.233554	-0.499918	0.617133	0.999931
Cks1b	595.437	0.196483	0.167799	1.17094	0.241622	0.999931
Shc1	2623.17	0.0237201	0.119706	0.198153	0.842925	0.999931
Pygo2	882.136	0.08657	0.138078	0.626966	0.530681	0.999931
Pbxip1	2472.73	-0.0985196	0.132601	-0.742977	0.457495	0.999931
Pmvk	97.3214	-0.108284	0.408776	-0.264898	0.791088	0.999931
Adar	712.509	0.00582758	0.17975	0.0324204	0.974137	0.999931
4632404H12Rik	55.7444	-0.404775	0.40766	-0.992923	0.320747	0.999931
Ube2q1	1190.69	0.0229424	0.144249	0.159047	0.873632	0.999931
Il6ra	185.922	-0.202434	0.240504	-0.841705	0.399953	0.999931
Atp8b2	1790.92	-0.0971027	0.128713	-0.754414	0.450601	0.999931
Hax1	477.94	0.0945599	0.167	0.566229	0.571238	0.999931
Ubap2l	4794.72	0.0803403	0.113257	0.70936	0.478101	0.999931
4933434E20Rik	357.919	0.0509006	0.181962	0.279732	0.779683	0.999931
Tpm3	2348.28	0.211569	0.15656	1.35136	0.176579	0.999931
Rps27	2248.01	0.173752	0.519554	0.334426	0.738058	0.999931
Rab13	147.824	-0.249593	0.271115	-0.920614	0.357252	0.999931
Jtb	212.376	-0.0488307	0.27124	-0.180027	0.857131	0.999931
Slc39a1	1320.15	-0.0411139	0.125336	-0.328029	0.742889	0.999931
Crtc2	541.693	0.0893003	0.168048	0.531396	0.595144	0.999931
[truncated: 53,292 more rows]

## Sheet: BAF250A 50 uM ZnSO4
	baseMean	log2FoldChange	lfcSE	stat	pvalue	padj
Mt2	1701.65	1.15105	0.154787	7.43633	1.03522e-13	4.21438e-10
Arhgap5	928.75	-1.62366	0.217849	-7.45313	9.11483e-14	4.21438e-10
CT010467.2	509.31	2.05841	0.2833	7.26582	3.70772e-13	1.00627e-09
Mt1	4059.4	1.02099	0.141473	7.21688	5.31921e-13	1.08273e-09
Sacs	1338.54	-1.28828	0.192352	-6.69749	2.12032e-11	3.45274e-08
H1f1	1433.45	1.08771	0.165887	6.55692	5.49308e-11	7.45411e-08
Sema3d	503.68	-1.44008	0.221852	-6.49118	8.51679e-11	9.90625e-08
Ptma	3269.17	0.862886	0.134742	6.40397	1.51384e-10	1.54071e-07
Erbin	1688.6	-0.975956	0.154753	-6.30653	2.85353e-10	2.58149e-07
Zbtb20	4180.64	-0.862951	0.140779	-6.12983	8.79711e-10	7.16261e-07
Resf1	819.106	-1.23233	0.203458	-6.05693	1.38746e-09	1.02697e-06
Nbeal1	701.293	-1.27449	0.218236	-5.83996	5.22127e-09	3.51027e-06
Atp5j2	667.169	1.05993	0.181863	5.82814	5.60471e-09	3.51027e-06
Nipbl	1535.22	-0.938415	0.162503	-5.77474	7.70718e-09	4.48227e-06
H1f4	2333.41	0.882811	0.153475	5.75213	8.81254e-09	4.78345e-06
Cops2	717.246	-1.22092	0.216116	-5.64938	1.61026e-08	8.19423e-06
Pik3c2a	896.184	-1.1103	0.198705	-5.5877	2.30093e-08	1.10201e-05
Cdc20	1264.33	0.859388	0.158731	5.41411	6.15943e-08	2.5075e-05
Zfp638	466.135	-1.37293	0.253316	-5.41986	5.96464e-08	2.5075e-05
Taok1	2334.06	-0.856515	0.157761	-5.42919	5.66094e-08	2.5075e-05
Usp34	2353.97	-0.768701	0.142607	-5.39036	7.03178e-08	2.72632e-05
Zfp292	653.939	-1.20512	0.226243	-5.32666	1.00033e-07	3.70213e-05
Pi15	1083.97	-1.11759	0.21428	-5.21556	1.83263e-07	6.48751e-05
Rpl28	3393.63	0.744733	0.143164	5.20197	1.97186e-07	6.68955e-05
Mcm5	1272.11	0.757906	0.146316	5.17993	2.21968e-07	6.95103e-05
Vcan	7615.16	-0.629841	0.121588	-5.1801	2.21762e-07	6.95103e-05
Trp53inp1	761.394	-0.910624	0.178355	-5.10568	3.29609e-07	9.93954e-05
Mcm2	1865.85	0.664734	0.130708	5.08566	3.66348e-07	9.94243e-05
H4c3	900.972	0.936728	0.184416	5.07944	3.7855e-07	9.94243e-05
Dmxl1	733.999	-1.1122	0.218423	-5.09197	3.5436e-07	9.94243e-05
Sh3bgrl	863.548	-1.29734	0.254828	-5.09104	3.56112e-07	9.94243e-05
Top2b	1330.53	-0.835445	0.16562	-5.04433	4.55102e-07	0.000115795
Bmpr2	2239.39	-0.802969	0.159829	-5.02392	5.06276e-07	0.000121238
Rc3h2	1586.35	-0.836507	0.166423	-5.0264	4.99785e-07	0.000121238
Grem1	6976.99	-0.631283	0.125976	-5.01113	5.41119e-07	0.000122383
Postn	1582.32	-0.924772	0.184506	-5.01216	5.38225e-07	0.000122383
Pcm1	937.522	-0.900869	0.181001	-4.97716	6.45238e-07	0.000141987
Tlr4	399.34	-1.18529	0.239605	-4.94683	7.54299e-07	0.000160999
Angpt1	1548.75	-0.854465	0.17288	-4.94252	7.71182e-07	0.000160999
Dnm3os	513.357	-1.24146	0.253061	-4.90576	9.30661e-07	0.000189436
Ncapd2	1560.79	0.660849	0.134908	4.89853	9.65578e-07	0.00019175
Ube3a	984.748	-0.918753	0.188886	-4.86405	1.15007e-06	0.000216266
Rock2	1851.26	-0.810041	0.166645	-4.86087	1.16872e-06	0.000216266
Psat1	2204.84	0.640147	0.131599	4.86439	1.14813e-06	0.000216266
Myo9a	820.484	-0.869408	0.180851	-4.80731	1.52977e-06	0.000276786
Nudc	920.685	0.813396	0.170647	4.76653	1.87425e-06	0.000331743
Usp9x	3379.66	-0.736382	0.154782	-4.75754	1.95967e-06	0.000339481
Malat1	106880	-0.647276	0.136575	-4.73934	2.14413e-06	0.000363698
Rb1cc1	900.921	-0.878132	0.185705	-4.72863	2.26041e-06	0.000375596
Rpl9	1990.82	0.661061	0.140132	4.71741	2.38863e-06	0.000388964
Tug1	1036.71	-1.17202	0.249612	-4.69536	2.66143e-06	0.000424889
Slc39a10	342.373	-1.11116	0.237437	-4.6798	2.87152e-06	0.000449613
Kitl	616.055	-0.908955	0.194466	-4.67411	2.95226e-06	0.000453534
H4c14	1105.66	0.88776	0.190185	4.66788	3.04328e-06	0.000458859
Emc2	489.259	-1.20021	0.257559	-4.65995	3.16289e-06	0.000459862
Lpp	8977.49	-0.574123	0.123171	-4.6612	3.14371e-06	0.000459862
H4c12	656.387	0.926361	0.199081	4.6532	3.26823e-06	0.000466841
Alyref	1422.45	0.911581	0.196351	4.64261	3.4403e-06	0.000475462
Apc	1462.89	-0.675521	0.145514	-4.64231	3.44538e-06	0.000475462
4932438A13Rik	1732.68	-0.741226	0.160895	-4.60688	4.08752e-06	0.000545583
Xist	9860.9	-0.704682	0.152927	-4.60797	4.06623e-06	0.000545583
H1f5	1842.51	0.687774	0.149441	4.60231	4.17831e-06	0.000548706
Ro60	535.962	-0.974112	0.211985	-4.59518	4.32374e-06	0.000558792
Stmn1	545.916	1.0131	0.221069	4.58274	4.58916e-06	0.000583827
Atrx	874.376	-0.942384	0.206464	-4.5644	5.00918e-06	0.000627458
Tpr	1667.64	-0.722544	0.158657	-4.55411	5.2607e-06	0.000648979
Uhrf1	1524.5	0.659298	0.145676	4.52578	6.01745e-06	0.000731255
Mir100hg	740.545	-0.887547	0.197429	-4.49552	6.94014e-06	0.00083098
Dnmt1	2433.95	0.55933	0.124617	4.48839	7.17619e-06	0.00084679
H2bc18	1935.77	0.674366	0.150403	4.48373	7.33511e-06	0.000853178
Eif5a	7455.05	0.528538	0.118154	4.47329	7.70267e-06	0.000883312
Ppm1g	1488.07	0.679678	0.1521	4.46862	7.8725e-06	0.000890249
Lig1	748.667	0.73847	0.165821	4.45341	8.45165e-06	0.000942648
Zfp655	410.012	-1.12993	0.254741	-4.43558	9.18245e-06	0.000996846
H1f3	2380.09	0.706366	0.159183	4.43744	9.10363e-06	0.000996846
Hint1	1752.39	0.653964	0.147762	4.42578	9.60957e-06	0.00102949
Hook3	1225.99	-0.73885	0.167954	-4.39911	1.08697e-05	0.00114936
Phip	667.906	-0.997881	0.227894	-4.3787	1.19389e-05	0.00124624
Washc4	725.431	-0.833775	0.190582	-4.37489	1.21495e-05	0.00125217
Ak2	990.949	0.664247	0.152202	4.36425	1.27558e-05	0.00129822
H4c8	1139.77	0.774639	0.17791	4.3541	1.33612e-05	0.00132667
Lnpep	3168.4	-0.657223	0.150915	-4.35493	1.33109e-05	0.00132667
Jpt1	1383.42	0.691243	0.159157	4.34315	1.40457e-05	0.00137783
Atp13a3	2797.48	-0.705436	0.163237	-4.32154	1.54946e-05	0.0014863
Thoc2	428.895	-1.10377	0.25543	-4.32122	1.55165e-05	0.0014863
Ranbp2	2298.61	-0.732684	0.169674	-4.3182	1.57307e-05	0.0014893
Trip11	695.426	-0.825334	0.19174	-4.30443	1.67413e-05	0.00156675
Fnip1	910.645	-0.804969	0.187472	-4.2938	1.75642e-05	0.00162509
Lrch2	347.317	-1.10092	0.256983	-4.28402	1.83544e-05	0.00167911
Arfgef1	926.333	-0.711605	0.167266	-4.25434	2.0967e-05	0.00189682
Mbnl1	5892.13	-0.570517	0.134227	-4.2504	2.13391e-05	0.00190926
Hdgf	5294.43	0.507507	0.119575	4.24427	2.19307e-05	0.00191129
Rpl11	1300.58	0.860625	0.202953	4.24052	2.23007e-05	0.00191129
Ybx3	2456.05	0.545151	0.128491	4.24271	2.20841e-05	0.00191129
Rpl41	5814.35	0.72087	0.169988	4.2407	2.22822e-05	0.00191129
Lonp1	1446.11	0.649836	0.153816	4.22477	2.39182e-05	0.00202856
Ttn	6318.76	-0.771546	0.182927	-4.21778	2.46724e-05	0.00204983
Ralgapa1	737.041	-0.801943	0.190054	-4.21955	2.44789e-05	0.00204983
Zfp280d	328.634	-1.12951	0.268277	-4.21023	2.55116e-05	0.0020624
Psmc6	550.921	-0.866299	0.205901	-4.20736	2.5837e-05	0.0020624
Hsp90ab1	28834.8	0.422726	0.100317	4.21391	2.50984e-05	0.0020624
Nolc1	1471.07	0.598849	0.142299	4.2084	2.57187e-05	0.0020624
Kif5b	1544.85	-0.78083	0.186904	-4.17771	2.94464e-05	0.0023277
H4c4	999.289	0.638385	0.153116	4.16929	3.05543e-05	0.00239205
Lmnb1	972.665	0.687407	0.165436	4.15513	3.251e-05	0.00252092
Kdm7a	260.326	-1.28853	0.312782	-4.11957	3.79586e-05	0.00291565
Cd80	470.356	-0.908098	0.220819	-4.11241	3.91552e-05	0.00297945
Manea	443.352	-0.992143	0.241884	-4.10173	4.10066e-05	0.00309144
Gins4	432.354	0.810925	0.198355	4.08824	4.34658e-05	0.00324677
Clock	1004.92	-0.746497	0.182961	-4.08009	4.50181e-05	0.00327265
H1f2	2583.78	0.54613	0.133823	4.08099	4.48445e-05	0.00327265
Pfdn6	249.406	1.02203	0.250428	4.08111	4.48214e-05	0.00327265
Ranbp1	1309.92	0.650597	0.159662	4.07483	4.60484e-05	0.00331793
Mcm3	1626.76	0.584119	0.143669	4.06572	4.78838e-05	0.00341991
Sema3a	1099.41	-0.70062	0.173015	-4.04948	5.13324e-05	0.003603
Eya4	959.685	-0.762701	0.188337	-4.04966	5.12926e-05	0.003603
Hspa4l	1082.63	-0.672735	0.16681	-4.03295	5.50817e-05	0.00383312
AW549877	681.723	-0.929191	0.231195	-4.01908	5.84251e-05	0.00403133
Zfp62	246.945	-1.19757	0.298298	-4.01469	5.9525e-05	0.00407271
Ogt	1706.69	-0.624271	0.155727	-4.00874	6.1044e-05	0.00414183
Knl1	274.221	-1.19295	0.297934	-4.00407	6.22617e-05	0.00417473
Rev3l	525.223	-0.92089	0.230172	-4.00088	6.3108e-05	0.00417473
Tasor2	749.744	-0.879873	0.220017	-3.99911	6.35798e-05	0.00417473
Zfp280c	271.026	-1.06101	0.265225	-4.00043	6.32272e-05	0.00417473
Trpm7	967.464	-0.761233	0.190773	-3.99025	6.60042e-05	0.00426685
Pfn1	12007.2	0.460393	0.115382	3.99015	6.60309e-05	0.00426685
Vapb	1345.24	0.585492	0.146822	3.98777	6.66972e-05	0.00427597
Tmx3	638.224	-0.784553	0.197098	-3.98053	6.87629e-05	0.00437396
Spc24	209.382	1.02936	0.259674	3.96404	7.36933e-05	0.00465125
Rasa1	1070	-1.01333	0.255757	-3.96207	7.43034e-05	0.00465368
Eif2b2	1004.04	0.609101	0.154163	3.95101	7.78226e-05	0.00480024
Vars	3005.24	0.531939	0.134592	3.95224	7.74218e-05	0.00480024
Mcm7	1352.29	0.597265	0.151785	3.93495	8.32152e-05	0.00505979
Pten	2131.01	-0.577727	0.146826	-3.93478	8.32734e-05	0.00505979
Ankrd12	364.365	-1.00554	0.255724	-3.93213	8.41973e-05	0.00507803
Kif20a	1778.62	0.551248	0.140254	3.93034	8.48247e-05	0.00507825
Lox	12152.6	-0.418965	0.106851	-3.92104	8.81694e-05	0.00523996
Inhba	2513.33	-0.688996	0.176524	-3.90313	9.49575e-05	0.00560249
Ube2s	372.924	0.81574	0.209423	3.89519	9.81235e-05	0.00574764
Dnph1	249.587	0.959298	0.24667	3.889	0.000100658	0.005854
Tpx2	1630.69	0.572409	0.147259	3.88709	0.000101454	0.00585846
Zbtb38	2646.01	-0.544745	0.140569	-3.87529	0.0001065	0.00610647
Ireb2	827.634	-0.819987	0.21191	-3.8695	0.000109059	0.00616636
Lmbrd2	648.12	-0.756699	0.195507	-3.87045	0.000108633	0.00616636
H2az1	1087.28	0.600133	0.155163	3.86776	0.000109838	0.0061676
Prc1	1239.99	0.568838	0.147231	3.86358	0.000111739	0.00618898
Gnl1	1047.55	0.67318	0.174213	3.86412	0.000111492	0.00618898
Rock1	454.994	-1.02662	0.266491	-3.85238	0.000116975	0.0064352
Chtf18	444.604	0.756769	0.196834	3.84471	0.000120694	0.00659524
Tnnt2	393.504	0.861558	0.224774	3.83299	0.000126596	0.00687165
Pbrm1	1935.9	-0.614362	0.160475	-3.8284	0.000128979	0.00695464
Plcb4	722.147	-0.843694	0.220586	-3.82479	0.000130885	0.00699627
Sart3	778.259	0.629508	0.164703	3.82208	0.000132329	0.00699627
Manf	2032.2	0.52369	0.136985	3.82296	0.000131857	0.00699627
Naa15	1128.99	-0.941818	0.246829	-3.81567	0.000135813	0.00699868
Exoc5	712.956	-0.785806	0.20577	-3.81885	0.000134073	0.00699868
Hmga1	272.422	0.972813	0.254878	3.81678	0.000135206	0.00699868
Acsl4	1088.44	-0.67372	0.176559	-3.81583	0.000135724	0.00699868
Ppp4r3b	493.289	-0.806332	0.211567	-3.81123	0.000138274	0.00708069
Rps9	3230.86	0.554841	0.145656	3.80925	0.000139387	0.00709307
Eef1d	1916.71	0.592666	0.155735	3.8056	0.000141463	0.00715398
Gsr	1046.53	0.607752	0.159793	3.80337	0.00014274	0.00717402
Ybx1	4045	0.553323	0.146049	3.7886	0.000151499	0.00756751
Hgf	257.077	-1.02983	0.27211	-3.78459	0.000153962	0.00764364
Nme1	751.153	0.671196	0.177429	3.78291	0.000155007	0.0076489
Cdc37	1985.52	0.563362	0.149241	3.77484	0.00016011	0.0078061
mt-Cytb	20950.3	-0.734052	0.194417	-3.77566	0.000159585	0.0078061
Hjurp	2050.62	0.486558	0.129514	3.75681	0.000172093	0.00829501
Ccdc88a	422.618	-1.01016	0.268897	-3.75669	0.000172176	0.00829501
Nek2	665.919	0.837622	0.22308	3.7548	0.000173478	0.00830857
Pcna	1214.8	0.560377	0.1494	3.75086	0.000176231	0.00835251
Zmym2	776.276	-0.724492	0.193209	-3.7498	0.000176979	0.00835251
Matr3	681.507	-0.799972	0.213377	-3.7491	0.000177473	0.00835251
Usf3	675.274	-0.710842	0.189724	-3.74671	0.000179168	0.00838383
Ier2	665.406	0.664758	0.17755	3.74406	0.000181069	0.00842435
Ywhae	8915.21	0.398938	0.106617	3.7418	0.00018271	0.00845243
Tmem106b	1250.14	-0.729719	0.195367	-3.73513	0.000187621	0.00863057
Col12a1	35324	-0.407291	0.109161	-3.73112	0.000190631	0.00871974
Npat	458.287	-0.798133	0.21457	-3.71969	0.000199471	0.00907316
H3c7	673.548	0.717706	0.193308	3.71277	0.000205006	0.00922878
Fmr1	1385.95	-0.545196	0.146851	-3.71258	0.000205159	0.00922878
Tasor	236.454	-1.10197	0.298542	-3.69118	0.000223215	0.00998583
Gm15772	982.657	-0.628102	0.17025	-3.6893	0.000224875	0.0100051
Aff4	3025.94	-0.475487	0.129025	-3.68524	0.000228483	0.0100557
Polr1c	528.801	0.690704	0.18739	3.68593	0.000227873	0.0100557
Neat1	8115.65	-0.560904	0.152407	-3.68031	0.000232952	0.0101973
Bag1	986.784	0.605529	0.164848	3.67326	0.000239473	0.0104267
Cdkn2c	429.144	0.806875	0.220242	3.66359	0.000248707	0.0107711
Mysm1	297.263	-0.912222	0.249345	-3.65847	0.000253726	0.0108831
Ccng1	4088.34	-0.554161	0.151484	-3.65823	0.000253966	0.0108831
Ptms	10115.2	0.498747	0.136423	3.65587	0.000256311	0.0109261
Mga	848.795	-0.727396	0.199299	-3.64978	0.000262468	0.0110016
H4f16	887.537	0.661018	0.181038	3.65127	0.000260948	0.0110016
Tmtc3	466.125	-0.877714	0.24055	-3.64878	0.000263488	0.0110016
Rangap1	2191.9	0.514113	0.140868	3.64961	0.000262641	0.0110016
Rsrp1	944.965	-0.594655	0.163051	-3.64705	0.000265272	0.0110196
Eif3e	1771.01	-0.539035	0.148065	-3.64052	0.000272088	0.0112454
Rhoa	4326.79	0.427479	0.117524	3.63739	0.00027542	0.0113256
Rab5a	564.14	-0.709032	0.195104	-3.63412	0.000278927	0.0114122
Mcm6	1500.67	0.513426	0.141722	3.62278	0.000291458	0.0118533
Rnf13	761.55	-0.656185	0.181179	-3.62175	0.00029262	0.0118533
Ssrp1	2624.17	0.454384	0.125622	3.61708	0.000297945	0.0119501
Eif3g	1047.27	0.595471	0.164618	3.61729	0.0002977	0.0119501
Casc4	665.962	-0.660858	0.182933	-3.61257	0.000303176	0.0119666
Srrt	1895.86	0.488151	0.13516	3.61167	0.000304235	0.0119666
Hnrnpab	4036.54	0.450208	0.12457	3.61411	0.000301385	0.0119666
Zfp148	952.708	-0.616394	0.170559	-3.61396	0.000301553	0.0119666
Vwa5a	626.764	-0.668508	0.185235	-3.60896	0.000307425	0.0120339
Nes	11710.5	0.388339	0.107695	3.60592	0.00031105	0.0120598
Emg1	646.893	0.624968	0.173271	3.60688	0.000309897	0.0120598
Cltb	773.202	0.627718	0.174708	3.59295	0.00032695	0.0126162
Phgdh	1150.37	0.542962	0.151264	3.58949	0.000331325	0.0127247
Eea1	683.898	-0.686102	0.191492	-3.58292	0.000339771	0.0128624
Rpl23a	1909	0.46914	0.130979	3.58181	0.000341228	0.0128624
Rbm3	1866.57	0.570522	0.159128	3.58531	0.000336684	0.0128624
Cul4b	672.577	-0.825256	0.230275	-3.58379	0.000338645	0.0128624
Ccdc124	691.566	0.642134	0.17959	3.57556	0.000349481	0.0131128
Nhp2	771.981	0.718917	0.201435	3.56897	0.000358388	0.0133853
Polr2f	496.97	0.781362	0.219048	3.56709	0.000360974	0.0134203
Tk1	747.514	0.602942	0.169345	3.56044	0.000370227	0.0137018
Espl1	1071.45	0.531455	0.149438	3.55635	0.000376041	0.013854
Sp3	792.265	-0.61873	0.174094	-3.554	0.000379424	0.0139156
Bcat1	1026.89	0.568159	0.159932	3.55249	0.000381598	0.0139326
2610008E11Rik	268.401	-0.98265	0.277011	-3.54733	0.000389152	0.0141182
Phf20l1	649.683	-0.751166	0.211795	-3.54666	0.000390148	0.0141182
H4c11	324.388	0.842443	0.237823	3.54231	0.000396635	0.0142894
Asb5	2550.33	-0.555302	0.15706	-3.53561	0.000406842	0.0145925
Snai2	496.447	-0.729816	0.206737	-3.53016	0.000415304	0.0147659
Fen1	781.59	0.586514	0.166118	3.5307	0.000414469	0.0147659
Septin7	1150.22	-0.825844	0.234266	-3.52523	0.000423111	0.0149781
Yod1	198.335	-1.09885	0.312276	-3.51884	0.000433436	0.0152772
Marchf7	561.108	-0.786238	0.223623	-3.51591	0.000438251	0.0153803
Myf5	345.692	-0.835864	0.237821	-3.51468	0.000440282	0.0153853
Zhx1	388.234	-0.795903	0.226819	-3.50899	0.000449819	0.0156514
Scarna2	701.05	0.786971	0.224485	3.50567	0.000455452	0.01578
Ndufb7	752.004	0.623435	0.177954	3.50335	0.00045945	0.015851
Stip1	3026.55	0.430991	0.123585	3.4874	0.000487744	0.0167396
Rps7-ps3	225.229	-1.10362	0.316539	-3.48654	0.000489317	0.0167396
Cep170	1967.88	-0.51209	0.147189	-3.47913	0.000503038	0.017137
Ptpn4	274.805	-1.16484	0.335433	-3.47265	0.00051535	0.0174832
Plk1	722.844	0.581995	0.167715	3.47013	0.000520201	0.0175746
Ascc3	774.865	-0.63196	0.182193	-3.46864	0.000523106	0.0175895
Rps28	1852.31	0.536926	0.154837	3.46768	0.000524964	0.0175895
Car3	2085.59	-0.458936	0.132486	-3.46404	0.000532134	0.0176842
Mfap3l	1162.76	-0.55401	0.159896	-3.46482	0.000530581	0.0176842
Sh3glb1	3887.29	-0.468159	0.135268	-3.46097	0.000538228	0.017814
Gm15459	3754.09	0.42527	0.122961	3.45857	0.000543044	0.0178285
Pqlc3	309.698	-0.835821	0.24166	-3.45867	0.000542855	0.0178285
Ncaph	633.203	0.61179	0.176958	3.45727	0.000545686	0.0178433
Zfp622	1670.53	0.512797	0.148413	3.45522	0.000549852	0.0178607
mt-Nd4	6560.39	-0.688402	0.199257	-3.45485	0.000550607	0.0178607
Lmnb2	727.023	0.636134	0.184458	3.44866	0.000563368	0.0182022
Cdc27	1245.99	-0.57796	0.167954	-3.44118	0.000579183	0.0186392
Zbtb41	423.717	-0.881354	0.256352	-3.43806	0.000585894	0.0187809
Nab2	1353.78	0.487429	0.141979	3.4331	0.000596712	0.0190527
Phb	382.919	0.726118	0.211627	3.43112	0.000601095	0.0191127
Chm	219.43	-1.09519	0.319286	-3.43013	0.000603288	0.0191127
Vgll3	1164.14	-0.563373	0.164548	-3.42377	0.000617591	0.01949
Pik3r3	1189.32	-0.523548	0.153017	-3.42149	0.000622792	0.0195783
mt-Nd5	19003.2	-0.44466	0.130081	-3.41834	0.000630037	0.0197298
Vps72	616.513	0.624926	0.183162	3.41188	0.000645165	0.0200494
Uba6	523.058	-0.885332	0.259463	-3.41218	0.000644467	0.0200494
Sars	3264.88	0.500719	0.146893	3.40873	0.000652652	0.0201284
Rlf	714.385	-0.622237	0.182517	-3.40921	0.000651514	0.0201284
Igsf10	182.288	-1.0356	0.303913	-3.40756	0.000655465	0.0201389
Akap11	1489.71	-0.569528	0.167387	-3.40246	0.000667818	0.0204412
Mrpl21	308.111	0.905382	0.266607	3.39595	0.000683916	0.0208556
Chd9	1098.34	-0.551737	0.163091	-3.38301	0.000716967	0.0217819
Orc4	354.447	-0.995092	0.294814	-3.37533	0.000737282	0.021983
Ttc14	299.434	-0.942259	0.278991	-3.37738	0.000731803	0.021983
Setd2	1183.94	-0.615654	0.182449	-3.37439	0.000739785	0.021983
Pes1	1596.42	0.46897	0.138923	3.37575	0.000736136	0.021983
Cpeb4	519.989	-0.705626	0.20883	-3.37895	0.000727629	0.021983
Nol8	215.019	-1.01934	0.301744	-3.37818	0.00072968	0.021983
Tacc3	710.473	0.609335	0.18071	3.37189	0.000746531	0.0221028
Ilf2	941.771	0.55078	0.163764	3.36325	0.000770292	0.0227236
Cit	1399	0.473326	0.140815	3.36134	0.000775646	0.0227338
Timm13	509.761	0.746552	0.222113	3.36114	0.000776221	0.0227338
Rpa1	2333.57	0.437716	0.130285	3.35969	0.000780291	0.0227711
Cdca8	503.383	0.633672	0.188878	3.35493	0.000793859	0.0230843
Kif2c	606.763	0.592413	0.176651	3.35358	0.000797728	0.0231142
Osmr	1177.43	-0.565984	0.169261	-3.34386	0.000826218	0.0238549
Jmjd1c	1269.58	-0.519807	0.155515	-3.34248	0.00083033	0.0238888
Lsm4	517.249	0.667624	0.19991	3.33963	0.000838898	0.0240504
Zdhhc20	735.911	-0.675104	0.202259	-3.33782	0.000844372	0.0241224
Ago3	709.739	-0.655153	0.196535	-3.33352	0.000857533	0.0244127
Cnep1r1	338.429	-0.834871	0.25138	-3.32115	0.000896483	0.0254326
Tpm3	2348.28	0.553744	0.16687	3.31841	0.000905319	0.0255056
Rictor	1075.09	-0.6106	0.183993	-3.3186	0.000904697	0.0255056
Eef1b2	2084.77	0.507835	0.153221	3.3144	0.000918404	0.025785
Tmem47	462.765	-0.952317	0.287411	-3.31344	0.000921575	0.0257851
Ahnak2	1517.04	-0.481681	0.145633	-3.30749	0.000941348	0.0262481
Asah1	1700.04	-0.471673	0.142976	-3.29897	0.000970418	0.0269664
Gm38394	2032.6	-0.461713	0.140143	-3.29457	0.000985709	0.0272981
Cox4i1	2067.08	0.547959	0.166456	3.29191	0.000995096	0.0274646
Togaram1	595.039	-0.655362	0.199382	-3.28696	0.00101275	0.0278574
Smarcad1	544.59	-0.734269	0.223877	-3.27979	0.00103885	0.0284609
Hnrnpf	930.139	0.607287	0.185257	3.27808	0.00104518	0.0284609
Vps37a	571.503	-0.633632	0.193277	-3.27837	0.0010441	0.0284609
Fcho2	417.246	-0.76647	0.234091	-3.27425	0.00105944	0.0286576
Tcf4	2395.8	-0.46912	0.143272	-3.27432	0.00105915	0.0286576
Rny1	430.517	0.805745	0.246211	3.27258	0.00106571	0.0286949
Larp4	1227.85	-0.555379	0.169736	-3.27201	0.00106786	0.0286949
Stag2	789.176	-0.605474	0.185428	-3.26529	0.00109353	0.0292878
Smc6	598.427	-0.706775	0.216527	-3.26415	0.00109795	0.0293097
Edf1	909.229	0.543093	0.167226	3.24766	0.00116358	0.0306628
Knstrn	640.595	0.594887	0.183302	3.24539	0.00117289	0.0306628
Dut	354.691	0.765439	0.235823	3.24581	0.00117116	0.0306628
Kdm3a	756.616	-0.616419	0.189967	-3.24488	0.00117499	0.0306628
Shmt2	1749.18	0.441706	0.135946	3.24912	0.00115762	0.0306628
Samm50	1463.85	0.554644	0.170735	3.24856	0.00115991	0.0306628
Hars	850.318	0.536879	0.165375	3.24643	0.00116863	0.0306628
Dclk1	2774.17	-0.503358	0.155316	-3.24086	0.00119172	0.0309998
Rps8	3981.42	0.559472	0.17277	3.23825	0.00120263	0.0311842
Nup50	1552.8	0.441254	0.136332	3.23661	0.00120959	0.031265
Ash1l	2098.99	-0.499146	0.154343	-3.234	0.0012207	0.0314523
Arhgap42	616.694	-0.60301	0.186593	-3.23168	0.00123064	0.0316085
Rps6	1313.71	0.573104	0.177621	3.22656	0.00125287	0.0319465
Ipo7	1395.24	-0.552553	0.171284	-3.22594	0.00125558	0.0319465
Nfat5	3574.15	-0.5195	0.161029	-3.22613	0.00125475	0.0319465
Kansl1l	247.438	-0.861463	0.267154	-3.22459	0.00126151	0.0319908
Rpl18a	5062.75	0.361235	0.112085	3.22288	0.0012691	0.0319908
9130401M01Rik	200.304	0.877064	0.272081	3.22354	0.00126619	0.0319908
Krit1	381.87	-0.932878	0.290036	-3.21642	0.001298	0.0326182
Dstn	3750.5	-0.400195	0.124641	-3.21078	0.00132376	0.0326607
Ddx27	1200.5	0.477601	0.148704	3.21176	0.00131925	0.0326607
Zfp644	857.486	-0.592694	0.184524	-3.21202	0.00131806	0.0326607
Rnaseh2a	433.396	0.638183	0.198735	3.21123	0.00132166	0.0326607
Chmp6	448.789	0.711148	0.221379	3.21236	0.00131651	0.0326607
Ogn	2439.94	-1.5382	0.478546	-3.21431	0.00130757	0.0326607
Ctdp1	788.707	0.551723	0.171994	3.2078	0.00133755	0.0329013
Ttc3	2452.32	-0.460859	0.143812	-3.20459	0.00135257	0.0331705
C1galt1	335.8	-0.882111	0.275417	-3.20282	0.0013609	0.033216
Setbp1	891.86	-0.530583	0.16568	-3.20246	0.00136258	0.033216
Rb1	487.485	-0.713255	0.222811	-3.20117	0.00136872	0.0332661
Ubn2	1068.07	-0.558966	0.174717	-3.19927	0.00137775	0.0333547
Colec12	1633.29	-0.446372	0.139549	-3.19868	0.00138056	0.0333547
Maml2	716.551	-0.578566	0.181038	-3.19583	0.00139427	0.0335863
Mthfd2	953.895	0.547093	0.171443	3.19112	0.00141724	0.0340388
Bod1l	577.052	-0.637066	0.199721	-3.18977	0.00142384	0.0340967
Hsp90aa1	1896.93	-0.515003	0.16154	-3.18808	0.0014322	0.0341964
Zim1	220.802	-0.897437	0.281844	-3.18416	0.00145175	0.0345618
Rps3	5519.55	0.582506	0.182998	3.18312	0.00145695	0.0345845
Ndufa13	380.292	0.677571	0.21336	3.17572	0.00149464	0.0353761
Cep350	1067.17	-0.526721	0.166008	-3.17287	0.00150942	0.0355194
Phb2	2204.45	0.427052	0.134562	3.17364	0.0015054	0.0355194
Cox5a	1134.58	0.496985	0.156952	3.16647	0.00154302	0.0362055
Nckap1	2266.88	-0.462798	0.146457	-3.15996	0.00157789	0.0365204
Ttbk2	207.572	-0.948801	0.300049	-3.16215	0.0015661	0.0365204
Tmem245	1397.04	-0.536956	0.169911	-3.16022	0.00157648	0.0365204
Dnajc11	1016.47	0.508918	0.161061	3.15978	0.00157887	0.0365204
Itgb8	258.33	-0.883208	0.279276	-3.16249	0.00156425	0.0365204
Vamp8	729.587	0.650861	0.206143	3.15732	0.00159225	0.0365887
Gcc2	221.201	-0.903941	0.286325	-3.15705	0.00159375	0.0365887
Tubb5	16927	0.330221	0.104608	3.15676	0.00159531	0.0365887
Nelfcd	436.555	0.620659	0.197166	3.1479	0.0016445	0.0371559
Anp32b	1454.88	0.52302	0.166082	3.14917	0.00163735	0.0371559
Tax1bp1	1043.68	-0.500627	0.158879	-3.15099	0.00162716	0.0371559
Impdh2	867.581	0.497494	0.157917	3.15036	0.00163071	0.0371559
Bclaf1	1392.23	-0.553321	0.175804	-3.14738	0.00164742	0.0371559
Snx13	731.158	-0.610107	0.193827	-3.14769	0.00164566	0.0371559
Rif1	369.075	-0.844341	0.268534	-3.14426	0.00166506	0.0373469
Lifr	3023.68	-0.448322	0.142558	-3.14485	0.00166174	0.0373469
Slc7a5	1852.84	0.427423	0.136018	3.14239	0.00167575	0.0374835
Mindy2	405.223	-0.985069	0.313784	-3.13933	0.00169337	0.0376705
Ccn3	1170.38	-0.568688	0.181135	-3.13959	0.00169187	0.0376705
Raph1	2260.52	-0.516274	0.164609	-3.13636	0.00171062	0.0379505
Ccnf	747.771	0.58094	0.185341	3.13444	0.00172181	0.0380951
Pold2	479.861	0.694288	0.221797	3.13029	0.00174632	0.038457
Hif1a	3456.47	-0.438961	0.14024	-3.13008	0.00174762	0.038457
Lpl	873.769	-0.729559	0.233163	-3.12897	0.00175421	0.0384981
Cxcl5	222.365	-0.869128	0.27784	-3.12815	0.00175908	0.0385011
Picalm	2295.74	-0.499722	0.159942	-3.12439	0.00178173	0.0388924
Psmb6	1320.26	0.47312	0.15152	3.12248	0.00179331	0.03902
Eda2r	446.318	-0.652193	0.208912	-3.12185	0.00179716	0.03902
Obsl1	870.976	0.51589	0.165397	3.1191	0.00181406	0.039178
Atp5e	579.92	0.569744	0.182624	3.11977	0.00180994	0.039178
Ugp2	654.282	-0.652673	0.209418	-3.1166	0.00182947	0.0394062
Dgkh	361.151	-0.749473	0.240637	-3.11453	0.00184236	0.0395791
Dio2	250.381	-0.864604	0.27838	-3.10584	0.00189738	0.0406539
Sf3a3	675.233	0.529073	0.170406	3.10477	0.00190426	0.0406705
Rfx7	943.942	-0.581297	0.187263	-3.10417	0.00190815	0.0406705
Mad1l1	512.203	0.665252	0.214431	3.10241	0.00191953	0.0408062
Nup93	1013.71	0.477663	0.15433	3.09507	0.00196766	0.0417205
Cavin1	9097.03	0.362012	0.116998	3.09418	0.0019736	0.0417378
Nudcd3	1667.96	0.414769	0.134159	3.09161	0.00199074	0.0419912
Capg	2516.72	0.4135	0.133808	3.09024	0.00199995	0.0420764
Mbd5	523.117	-0.628271	0.203817	-3.08252	0.00205255	0.0430717
Nktr	1442.8	-0.503374	0.163678	-3.07538	0.00210231	0.0440026
Trim47	429.454	0.744813	0.242246	3.07461	0.00210778	0.044004
Srsf4	842.261	0.495493	0.161256	3.07272	0.0021212	0.044171
Ints6	555.491	-0.639743	0.208441	-3.06918	0.00214648	0.0445833
Prmt1	1816.06	0.473703	0.154434	3.06734	0.00215972	0.0447442
Idh2	1153.42	0.478009	0.156041	3.06335	0.00218875	0.045116
Lims1	1769.1	-0.596715	0.194757	-3.06389	0.00218481	0.045116
Filip1l	809.556	-0.678194	0.221652	-3.05972	0.00221544	0.0455508
Prpf39	310.021	-0.831163	0.272524	-3.04987	0.00228939	0.0468347
Vps13b	1334.25	-0.45343	0.148635	-3.05063	0.00228364	0.0468347
Ptbp3	1756.71	-0.461195	0.15169	-3.04039	0.00236275	0.0480428
Atp5b	15328.5	0.337867	0.111113	3.04074	0.00235999	0.0480428
Dnajb11	1014.1	0.496031	0.163171	3.03995	0.00236615	0.0480428
Eif4h	3287.68	0.369239	0.121498	3.03905	0.00237323	0.0480668
Eif6	1363.7	0.501459	0.165255	3.03445	0.00240976	0.0486854
Vps35	3661.63	-0.389357	0.128685	-3.02565	0.002481	0.0500007
Qser1	1128.14	-0.536265	0.177552	-3.02032	0.00252508	0.0507635
Tmem30a	873.222	-0.639832	0.211967	-3.01855	0.00253987	0.0509351
Park7	1020.92	0.533075	0.176954	3.0125	0.00259107	0.0515577
Ddx39	1523.57	0.458297	0.152128	3.01258	0.00259039	0.0515577
Pfas	1345.05	0.430895	0.143049	3.01221	0.00259352	0.0515577
Hspa9	7979.51	0.363945	0.120836	3.01189	0.00259625	0.0515577
Cfh	298.68	-0.717874	0.23878	-3.00642	0.00264342	0.0522421
Pank3	1190.74	-0.521742	0.173661	-3.00437	0.00266135	0.0522421
Cyc1	1698.65	0.433599	0.144288	3.00509	0.00265506	0.0522421
Racgap1	2113.59	0.392426	0.130626	3.0042	0.0026628	0.0522421
Eif4a2	1432.18	-0.4696	0.156246	-3.00551	0.00265139	0.0522421
Zfp397	239.662	-0.862621	0.287298	-3.00253	0.0026775	0.0524043
Pttg1	344.41	0.72642	0.242023	3.00146	0.00268692	0.0524626
Ran	2457.72	0.397962	0.132887	2.99475	0.0027467	0.0532612
D8Ertd738e	963.32	0.511048	0.17058	2.99595	0.00273591	0.0532612
Trps1	925.857	-0.542254	0.181073	-2.99467	0.00274744	0.0532612
Cacna2d1	1029.53	-0.497695	0.166365	-2.99158	0.00277542	0.0536757
mt-Nd1	22474.6	-0.601789	0.201225	-2.99062	0.00278408	0.0537156
Abcf2	1445.34	0.427577	0.143192	2.98604	0.0028262	0.054271
Upf3a	382.866	0.650733	0.217914	2.9862	0.00282472	0.054271
Rpl8	8077.73	0.421193	0.141089	2.9853	0.00283301	0.0542738
Cul5	786.1	-0.540396	0.181104	-2.9839	0.00284596	0.0543938
Appl1	467.395	-0.761208	0.255333	-2.98124	0.00287088	0.0547417
Atoh8	482.965	-0.672569	0.225892	-2.97738	0.00290719	0.0549196
Tsnax	700.417	0.523299	0.175735	2.97778	0.00290346	0.0549196
Zfp386	214.341	-0.883032	0.296561	-2.97757	0.00290541	0.0549196
Tubb6	2987.35	0.369711	0.124133	2.97835	0.002898	0.0549196
Fam126b	183.656	-1.13314	0.380736	-2.97619	0.00291854	0.0550063
Cdc25b	881.203	0.498867	0.167758	2.97373	0.00294201	0.0553207
Ids	1053.67	-0.48729	0.163912	-2.97288	0.0029502	0.0553469
Dock11	271.792	-0.762889	0.256679	-2.97216	0.00295717	0.05535
E2f2	391.699	0.650699	0.219115	2.96967	0.00298124	0.0556153
Tuba1b	1274.61	0.656358	0.22105	2.96928	0.002985	0.0556153
Glis3	565.449	-0.585767	0.19737	-2.96787	0.00299875	0.0557439
Atp5g3	1768.04	0.426753	0.14423	2.95884	0.00308803	0.0570408
Zfp266	1154.64	-0.474186	0.160269	-2.95869	0.00308953	0.0570408
Mxd3	219.192	0.753837	0.254727	2.95939	0.00308247	0.0570408
Ndufv1	1233.72	0.495413	0.167534	2.95708	0.00310566	0.0572088
Ciapin1	974.897	0.479986	0.162359	2.95633	0.00311325	0.0572192
Rps18	2435.28	0.566718	0.191794	2.95483	0.00312845	0.057369
Rrs1	381.888	0.620267	0.210036	2.95315	0.00314551	0.0574232
Zdhhc21	401.204	-0.661448	0.223965	-2.95336	0.00314338	0.0574232
Zscan26	375.532	-0.859136	0.291374	-2.94857	0.00319244	0.0581496
Osbpl8	574.431	-0.58711	0.199602	-2.9414	0.00326732	0.0593806
Hsp90b1	7456.01	-0.386273	0.131399	-2.9397	0.00328535	0.0595753
Ppa1	671.382	0.520007	0.176961	2.93854	0.00329757	0.059664
Melk	396.894	0.596171	0.203012	2.93662	0.00331808	0.0597695
Map3k2	939.549	-0.558597	0.190214	-2.93668	0.00331745	0.0597695
Ndufc2	408.195	0.603611	0.205914	2.93138	0.00337463	0.0606539
Gulp1	360.004	-0.66631	0.22736	-2.93063	0.00338271	0.0606653
H4c1	665.654	0.586921	0.200399	2.92877	0.0034031	0.0608968
Setx	1183.39	-0.612357	0.209172	-2.92752	0.00341673	0.0609307
Ptgr1	663.342	0.575456	0.196633	2.92655	0.00342744	0.0609307
Smg1	2439.13	-0.423485	0.14469	-2.92683	0.00342433	0.0609307
Rps16	2065.5	0.414884	0.141937	2.92303	0.00346646	0.0614842
Hist1h2al	405.898	0.826301	0.28275	2.92238	0.00347368	0.0614842
Runx1	3309.2	-0.378468	0.129768	-2.91649	0.00353994	0.0625209
Mrpl9	389.813	0.601771	0.206584	2.91296	0.00358025	0.0629886
Gfer	342.321	0.723663	0.248441	2.91281	0.00358189	0.0629886
Sf3b2	4073.2	0.399697	0.137266	2.91184	0.00359308	0.0630492
B230219D22Rik	773.285	-0.506505	0.174156	-2.90834	0.00363354	0.0636222
Braf	546.632	-0.651309	0.224271	-2.90411	0.00368297	0.0642114
Khsrp	4275.06	0.341827	0.11769	2.90447	0.00367872	0.0642114
Oip5os1	738.005	-0.571883	0.197182	-2.90027	0.00372838	0.0647472
Ranbp3l	194.783	-0.852062	0.293797	-2.90017	0.0037296	0.0647472
Snrnp40	550.195	0.609239	0.210301	2.89699	0.00376763	0.0650854
Gm7809	483.331	0.738811	0.255067	2.89654	0.00377306	0.0650854
Eef1g	1626.97	0.414376	0.142994	2.89786	0.0037572	0.0650854
Hp1bp3	1845.63	0.386506	0.133534	2.89443	0.00379845	0.0652767
Purb	2598.27	-0.493638	0.170556	-2.89429	0.00380019	0.0652767
Mob4	413.248	-0.782603	0.270495	-2.89322	0.00381314	0.0653612
Kars	2045.61	0.400421	0.138463	2.89191	0.00382912	0.0654972
Mpp5	262.99	-0.750783	0.259704	-2.89092	0.00384115	0.0655653
Psmb7	1518.09	0.57118	0.197649	2.88987	0.00385401	0.0656471
Zfhx4	1623.08	-0.429848	0.148806	-2.88865	0.00386895	0.0656616
Mbnl2	1961.97	-0.509419	0.176362	-2.88849	0.00387098	0.0656616
Syap1	290.285	-0.714045	0.247573	-2.88418	0.00392434	0.0664283
Lgr4	944.484	-0.489216	0.169885	-2.87968	0.00398075	0.066599
Iqgap3	886.215	0.468771	0.162834	2.87882	0.00399162	0.066599
Rny3	322.953	0.717938	0.249386	2.87882	0.00399169	0.066599
Gprin3	188.964	-0.941777	0.327135	-2.87886	0.00399114	0.066599
Zfp260	378.925	-0.655831	0.227643	-2.88097	0.00396458	0.066599
Tead1	3418.83	-0.404895	0.140469	-2.88244	0.00394609	0.066599
Csrp2	1097.32	0.46967	0.163052	2.88049	0.00397059	0.066599
Selenop	432.717	-0.639794	0.222323	-2.87776	0.00400508	0.0666858
Rsbn1	240.112	-0.761561	0.264892	-2.87499	0.00404036	0.067136
Ccar1	958.905	-0.480455	0.167243	-2.8728	0.00406849	0.0674657
Ptgs2	1815.33	-0.547305	0.190616	-2.87124	0.0040887	0.0676629
Dlgap5	523.093	0.537567	0.187278	2.87043	0.00409914	0.0676981
Foxm1	1360.21	0.463756	0.161872	2.86496	0.00417061	0.068739
Egln2	597.341	0.539156	0.188258	2.86392	0.00418427	0.068825
Bard1	512.222	0.555225	0.194224	2.85868	0.00425413	0.0698329
Tet2	609.221	-0.550677	0.192979	-2.85356	0.0043233	0.0701201
Mob1b	350.091	-0.727182	0.254636	-2.85577	0.00429322	0.0701201
E2f8	623.506	0.500784	0.175376	2.85549	0.00429698	0.0701201
Cdca4	904.648	0.453023	0.158705	2.8545	0.00431044	0.0701201
Trim27	795.302	0.470436	0.16485	2.85373	0.00432098	0.0701201
Cip2a	257.798	-0.969584	0.339755	-2.85377	0.00432035	0.0701201
Lats1	1641.24	-0.42118	0.147691	-2.85176	0.00434775	0.0703765
Kifc5b	266.607	0.732583	0.257177	2.84856	0.00439182	0.0709489
Suco	507.658	-0.664631	0.233889	-2.84166	0.004488	0.072359
Ndufa12	439.485	0.587135	0.206696	2.84058	0.00450323	0.0723938
Tanc2	1847.66	-0.405516	0.142775	-2.84024	0.00450794	0.0723938
Ppip5k2	384.467	-0.703007	0.247773	-2.8373	0.00454971	0.0729208
Jak2	663.102	-0.530886	0.187273	-2.83483	0.00458505	0.0733428
Rpl4	12065.5	0.364896	0.128792	2.83322	0.0046082	0.0735685
Kcnj2	1694.36	-0.403541	0.142504	-2.83179	0.00462877	0.0737523
Ddrgk1	470.382	0.617242	0.218126	2.82975	0.00465841	0.0737914
Mtcl1	770.667	0.463715	0.163851	2.8301	0.00465334	0.0737914
Vps13a	568.958	-0.642999	0.227185	-2.83029	0.00465064	0.0737914
Eif4b	9492.11	0.370724	0.131041	2.82908	0.00466819	0.0738027
Eif4a3	1326	0.525832	0.186037	2.82648	0.00470623	0.0741162
Pggt1b	278.409	-0.715273	0.25304	-2.82672	0.00470278	0.0741162
Runx2	1521.09	-0.445531	0.157715	-2.82491	0.00472934	0.0743364
Id3	2360.39	-0.425124	0.150675	-2.82146	0.00478057	0.0748526
Arf5	1234.26	0.440708	0.156168	2.82202	0.00477224	0.0748526
Impact	1200.93	-0.433262	0.153816	-2.81676	0.00485109	0.075811
Ndufv2	1555.38	0.434548	0.154427	2.81393	0.00489396	0.0763345
Nop56	1604.51	0.394579	0.14029	2.8126	0.00491428	0.0765049
Rpl7a	4253	0.349454	0.124346	2.81035	0.0049488	0.0768766
Lin7c	831.021	-0.589726	0.209972	-2.80859	0.00497593	0.0768766
Rbis	208.073	-1.14143	0.406365	-2.80888	0.00497136	0.0768766
Cul1	952.095	-0.474949	0.16904	-2.80969	0.00495896	0.0768766
Atr	277.542	-0.749239	0.267191	-2.80413	0.00504525	0.0775064
Larp1	5091.76	0.324585	0.115728	2.80472	0.0050361	0.0775064
Trappc8	719.142	-0.835947	0.298046	-2.80475	0.00503549	0.0775064
Kif22	548.623	0.615871	0.219836	2.8015	0.00508663	0.0777023
Psme4	1699.2	-0.450767	0.160867	-2.80211	0.00507698	0.0777023
Arhgap22	1507.56	0.448286	0.160014	2.80154	0.00508591	0.0777023
Birc6	6231.74	-0.345268	0.123295	-2.80035	0.00510472	0.0778327
Cdca7	286.124	0.658054	0.235202	2.79782	0.00514491	0.0782474
Anxa2	9796.12	0.324235	0.115912	2.79727	0.00515372	0.0782474
Gm47015	417.255	-0.621756	0.222355	-2.79622	0.00517037	0.0782474
Ppil1	385.938	0.584339	0.208949	2.79657	0.00516486	0.0782474
Ythdf3	1044.55	-0.51681	0.184913	-2.79488	0.00519186	0.0783797
9930021J03Rik	485.81	-0.616408	0.220581	-2.79448	0.00519836	0.0783797
Rps27a	1649.78	0.531257	0.190294	2.79177	0.00524209	0.078893
Dhx36	691.544	-0.737697	0.264371	-2.79038	0.00526456	0.0790666
Ncbp1	1456.76	0.38938	0.13957	2.78986	0.00527305	0.0790666
Zfp68	263.385	-0.743192	0.266563	-2.78805	0.00530256	0.0792173
Tubb2a	1365.21	0.444494	0.159402	2.78852	0.00529501	0.0792173
Rad21	3277.31	0.334215	0.119908	2.78725	0.00531576	0.0792691
Irs1	6142.32	-0.324938	0.116664	-2.78526	0.00534847	0.0795135
Dhcr24	1318.48	0.416803	0.149657	2.78507	0.00535168	0.0795135
Rpgrip1l	382.988	-0.610626	0.219297	-2.78447	0.00536155	0.0795149
Flrt2	805.879	-0.488865	0.175661	-2.78301	0.00538571	0.0797281
Coro1c	3773.09	0.346758	0.124786	2.77882	0.00545571	0.0806178
Dlgap4	1305.7	-0.413349	0.148926	-2.77553	0.00551117	0.0812897
Atp6v0d1	1376.63	-0.423631	0.152715	-2.774	0.00553716	0.0815255
Ssb	533.695	-0.643487	0.232116	-2.77226	0.0055668	0.0818138
Tmem167	599.302	-0.518308	0.187415	-2.76557	0.0056824	0.0833623
Rab1a	2078.51	-0.413279	0.149497	-2.76445	0.00570181	0.0834967
Cav1	1969.41	-0.430757	0.155922	-2.76264	0.00573356	0.0838109
Zeb2	1652.82	-0.434342	0.157281	-2.76156	0.00575251	0.0839371
Bub1b	891.076	0.570546	0.206909	2.75747	0.00582509	0.084544
Slc38a2	7986.02	-0.320457	0.116179	-2.7583	0.00581029	0.084544
Gtf2f1	1010.84	0.48546	0.176053	2.75746	0.00582525	0.084544
Zc3h11a	272.038	-0.876004	0.318097	-2.75389	0.00588916	0.0853194
Crebrf	404.33	-0.727705	0.26442	-2.75208	0.00592183	0.0856403
Prelp	404.651	-0.583043	0.211963	-2.75068	0.00594725	0.0858555
Chchd3	807.715	0.450615	0.16389	2.7495	0.0059687	0.0860127
Dzip3	287.862	-0.813742	0.296247	-2.74684	0.00601728	0.0865595
Ppp4r2	363.398	-0.837499	0.305034	-2.74559	0.00604025	0.0867367
Chd4	7426.59	0.309534	0.112788	2.74439	0.00606243	0.0867492
Ap1s2	325.549	-0.647176	0.235804	-2.74455	0.00605945	0.0867492
Tomm40l	369.273	0.608515	0.221995	2.74112	0.00612294	0.0874614
Dpy19l4	435.316	-0.580907	0.212441	-2.73444	0.00624873	0.088946
Id2	681.725	-0.488929	0.178782	-2.73478	0.00624212	0.088946
Ift74	179.687	-0.826236	0.302478	-2.73156	0.00630351	0.0895693
H1f10	188.344	0.74696	0.273643	2.72969	0.00633935	0.0896983
Ndufa9	786.947	0.529915	0.194153	2.72936	0.00634564	0.0896983
Vegfd	191.987	-0.856197	0.313611	-2.73012	0.00633105	0.0896983
Psmb4	1672.33	0.531803	0.194934	2.72812	0.00636955	0.0898025
Birc5	513.736	0.512947	0.188042	2.72784	0.00637507	0.0898025
Xpr1	913.785	-0.471818	0.173052	-2.72645	0.00640198	0.0900257
Trip6	688.141	0.553861	0.203304	2.7243	0.00644385	0.0904583
Sod1	1400.57	0.441202	0.162018	2.72316	0.00646601	0.0906132
Zc2hc1a	462.009	-0.573985	0.210876	-2.72191	0.00649064	0.0908021
Bbx	1765.81	-0.392864	0.144382	-2.72101	0.0065083	0.090893
Aldh2	5512.11	0.356377	0.131107	2.71822	0.00656342	0.0909223
Abce1	2242.91	-0.493957	0.181622	-2.7197	0.0065342	0.0909223
H4c9	324.307	0.703276	0.25874	2.71808	0.00656624	0.0909223
Lpcat1	369.106	0.572146	0.210322	2.72033	0.00652165	0.0909223
Rpl35a	995.271	0.412483	0.151724	2.71865	0.00655485	0.0909223
H4c6	631.774	0.777513	0.286273	2.71598	0.006608	0.0913452
Ccnt2	596.089	-0.506459	0.186624	-2.7138	0.00665164	0.0917244
Ssna1	444.069	0.536327	0.197669	2.71326	0.00666243	0.0917244
Mrps23	436.785	0.577459	0.21287	2.71274	0.00667304	0.0917244
Naa10	187.381	0.800517	0.295136	2.71237	0.00668049	0.0917244
Pelp1	955.962	0.432567	0.159549	2.71119	0.00670426	0.0917413
Rpl17	2528.37	0.367162	0.135424	2.7112	0.006704	0.0917413
Ccnb2	487.618	0.522879	0.19297	2.70964	0.00673563	0.0918891
Bmpr1a	1359.55	-0.493994	0.182317	-2.70954	0.00673763	0.0918891
Rpl6	3400.24	0.345102	0.127434	2.70809	0.00676715	0.0921374
Zfp26	422.229	-0.681202	0.25204	-2.70275	0.00687676	0.0934735
Ruvbl2	717.728	0.467655	0.173088	2.70183	0.00689588	0.0934989
Eif4a1	5175.3	0.359035	0.132899	2.70156	0.0069016	0.0934989
Ppie	243.788	0.659646	0.244374	2.69934	0.00694782	0.0938128
N4bp2	383.775	-0.650183	0.24083	-2.69976	0.00693896	0.0938128
Slc25a46	506.518	-0.62078	0.230305	-2.69546	0.00702908	0.094753
Prrx1	2718.47	-0.355681	0.132022	-2.6941	0.00705783	0.0949384
Kmt2c	1195.76	-0.431828	0.16031	-2.69371	0.00706616	0.0949384
Fkbp4	2257.7	0.508495	0.189009	2.69032	0.00713838	0.0954384
Zfp445	661.001	-0.625161	0.232375	-2.69031	0.00713854	0.0954384
Fst	615.017	-0.525771	0.195422	-2.69044	0.0071357	0.0954384
Bmi1	802.497	-0.478313	0.177962	-2.68773	0.00719398	0.0958065
Yes1	180.926	-0.982886	0.365719	-2.68754	0.00719801	0.0958065
Snd1	3634.52	0.322463	0.120023	2.68668	0.00721664	0.0958065
Gpbp1	329.572	-0.760592	0.283138	-2.6863	0.00722491	0.0958065
Fhl1	3845.78	-0.326716	0.121611	-2.68657	0.00721907	0.0958065
Tmed7	1352.61	-0.45592	0.16978	-2.68536	0.00724517	0.095919
Fkbp1a	4608.31	0.33864	0.126275	2.68177	0.00732337	0.0966924
Mef2a	1911.5	-0.390569	0.145648	-2.68159	0.00732734	0.0966924
Slc30a4	1130.85	-0.450536	0.1681	-2.68016	0.00735868	0.0967922
Rbm26	592.116	-0.561226	0.209394	-2.68024	0.00735699	0.0967922
Kmt2e	2172.18	-0.365215	0.136392	-2.67769	0.00741312	0.097351
Rpl30	1632.54	0.376166	0.140591	2.6756	0.00745952	0.0978025
Pkm	40109.4	0.377867	0.141297	2.67427	0.00748924	0.0980343
Slc5a3	1755.99	-0.46279	0.173188	-2.67218	0.00753597	0.0984877
Akap9	626.771	-0.541539	0.202782	-2.67055	0.00757272	0.0988094
Rcc1	677.118	0.46779	0.175208	2.66991	0.00758719	0.0988398
Klc1	1892.81	0.378171	0.141714	2.66854	0.00761818	0.098927
Arid2	1620.68	-0.419229	0.157087	-2.66877	0.00761295	0.098927
Smchd1	1193.94	-0.415728	0.155872	-2.66711	0.00765075	0.0991917
Cxcl12	2724.76	-0.354797	0.13316	-2.66444	0.00771171	0.0998231
Arl5a	626.964	-0.615781	0.231173	-2.66372	0.00772815	0.0998772
Pa2g4	2591.83	0.340892	0.128013	2.66294	0.00774603	0.0999496
Sdc1	1404.28	0.380348	0.14298	2.66015	0.00781051	0.100476
Bap1	951.717	0.43274	0.162677	2.66011	0.0078115	0.100476
Ppp2r3a	406.05	-0.608126	0.228677	-2.65932	0.00782986	0.100553
Nemf	325.678	-0.704731	0.265185	-2.65751	0.0078721	0.100936
Gba	1311.78	-0.394873	0.148688	-2.65572	0.00791396	0.101314
Acbd5	263.331	-0.675413	0.254652	-2.6523	0.0079946	0.101694
Psma7	1128.78	0.414846	0.156493	2.6509	0.00802783	0.101694
Prr14l	889.402	-0.448262	0.169015	-2.65221	0.00799679	0.101694
Amn1	203.46	-0.803237	0.302748	-2.65315	0.00797441	0.101694
Kpnb1	7871.15	0.302028	0.11394	2.65076	0.0080311	0.101694
Ftsj3	1172.49	0.488316	0.184023	2.65356	0.00796473	0.101694
Lamp2	4131.76	-0.378395	0.142709	-2.65152	0.008013	0.101694
Mbd3	1231.86	0.406092	0.153262	2.64966	0.00805738	0.101868
Klhdc8a	1163.15	0.400621	0.151377	2.64651	0.00813272	0.102097
Ergic3	1083.35	0.40898	0.154549	2.64628	0.00813817	0.102097
Stk11	1253.43	0.399425	0.150924	2.64653	0.00813232	0.102097
Rars	1283.91	0.398834	0.150702	2.6465	0.00813284	0.102097
Rps4x	5277.87	0.429493	0.162256	2.647	0.00812082	0.102097
Anxa6	5804.36	0.313654	0.118634	2.64389	0.00819594	0.102506
Chrdl1	217.513	-0.765407	0.289496	-2.64392	0.00819511	0.102506
Pikfyve	716.687	-0.476692	0.180356	-2.64306	0.00821613	0.102601
Nup85	732.737	0.441275	0.167076	2.64116	0.0082622	0.103018
Slf2	1163.53	-0.504143	0.191214	-2.63653	0.00837576	0.104274
Pdap1	710.585	0.462312	0.175438	2.63519	0.00840903	0.104389
Thoc3	487.051	0.503423	0.191049	2.63505	0.00841254	0.104389
Cfl1	13349.3	0.293765	0.111502	2.63461	0.00842344	0.104389
Papss1	1065.81	0.395555	0.150223	2.63312	0.00846033	0.104687
Zfc3h1	766.696	-0.519598	0.19741	-2.63208	0.00848643	0.104851
Uba3	764.349	-0.457712	0.174111	-2.62884	0.00856756	0.105693
Thbs1	53093.8	-0.291666	0.11103	-2.62692	0.00861623	0.105977
Yars	1512.21	0.367505	0.139901	2.6269	0.00861667	0.105977
Serpine2	1074.79	-0.409432	0.155918	-2.62595	0.00864078	0.106043
Fndc1	3320.43	-0.407551	0.155219	-2.62566	0.00864808	0.106043
Atpif1	852.572	0.478513	0.182361	2.62399	0.00869063	0.106405
Fbl	382.846	0.617782	0.235596	2.62221	0.00873609	0.106641
Nup153	1575.52	-0.41909	0.15982	-2.62225	0.00873505	0.106641
Ttll7	429.555	-0.556951	0.212481	-2.62117	0.00876273	0.106806
Creb3	709.461	0.474336	0.181054	2.61986	0.00879664	0.106899
Tia1	503.7	-0.544877	0.207959	-2.62012	0.00878997	0.106899
Keap1	613.988	0.470598	0.179792	2.61746	0.00885859	0.107491
Car13	2044.25	-0.350378	0.133936	-2.61602	0.00889612	0.107786
Med13	1896.07	-0.386735	0.147866	-2.61544	0.00891128	0.107809
S100a10	3410.36	0.38983	0.149284	2.61133	0.00901917	0.10863
Slc25a36	508.895	-0.597261	0.228705	-2.61149	0.00901486	0.10863
Suz12	747.688	-0.490163	0.187669	-2.61185	0.00900539	0.10863
Sf3a1	1888.79	0.356678	0.136693	2.60935	0.00907153	0.1091
Nrg1	804.134	-0.452141	0.173575	-2.60488	0.00919069	0.110355
Nup107	593.295	0.483138	0.185507	2.60442	0.00920306	0.110355
Clk1	398.86	-0.634552	0.244014	-2.60047	0.00930951	0.111246
Set	2623.23	0.407251	0.156613	2.60037	0.00931245	0.111246
Orc3	448.93	-0.671079	0.258092	-2.60015	0.00931833	0.111246
Pcmtd1	351.182	-0.584293	0.224962	-2.5973	0.00939608	0.111846
Nde1	920.68	0.404574	0.155767	2.5973	0.00939604	0.111846
Rps6kc1	588.922	0.467223	0.180109	2.59412	0.00948342	0.112721
Ndufs2	2054.71	0.337369	0.130183	2.59151	0.00955565	0.112858
Ubtf	1895.65	0.363151	0.140071	2.59262	0.00952475	0.112858
Rpl10a	2447.36	0.33286	0.128377	2.59283	0.00951885	0.112858
Cyp1b1	5098.16	-0.297179	0.114688	-2.5912	0.0095642	0.112858
Rlim	2442.76	-0.429688	0.165789	-2.59178	0.00954812	0.112858
Zcchc17	442.754	0.51939	0.200629	2.58881	0.00963087	0.11348
Rnf2	479.24	-0.765816	0.296087	-2.58646	0.00969677	0.114091
Dlst	2891.5	0.314452	0.12163	2.58532	0.00972882	0.114303
Vcpip1	750.783	-0.504055	0.1953	-2.58093	0.00985349	0.115399
Selenot	1185.04	-0.428089	0.16586	-2.58103	0.00985071	0.115399
Vav3	233.317	-0.681446	0.264071	-2.58054	0.00986463	0.115399
Ahr	485.141	-0.540449	0.209533	-2.5793	0.00989998	0.115647
Rps14	4046.11	0.435476	0.168979	2.57709	0.00996348	0.116222
H3c13	618.318	0.686081	0.266438	2.57501	0.0100237	0.116542
Casp12	246.554	-0.749538	0.291146	-2.57444	0.0100401	0.116542
Leo1	272.562	0.610837	0.237293	2.57419	0.0100476	0.116542
Brwd3	193.987	-0.819442	0.318333	-2.57417	0.0100482	0.116542
Npm1	2215.41	-0.348537	0.135442	-2.57333	0.0100726	0.116658
Yeats4	372.201	0.550217	0.21391	2.57219	0.0101058	0.116711
Tsr2	280.511	0.61434	0.238801	2.5726	0.0100938	0.116711
Rhoc	2431.66	0.356613	0.138707	2.57099	0.0101409	0.116951
Cul3	1143.93	-0.413417	0.160863	-2.56999	0.0101702	0.117008
Rnase4	282.383	-0.637229	0.247965	-2.56984	0.0101746	0.117008
Rnft1	538.694	-0.581403	0.226646	-2.56525	0.0103101	0.118399
Col8a1	1809.45	-0.380474	0.148678	-2.55904	0.0104961	0.120229
Ddx11	235.627	0.654315	0.255697	2.55895	0.010499	0.120229
Tmf1	756.223	-0.520238	0.20354	-2.55595	0.0105897	0.121097
Ctnnbl1	435.871	0.553871	0.216821	2.5545	0.010634	0.121433
Rc3h1	1064.27	-0.547373	0.214651	-2.55006	0.0107703	0.122793
Cd24a	240.565	-0.712174	0.279323	-2.54965	0.0107832	0.122793
Wdr5	714.597	0.434148	0.170538	2.54576	0.0109041	0.123556
Zranb2	552.244	-0.810444	0.318313	-2.54606	0.0108946	0.123556
Grwd1	402.853	0.521179	0.204742	2.54554	0.0109109	0.123556
Drap1	1608.66	0.388751	0.152659	2.54653	0.0108801	0.123556
Rps17	1440.84	0.379675	0.149195	2.54483	0.0109331	0.123635
Gas8	248.593	0.65757	0.258451	2.54428	0.0109504	0.123659
Myo5a	4176.43	-0.322369	0.126797	-2.54239	0.0110096	0.124156
Anapc11	746.68	0.423718	0.166804	2.54021	0.0110785	0.12476
Zmynd19	439.633	0.536029	0.211216	2.53782	0.0111546	0.125443
Rbm39	1522.53	-0.40853	0.161129	-2.53542	0.0112312	0.125956
Tjp1	2691.2	-0.326933	0.128928	-2.53577	0.01122	0.125956
Atic	1975.98	0.348908	0.137749	2.53292	0.0113117	0.126337
Tagln	6265.98	0.34704	0.137011	2.53293	0.0113113	0.126337
Zmym5	227.61	-0.704485	0.278028	-2.53387	0.0112812	0.126337
Zmat2	674.349	0.432942	0.17104	2.53123	0.0113662	0.126772
Pacsin2	2395.32	0.340713	0.134719	2.52906	0.011437	0.127387
Rnf10	3031.55	0.333896	0.132176	2.52615	0.0115321	0.128125
Tcf12	2522.39	-0.341901	0.135349	-2.52607	0.0115347	0.128125
Dram2	267.524	-0.643636	0.254897	-2.52509	0.011567	0.128134
Atad2b	440.626	-0.532619	0.210904	-2.52541	0.0115564	0.128134
Cd164	2565.31	-0.363249	0.143889	-2.5245	0.0115864	0.128174
Tmsb10	6037.28	0.319072	0.126452	2.52326	0.0116273	0.128278
Atm	615.3	-0.466826	0.185002	-2.52335	0.0116242	0.128278
Gar1	305.418	0.672841	0.266719	2.52266	0.011647	0.128322
Msh6	862.139	0.413075	0.163812	2.52164	0.0116809	0.128348
Sart1	847.867	0.515767	0.204525	2.52177	0.0116765	0.128348
Tbc1d8b	280.595	-0.634766	0.251794	-2.52097	0.0117031	0.128419
Rrm1	2627.09	0.31029	0.123253	2.5175	0.0118192	0.129518
Pabpc4	1135.37	0.431879	0.171668	2.51578	0.011877	0.129976
Cdc73	700.194	-0.465773	0.185346	-2.51299	0.0119713	0.130397
Asns	1064.93	0.391396	0.155772	2.51261	0.0119841	0.130397
Edil3	305.677	-0.624563	0.248431	-2.51403	0.0119362	0.130397
Itpr3	3604.4	0.342869	0.136418	2.51337	0.0119584	0.130397
Pqbp1	363.337	0.535279	0.213065	2.51228	0.0119955	0.130397
Polg	878.343	0.402386	0.160303	2.51016	0.0120678	0.130829
Itsn2	830.289	-0.483897	0.19279	-2.50997	0.0120741	0.130829
4930503L19Rik	189.606	-0.747395	0.297803	-2.5097	0.0120835	0.130829
Psd3	427.904	-0.527226	0.210123	-2.50913	0.0121028	0.130864
Olfml3	659.137	0.453722	0.180979	2.50704	0.0121746	0.131109
Tsr1	852.023	0.413178	0.164836	2.5066	0.0121898	0.131109
Tgif1	1264.25	0.41444	0.16531	2.50705	0.0121743	0.131109
Ccdc186	548.065	-0.510148	0.203416	-2.5079	0.012145	0.131109
Atf2	497.698	-0.524714	0.209383	-2.506	0.0122106	0.131159
Ikzf2	250.057	-0.657217	0.262822	-2.50062	0.0123977	0.132126
Prpf40a	1089.03	-0.432668	0.172944	-2.50178	0.0123572	0.132126
Ints8	475.407	-0.529832	0.211726	-2.50244	0.0123341	0.132126
Ccne1	299.559	0.601235	0.240215	2.5029	0.0123179	0.132126
Ipo5	3758.07	0.308914	0.123535	2.50061	0.012398	0.132126
Klhl24	887.406	-0.413975	0.165534	-2.50085	0.0123897	0.132126
Ndufb3	230.913	0.639325	0.255887	2.49847	0.0124731	0.132753
Fam135a	416.471	-0.608454	0.243894	-2.49474	0.0126048	0.133851
Eef2	27965	0.25928	0.104012	2.49278	0.0126749	0.133851
Tcn2	406.227	-0.527897	0.211761	-2.49289	0.0126707	0.133851
Psmc1	1227.6	0.363811	0.145902	2.49352	0.0126483	0.133851
Ap3m1	501.356	-0.501151	0.200909	-2.49442	0.0126164	0.133851
Foxred2	315.735	-0.601194	0.241093	-2.49362	0.0126447	0.133851
Suds3	838.552	0.406852	0.163387	2.49011	0.0127703	0.134335
Sacm1l	653.004	-0.451785	0.181409	-2.49042	0.0127592	0.134335
Aifm1	508.261	0.493475	0.198126	2.49071	0.0127487	0.134335
Cfap97	231.067	-0.679912	0.273588	-2.48517	0.012949	0.13604
Hnrnpl	4789.81	0.287788	0.115839	2.48439	0.0129774	0.136163
Rnf40	1027.38	0.3772	0.152003	2.48153	0.0130819	0.137082
Nop16	331.135	0.57075	0.230155	2.47986	0.0131435	0.137551
Ldb3	364.271	-0.595842	0.240499	-2.47753	0.0132297	0.138275
Kif23	734.902	0.414167	0.167239	2.4765	0.0132678	0.138319
Rtcb	1101.17	0.447486	0.180683	2.47663	0.0132628	0.138319
Wac	1201.01	-0.395594	0.159783	-2.47582	0.0132932	0.138406
Pik3r1	2404.89	-0.352111	0.142247	-2.47536	0.0133103	0.138407
Pgam1	828.138	-0.419762	0.169713	-2.47337	0.0133847	0.139003
Gpx4	1488.04	0.368073	0.148865	2.47253	0.0134161	0.139151
Cdk5rap3	415.816	0.500228	0.202417	2.47127	0.0134635	0.139466
Vamp5	467.923	0.500106	0.202633	2.46804	0.0135854	0.14055
Ralgds	401.651	-0.660527	0.267996	-2.46469	0.0137131	0.141179
Mrfap1	2314.72	0.455426	0.184773	2.46478	0.0137096	0.141179
Wbp11	1645.14	0.423032	0.171641	2.46463	0.0137156	0.141179
Zc3h18	1220.92	0.377339	0.153049	2.46547	0.0136834	0.141179
Gadd45gip1	448.004	0.497451	0.201911	2.46372	0.0137505	0.141207
Klhdc2	954.683	0.386791	0.156999	2.46365	0.013753	0.141207
Sptlc1	573.46	0.443131	0.179923	2.46289	0.0137822	0.141328
Kif14	414.609	0.530342	0.215448	2.46158	0.0138328	0.141668
Pole3	520.395	0.480958	0.195472	2.4605	0.0138745	0.141796
Pcbp1	3904.97	0.321165	0.130551	2.46007	0.0138911	0.141796
Dennd5b	507.457	-0.615336	0.250192	-2.45945	0.0139149	0.141796
Atp6v0c	239.886	-0.662222	0.269244	-2.45956	0.0139108	0.141796
Gpcpd1	231.245	-0.671023	0.273135	-2.45674	0.0140204	0.142197
Noc2l	1217.9	0.379563	0.154494	2.45681	0.0140177	0.142197
Rhobtb3	953.406	-0.438472	0.178484	-2.45664	0.0140241	0.142197
Kifc1	288.693	0.59834	0.243464	2.45761	0.0139865	0.142197
Csrp1	4210.95	0.281853	0.114928	2.45244	0.014189	0.142314
Hat1	611.105	0.465566	0.189778	2.45322	0.0141584	0.142314
Lrif1	192.455	-0.811241	0.330375	-2.45552	0.0140682	0.142314
Fam92a	236.457	-0.661255	0.269863	-2.45034	0.0142723	0.142314
Szrd1	1603.6	0.340645	0.139032	2.45011	0.0142811	0.142314
Spp1	11471.8	-0.310092	0.126513	-2.45107	0.0142433	0.142314
Anapc5	2454.59	0.303337	0.123733	2.45154	0.0142248	0.142314
Fam131b	347.574	0.531138	0.216589	2.45228	0.0141955	0.142314
Fat1	17261.9	-0.251738	0.102726	-2.45059	0.0142623	0.142314
Uqcrc1	1717.2	0.339562	0.13844	2.45276	0.0141763	0.142314
Pym1	286.873	0.571635	0.233392	2.44925	0.0143153	0.142314
Dcaf7	2167.78	0.313622	0.127863	2.45279	0.0141754	0.142314
Tent4a	782.958	0.399628	0.163021	2.45139	0.0142306	0.142314
Rrp7a	1400.26	0.362004	0.147567	2.45315	0.014161	0.142314
Uqcc2	894.316	0.465561	0.189911	2.45147	0.0142273	0.142314
Mospd2	227.032	-0.718037	0.293151	-2.44937	0.0143105	0.142314
Smarca5	949.246	-0.402202	0.16436	-2.44708	0.0144019	0.143
Psmc4	1134.26	0.365796	0.14954	2.44614	0.0144396	0.1432
Mdm4	709.144	-0.475044	0.19429	-2.44503	0.0144841	0.143387
Cavin3	950.195	0.399913	0.163578	2.44479	0.0144937	0.143387
Kat2b	459.862	-0.542227	0.221912	-2.44344	0.0145481	0.143751
Hip1r	314.345	0.561098	0.229755	2.44216	0.0145995	0.14391
Emsy	802.493	-0.448198	0.183524	-2.44217	0.0145991	0.14391
Ppp4r3a	875.04	-0.585869	0.240006	-2.44106	0.0146443	0.144177
Stk17b	1018.73	-0.508403	0.208606	-2.43714	0.0148039	0.144698
Sema3c	348.904	-0.566407	0.232274	-2.43853	0.014747	0.144698
Paf1	436.853	0.491723	0.201677	2.43817	0.014762	0.144698
Slc7a2	1380.09	-0.408783	0.167712	-2.43741	0.0147931	0.144698
Itfg1	1829.75	-0.338796	0.138952	-2.43823	0.0147595	0.144698
Csnk1a1	3202.11	-0.316537	0.129867	-2.43741	0.014793	0.144698
Gpsm2	386.653	0.535781	0.219905	2.43642	0.0148335	0.144813
Kat14	725.506	0.421237	0.172974	2.43527	0.0148809	0.145039
Tsc22d2	1914.23	-0.334697	0.137453	-2.43499	0.0148922	0.145039
Abt1	257.7	0.593231	0.243692	2.43435	0.0149187	0.14512
Fau	1850.16	0.370586	0.152259	2.43392	0.0149362	0.14512
Timeless	332.349	0.56778	0.233495	2.43166	0.0150299	0.145856
Mterf3	190.971	-0.720719	0.296531	-2.4305	0.0150779	0.146148
Zbtb33	277.078	-0.611968	0.25191	-2.42931	0.0151276	0.146455
Cct3	2975.39	0.37425	0.154275	2.42586	0.0152721	0.147679
Mynn	243.972	-0.632009	0.260768	-2.42364	0.0153658	0.148409
Phf6	485.088	-0.553483	0.228446	-2.42281	0.0154009	0.14857
Actr3-ps	455.869	0.50584	0.208819	2.42238	0.015419	0.14857
Eif2a	542.274	-0.473896	0.195703	-2.42151	0.0154562	0.148577
Rhoq	1908.25	-0.336233	0.138843	-2.42168	0.0154491	0.148577
Nufip2	1616.26	-0.377705	0.156291	-2.41668	0.0156627	0.150384
Trir	1925.11	0.447462	0.185472	2.41255	0.0158413	0.151618
Nedd1	257.527	-0.618771	0.256474	-2.41261	0.0158387	0.151618
Gstp1	1730.59	0.371219	0.153878	2.41242	0.0158471	0.151618
1110002E22Rik	2098.9	-0.332756	0.138276	-2.40646	0.016108	0.153933
Banf1	1198.11	0.401816	0.167032	2.40562	0.0161452	0.154108
Trip10	630.732	0.422195	0.1756	2.40429	0.0162038	0.154486
Zfp36l2	3749.65	0.33019	0.137446	2.40233	0.0162911	0.155137
Serinc3	2816.78	-0.347255	0.144668	-2.40036	0.0163791	0.155611
Ankrd28	1262.8	-0.444236	0.185044	-2.4007	0.0163636	0.155611
Arf1	3609.84	0.286487	0.119395	2.3995	0.0164176	0.155795
Pnpla8	245.768	-0.765773	0.319295	-2.39833	0.0164702	0.156112
Rnf220	598.336	0.429367	0.179368	2.39378	0.0166757	0.157876
Mrpl28	528.031	0.464413	0.194107	2.39256	0.0167314	0.158219
mt-Co1	57074.1	-0.333802	0.139576	-2.39154	0.0167779	0.158475
Ggps1	344.207	-0.584454	0.244469	-2.39071	0.0168158	0.158649
Snrpd2	435.055	0.4931	0.206415	2.38887	0.0169001	0.158914
Vps41	920.282	-0.451138	0.1888	-2.38951	0.0168711	0.158914
Gm23935	289.063	3.06259	1.28205	2.38882	0.0169025	0.158914
Calr	19210.2	0.264374	0.110794	2.38618	0.0170245	0.159725
Aars2	259.142	0.618068	0.259028	2.3861	0.0170279	0.159725
Thap2	204.315	-0.711539	0.298273	-2.38553	0.0170543	0.159789
Prkdc	434.03	-0.496001	0.208182	-2.38254	0.0171939	0.160911
Tspan17	366.952	0.559481	0.235289	2.37785	0.017414	0.162784
Oxr1	2054.53	-0.398936	0.167854	-2.37669	0.0174689	0.16311
Rbbp4	3662.84	0.298555	0.125646	2.37617	0.0174935	0.163153
Fchsd2	260.411	-0.666083	0.281038	-2.37008	0.0177842	0.165673
Mid1ip1	682.752	0.438158	0.185113	2.36697	0.0179342	0.16688
Trim2	596.809	-0.545907	0.230676	-2.36655	0.0179547	0.16688
Dyrk1b	281.832	-0.602109	0.254479	-2.36605	0.0179792	0.166917
Mrpl18	435.571	0.620506	0.262301	2.36562	0.0179997	0.166917
Pds5a	1657.34	-0.335621	0.141915	-2.36495	0.0180325	0.167032
Ppat	521.596	0.463441	0.196076	2.36358	0.0180992	0.167458
Gle1	569.254	0.442709	0.187369	2.36277	0.0181391	0.167589
Foxo1	1056.23	-0.404633	0.171276	-2.36245	0.0181544	0.167589
Adamts6	355.95	-0.582487	0.246678	-2.36132	0.0182098	0.16791
Uvssa	224.822	-0.67619	0.286441	-2.36066	0.0182425	0.167925
Irx3	391.814	0.591821	0.250724	2.36045	0.0182528	0.167925
Zfp36l1	962.036	-0.383696	0.162637	-2.35922	0.0183133	0.168293
Eif2ak2	377.835	-0.525504	0.222847	-2.35814	0.0183668	0.168594
Scfd1	361.211	-0.668598	0.283745	-2.35633	0.0184563	0.169224
Rassf3	420.592	0.482335	0.204758	2.35563	0.0184911	0.169353
Ccser2	1245.69	-0.395187	0.167896	-2.35375	0.018585	0.170022
Cspp1	264.254	-0.637804	0.271076	-2.35286	0.0186298	0.170049
Uck2	2202.87	0.305695	0.129909	2.35315	0.018615	0.170049
Sorbs2	438.487	-0.5315	0.225991	-2.35186	0.0186798	0.170315
Ruvbl1	312.476	0.548004	0.233153	2.35041	0.0187528	0.170655
Scyl2	518.007	-0.461782	0.196479	-2.35029	0.018759	0.170655
Micos10	646.181	0.432033	0.183906	2.34921	0.0188132	0.170956
Csf2rb	662.67	-0.4337	0.184716	-2.34793	0.0188783	0.171357
Cers6	1331.42	-0.360309	0.153636	-2.34522	0.019016	0.17231
Zcchc7	301.122	-0.559596	0.238631	-2.34503	0.0190256	0.17231
Cdc6	353.603	0.511328	0.218334	2.34195	0.0191833	0.173545
1810037I17Rik	228.984	0.60903	0.260112	2.34141	0.0192108	0.173601
Wdr55	262.092	0.577691	0.246779	2.34093	0.0192358	0.173634
Rbm8a	481.438	0.611209	0.261369	2.33849	0.0193616	0.173664
Tmed5	186.871	-0.717916	0.307067	-2.33798	0.0193885	0.173664
Tbx18	513.032	-0.468228	0.200143	-2.33947	0.0193111	0.173664
Eno3	4195.73	0.285902	0.122261	2.33845	0.0193641	0.173664
Spag5	593.544	0.413594	0.176884	2.33822	0.0193758	0.173664
Cuedc2	970.843	0.423004	0.180833	2.3392	0.019325	0.173664
Nono	3692.73	0.338925	0.14487	2.33951	0.0193088	0.173664
Thoc5	683.784	0.406576	0.173966	2.33711	0.0194337	0.173751
Taf2	1245.54	-0.367443	0.157231	-2.33697	0.0194409	0.173751
Ckap5	2026.03	-0.413442	0.176978	-2.33612	0.019485	0.173921
Aip	899.189	0.463586	0.198471	2.33578	0.0195025	0.173921
Gask1b	636.609	-0.423143	0.181293	-2.33404	0.0195939	0.174163
Idh3a	1070.11	0.356336	0.152648	2.33436	0.0195767	0.174163
Umps	747.637	0.439029	0.188062	2.33449	0.0195699	0.174163
B2m	3639.36	-0.40691	0.174451	-2.33252	0.0196733	0.174678
Ralgapb	1533.06	-0.33441	0.14342	-2.33168	0.0197177	0.174882
Fndc3a	2194.59	-0.320288	0.137416	-2.33079	0.0197645	0.175106
Acly	2668.95	0.286176	0.122817	2.33011	0.0198006	0.175235
Kidins220	2542.16	-0.334367	0.143588	-2.32866	0.0198772	0.175722
Tmem184c	410.097	-0.557972	0.239718	-2.32762	0.0199322	0.176018
Tank	367.857	-0.558629	0.240184	-2.32584	0.0200272	0.176598
Rsrc2	253.505	-0.928043	0.39906	-2.32557	0.0200414	0.176598
Srp14	685.817	0.432983	0.186299	2.32413	0.0201184	0.176973
Lmna	14126.1	0.292213	0.125781	2.3232	0.0201686	0.176973
Zfand6	251.16	-0.612361	0.26363	-2.3228	0.0201897	0.176973
Cnot6	1130.13	-0.459857	0.197988	-2.32266	0.0201977	0.176973
Zfr	1890.44	-0.318673	0.13724	-2.32202	0.0202321	0.176973
Tarbp2	444.65	0.485539	0.209109	2.32194	0.020236	0.176973
Prdx5	1229.23	0.403728	0.173867	2.32205	0.02023	0.176973
Rpl18	2336.69	0.377251	0.162542	2.32095	0.0202896	0.177251
Epc2	343.895	-0.633702	0.273281	-2.31887	0.0204023	0.177382
Gm37352	524.914	-0.451429	0.194624	-2.31949	0.0203683	0.177382
Csnk1g2	1558.9	0.350091	0.150961	2.31909	0.0203903	0.177382
Crlf3	356.971	0.5326	0.229702	2.31866	0.0204136	0.177382
Puf60	2060.25	0.337117	0.145364	2.31912	0.0203884	0.177382
Slc12a6	377.473	-0.510054	0.220113	-2.31723	0.020491	0.177676
Pcdhb16	227.673	-0.616275	0.265949	-2.31727	0.0204893	0.177676
Tgfb2	833.835	-0.483328	0.208629	-2.31669	0.0205208	0.177745
Impad1	1808.42	-0.413784	0.178752	-2.31485	0.020621	0.178236
Zeb1	1909.48	-0.348967	0.150752	-2.31485	0.0206212	0.178236
Sesn3	1193.96	-0.360813	0.156014	-2.3127	0.0207393	0.179066
Ppp1ca	4062.76	0.275441	0.11917	2.31132	0.0208151	0.17953
Pimreg	500.637	0.434569	0.188064	2.31075	0.0208465	0.17961
Myh10	2997.46	0.286646	0.12421	2.30776	0.0210126	0.180851
Atp5o	1369.54	0.32915	0.142744	2.30587	0.0211177	0.181563
Avl9	358.865	-0.570338	0.247626	-2.30322	0.0212664	0.182648
Eya1	595.181	-0.43359	0.18843	-2.30106	0.021388	0.182729
Hnrnpul1	2614.14	0.283077	0.122998	2.30148	0.0213646	0.182729
Cnpy2	833.194	0.402529	0.174908	2.30137	0.0213705	0.182729
Klf10	885.54	-0.379191	0.164683	-2.30255	0.0213042	0.182729
Mrps34	277.505	0.557769	0.242331	2.30168	0.0213531	0.182729
Pycr2	402.123	0.536923	0.233447	2.29998	0.0214493	0.182822
Evi5	484.538	-0.529924	0.230387	-2.30014	0.0214402	0.182822
Diaph2	386.702	-0.567664	0.246844	-2.29968	0.0214662	0.182822
Aven	201.522	0.611363	0.265968	2.29864	0.0215256	0.182945
Smdt1	703.766	0.406532	0.176837	2.29891	0.0215102	0.182945
Kpna2	610.249	0.419177	0.182454	2.29744	0.0215935	0.18314
Socs4	449.963	-0.473076	0.205897	-2.29764	0.0215824	0.18314
Btaf1	739.632	-0.575278	0.250453	-2.29695	0.0216214	0.183185
Tnks1bp1	3621.85	0.268968	0.117137	2.29618	0.0216656	0.183205
Rpl36a	538.014	0.478055	0.208201	2.29613	0.0216687	0.183205
Cnbp	2816.31	0.280556	0.122221	2.29549	0.0217051	0.183323
Prpf31	575.814	0.457078	0.199221	2.29433	0.0217717	0.183562
Rasa2	276.219	-0.59567	0.259641	-2.29421	0.0217786	0.183562
Tmsb4x	4653.5	-0.291031	0.126896	-2.29345	0.021822	0.183738
H4c2	427.659	0.501196	0.218704	2.29166	0.0219251	0.184415
Evc	711.166	0.384064	0.16781	2.28868	0.0220977	0.185675
Mpv17	315.603	-0.541382	0.236711	-2.2871	0.0221902	0.18626
Atad5	216.987	-0.682412	0.298484	-2.28626	0.0222389	0.186477
Dsel	241.146	-0.617726	0.270363	-2.2848	0.0223243	0.186617
Mki67	1862.63	-0.366099	0.160198	-2.2853	0.0222954	0.186617
Fxr2	1658.4	0.311943	0.136525	2.28488	0.0223199	0.186617
Khdc4	595.397	-0.456045	0.199688	-2.28379	0.0223836	0.186921
Zfp451	1355.85	-0.415807	0.182212	-2.28199	0.0224897	0.187614
Odr4	275.791	-0.691513	0.303413	-2.27912	0.02266	0.187677
Atp5c1	1513.22	-0.346985	0.152234	-2.2793	0.0226495	0.187677
Phf19	255.812	0.552602	0.24245	2.27924	0.022653	0.187677
Cct7	3245.03	0.304608	0.133604	2.27994	0.0226113	0.187677
Mesd	714.339	0.398544	0.174895	2.27876	0.0226816	0.187677
Exosc7	244.037	0.637787	0.279759	2.27977	0.0226211	0.187677
Scrib	1299.96	0.361135	0.158374	2.28026	0.0225922	0.187677
Anxa1	5974.95	-0.309367	0.135617	-2.28118	0.0225378	0.187677
Casp8ap2	248.826	-0.68574	0.301107	-2.2774	0.0227623	0.188153
Angpt4	316.466	-0.569725	0.250336	-2.27584	0.0228555	0.188227
Ccdc91	463.307	0.460415	0.202352	2.27532	0.0228869	0.188227
Dhx38	823.745	0.415698	0.182605	2.27649	0.0228166	0.188227
Csnk1g1	1148.09	-0.364394	0.160084	-2.27626	0.0228305	0.188227
Cd2ap	600.612	-0.465009	0.204337	-2.2757	0.022864	0.188227
Ampd2	1025.66	0.445094	0.195993	2.27097	0.0231489	0.190122
Prune2	3843.83	-0.286864	0.126332	-2.27072	0.023164	0.190122
Ppp1r9b	2146.82	0.335467	0.147839	2.26914	0.02326	0.190252
Zfyve26	757.519	-0.406335	0.179087	-2.26892	0.0232732	0.190252
Lyst	1201.92	-0.376094	0.165719	-2.26947	0.0232397	0.190252
Chaf1b	448.933	0.447409	0.197139	2.26951	0.0232376	0.190252
Terf2	453.258	0.524726	0.231467	2.26696	0.0233927	0.190926
Fbxl3	410.726	-0.485885	0.214349	-2.2668	0.0234026	0.190926
Rpl14	1819.48	0.302332	0.133432	2.26582	0.0234626	0.191155
Fbln1	588.741	0.467693	0.206435	2.26557	0.0234777	0.191155
Zc3hc1	353.721	0.549972	0.242944	2.26378	0.0235879	0.191392
Haus8	201.299	0.611287	0.270041	2.26368	0.0235936	0.191392
1110038F14Rik	335.754	0.523708	0.231265	2.26454	0.0235412	0.191392
Qk	3271.63	-0.354886	0.156782	-2.26357	0.0236008	0.191392
C1qtnf3	1021.47	-0.351459	0.155403	-2.2616	0.0237224	0.192187
Cd63	7879.25	0.382989	0.169404	2.26081	0.023771	0.192389
Als2	783.173	0.373366	0.165318	2.25847	0.0239162	0.193175
Ak6	257.059	0.568176	0.251616	2.2581	0.0239392	0.193175
Wdr46	605.341	0.410233	0.181651	2.25836	0.0239235	0.193175
Xiap	698.072	-0.427261	0.189254	-2.2576	0.0239706	0.193236
Fzd5	647.112	-0.412669	0.182941	-2.25575	0.0240862	0.193785
Dop1a	424.567	-0.482249	0.213756	-2.25607	0.0240661	0.193785
Zbtb37	478.56	-0.482793	0.214212	-2.25381	0.0242083	0.194457
Mmp11	850.043	-0.398083	0.176668	-2.25328	0.0242415	0.194457
Morc3	512.759	-0.58545	0.259795	-2.25351	0.024227	0.194457
Cp	420.24	-0.481639	0.213904	-2.25165	0.0243441	0.195088
Arhgap29	1700.22	-0.344435	0.153003	-2.25117	0.0243748	0.195142
Sgo2a	251.949	-0.627102	0.278675	-2.2503	0.0244302	0.195201
Kmt5a	1296.39	0.339055	0.15067	2.25032	0.0244287	0.195201
Wnk1	7093.28	-0.265658	0.118156	-2.24836	0.024553	0.195899
Eif3c	3645.5	0.260579	0.115907	2.24817	0.0245656	0.195899
Ubr3	1517.03	-0.332069	0.147845	-2.24606	0.0246999	0.196735
Mthfd1	1053.78	0.372731	0.16597	2.24577	0.0247187	0.196735
Sorbs3	1306.31	-0.332426	0.148081	-2.2449	0.0247746	0.196795
Prps1	328.885	0.502024	0.22361	2.24509	0.0247626	0.196795
Prpf4	529.794	0.44805	0.1997	2.24362	0.0248569	0.197256
Cacybp	512.362	-0.70421	0.314198	-2.24129	0.0250071	0.197485
Rrbp1	4116.31	0.287456	0.128241	2.24153	0.024992	0.197485
Prkag1	863.363	0.366349	0.163399	2.24205	0.0249579	0.197485
Pfdn5	706.694	0.377309	0.168285	2.24208	0.0249561	0.197485
Safb	954.502	0.429812	0.191768	2.24131	0.0250058	0.197485
Fam50a	698.398	0.398235	0.177767	2.24021	0.0250771	0.197846
2810025M15Rik	331.505	0.519906	0.232177	2.23927	0.0251385	0.197948
Thoc1	381.187	-0.5756	0.257035	-2.23938	0.0251311	0.197948
Cul7	2940.16	0.276771	0.123688	2.23765	0.0252437	0.198584
Cald1	11412.2	-0.297194	0.13292	-2.23588	0.0253596	0.199067
Htra2	706.162	0.399605	0.178747	2.23559	0.0253785	0.199067
Rbbp6	992.912	-0.386059	0.172632	-2.23632	0.0253308	0.199067
Cdkn2aipnl	343.136	0.485221	0.217111	2.23489	0.0254242	0.199118
Spaca6	394.611	-0.480348	0.214945	-2.23475	0.0254338	0.199118
Rpl35	1749.97	0.34937	0.156405	2.23376	0.0254988	0.199435
Cryab	2291.85	-0.344729	0.154534	-2.23077	0.0256964	0.200787
Ifi35	210.509	0.5894	0.264303	2.23001	0.0257465	0.200806
Zfx	635.549	-0.514305	0.230631	-2.22999	0.0257482	0.200806
Ikbip	753.694	-0.381392	0.171149	-2.22842	0.0258528	0.201429
Anxa5	4463.88	0.253923	0.114022	2.22697	0.0259495	0.201875
Wls	6011.94	-0.329116	0.147797	-2.22682	0.0259596	0.201875
Pappa	823.715	-0.378247	0.169994	-2.22507	0.0260766	0.202457
Ktn1	607.568	-0.450003	0.202253	-2.22496	0.0260842	0.202457
Dtymk	577.823	0.471596	0.212086	2.22361	0.0261748	0.202967
Rrp1	1552.55	0.374419	0.16842	2.22312	0.0262077	0.203029
Zzz3	880.034	-0.464308	0.208961	-2.22198	0.0262845	0.20343
Trnau1ap	236.405	0.553198	0.249076	2.221	0.0263508	0.203749
Ptpa	1939.65	0.322996	0.145515	2.21968	0.0264406	0.20379
Kmt2a	2320.57	-0.315784	0.14228	-2.21945	0.0264562	0.20379
Pitpna	2241.98	0.283051	0.12751	2.21983	0.0264303	0.20379
Pdxdc1	1280.62	0.340904	0.153548	2.22017	0.0264071	0.20379
Mtx1	354.059	0.498718	0.224801	2.21849	0.0265216	0.204101
Zbtb6	344.133	-0.539849	0.243759	-2.21468	0.0267818	0.204446
Smc4	574.764	-0.494386	0.223181	-2.21518	0.0267477	0.204446
Wwp1	371.385	-0.514255	0.231943	-2.21716	0.0266122	0.204446
Mrpl20	468.664	0.442336	0.199759	2.21434	0.0268052	0.204446
Prkg2	1098.72	-0.40686	0.183632	-2.21563	0.0267167	0.204446
Pcf11	437.961	-0.506462	0.22876	-2.21394	0.0268328	0.204446
Samd1	753.82	0.401179	0.181218	2.2138	0.0268426	0.204446
Cdh11	879.346	-0.409697	0.184867	-2.21617	0.0266799	0.204446
Sos2	397.411	-0.502064	0.226758	-2.2141	0.0268219	0.204446
Erap1	228.783	-0.603234	0.272154	-2.21652	0.0266562	0.204446
Ezr	1637.79	0.33324	0.150371	2.21611	0.0266837	0.204446
Hirip3	211.191	0.584151	0.264048	2.21229	0.0269467	0.205047
Chaf1a	1057.28	0.550994	0.249214	2.21093	0.027041	0.205572
Tfpi	375.591	-0.531533	0.24071	-2.20819	0.027231	0.206719
Kcnq1ot1	320.49	-0.608948	0.275789	-2.20802	0.0272427	0.206719
Mcm10	415.472	0.452083	0.204856	2.20684	0.0273255	0.206965
Fmn1	928.749	-0.36417	0.165066	-2.20621	0.0273695	0.206965
Rplp2	1941.23	0.372986	0.169047	2.20641	0.0273553	0.206965
Psmb1	1538.59	0.301621	0.136721	2.2061	0.0273767	0.206965
Cks1b	595.437	0.424197	0.192362	2.2052	0.0274399	0.206976
Spag9	2242.63	-0.319361	0.144835	-2.205	0.0274544	0.206976
Hoxc13	351.07	-0.500057	0.226727	-2.20555	0.0274158	0.206976
Dst	11520.9	-0.284809	0.129468	-2.19983	0.0278188	0.207706
Lnpk	281.252	-0.573139	0.260222	-2.2025	0.0276298	0.207706
Fat4	2275.35	-0.29018	0.131892	-2.20014	0.0277967	0.207706
Dhrs3	699.15	-0.460427	0.209243	-2.20044	0.0277758	0.207706
Peg3	3103.14	-0.30918	0.140518	-2.20028	0.0277868	0.207706
Blmh	395.495	0.451191	0.20512	2.19965	0.0278319	0.207706
Esyt2	2532.79	-0.295849	0.134491	-2.19977	0.0278234	0.207706
Nr3c1	1201.1	-0.443139	0.201327	-2.20109	0.0277295	0.207706
Ndufa1	211.316	0.61349	0.278737	2.20096	0.0277389	0.207706
Mmgt1	680.847	-0.400338	0.181851	-2.20146	0.0277033	0.207706
Tab3	192.361	-0.676729	0.307494	-2.20079	0.0277509	0.207706
Ctsz	1784.13	0.310305	0.141281	2.19637	0.0280652	0.208462
Sephs2	500.054	0.417226	0.189894	2.19715	0.0280098	0.208462
Dusp4	1226.37	0.353148	0.160772	2.19658	0.0280508	0.208462
Rps25	1208.01	-0.329075	0.149748	-2.19753	0.0279829	0.208462
C1qbp	1595.78	0.325387	0.148166	2.1961	0.0280849	0.208462
Man2a1	2267.41	-0.300149	0.136676	-2.19607	0.0280868	0.208462
Mecr	273.938	0.621075	0.283083	2.19397	0.0282377	0.2092
Cep192	766.035	-0.447966	0.204177	-2.194	0.0282353	0.2092
Lemd2	845.9	0.376637	0.171732	2.19316	0.0282958	0.20944
Rnf187	1958.65	0.364872	0.166492	2.19153	0.0284135	0.21012
Mxd4	1783.56	-0.30542	0.139416	-2.19071	0.0284728	0.210256
Cby1	293.464	0.544826	0.248715	2.19056	0.0284835	0.210256
Tomm40	1029.21	0.378867	0.173032	2.18958	0.0285544	0.210398
Scx	760.377	0.442289	0.201985	2.18971	0.0285452	0.210398
Kcnn4	429.11	0.438638	0.200405	2.18875	0.0286148	0.210462
Pum2	2131.88	-0.289696	0.132349	-2.18888	0.0286056	0.210462
Bnip3	546.603	-0.483277	0.220853	-2.18822	0.0286533	0.210555
Rpl34	919.143	0.377904	0.172843	2.18641	0.028786	0.211339
Psmd4	1299.46	0.331582	0.151717	2.18552	0.0288504	0.211499
Socs2	363.767	-0.49251	0.225364	-2.1854	0.0288597	0.211499
Zyg11b	1188.59	-0.347717	0.159336	-2.1823	0.0290877	0.212717
Smim10l1	300.832	-0.56607	0.259515	-2.18126	0.029164	0.212717
Arid4b	304.635	-0.558359	0.255974	-2.18131	0.0291608	0.212717
Ext1	2438.49	0.287101	0.131608	2.18148	0.0291477	0.212717
L3mbtl2	570.026	0.4258	0.19523	2.18101	0.0291826	0.212717
Slc39a7	379.318	0.511308	0.234355	2.18177	0.0291269	0.212717
Ier5	705.415	0.382399	0.175448	2.17956	0.0292902	0.213119
Akt1	4795.65	0.268381	0.123125	2.17975	0.0292763	0.213119
Arid5b	2047.7	-0.339658	0.155967	-2.17776	0.029424	0.213711
Eif3d	2894.04	0.279423	0.128301	2.17787	0.0294156	0.213711
Slc33a1	376.173	-0.476567	0.21899	-2.17621	0.0295397	0.21436
Oaf	441.32	0.442026	0.203164	2.17571	0.0295766	0.214437
Snrnp70	1610.78	0.312199	0.143668	2.17305	0.0297765	0.215669
G3bp1	2951	0.308975	0.142205	2.17274	0.0297995	0.215669
Senp6	648.837	-0.449751	0.207078	-2.17189	0.0298639	0.215751
Kdm6a	453.421	-0.450453	0.207389	-2.17203	0.0298538	0.215751
Zer1	430.052	-0.466385	0.214912	-2.17013	0.0299973	0.216331
Dpysl2	3087.95	0.266424	0.12275	2.17046	0.0299723	0.216331
Pih1d1	264.009	0.518587	0.239116	2.16877	0.0301004	0.216883
Macf1	12646.2	-0.276457	0.127567	-2.16715	0.0302234	0.217577
Crabp2	453.078	0.425192	0.196336	2.16564	0.0303388	0.218052
Dennd4a	539.753	-0.437162	0.201901	-2.16523	0.0303698	0.218052
Myo10	14814.2	-0.22554	0.104152	-2.16548	0.0303507	0.218052
Lrrc58	3996.05	-0.290348	0.134266	-2.16248	0.0305812	0.219376
Svep1	1553.16	-0.302744	0.140024	-2.16209	0.0306114	0.2194
Mink1	1455.03	0.327591	0.151591	2.16102	0.0306938	0.219431
Jdp2	1000.33	0.329383	0.15241	2.16117	0.0306825	0.219431
Tnfrsf12a	1861.6	0.302238	0.139861	2.16098	0.0306966	0.219431
Ptges2	346.876	0.500785	0.231847	2.15998	0.0307743	0.219793
Bcl7c	410.495	0.553994	0.256552	2.15939	0.03082	0.219927
Ube2g2	772.435	0.354618	0.16426	2.15888	0.0308598	0.219937
Rnf219	243.179	0.573182	0.265525	2.15867	0.0308755	0.219937
Septin9	5616.59	0.265233	0.122923	2.15772	0.0309498	0.220274
Tbl3	611.479	0.390493	0.181022	2.15716	0.0309933	0.220391
Pura	386.779	-0.473267	0.219471	-2.1564	0.0310523	0.220618
Dnal1	335.024	-0.547735	0.254392	-2.15311	0.0313099	0.222254
Rpl7l1	1471.33	0.379236	0.176205	2.15224	0.0313781	0.222544
Psme2	436.816	0.439499	0.204452	2.14964	0.0315838	0.223613
Mid2	205.593	-0.62374	0.290134	-2.14983	0.0315684	0.223613
Dsn1	262.876	0.51787	0.240987	2.14895	0.0316383	0.223804
Pcbp2	7933.8	0.225599	0.105003	2.1485	0.0316737	0.22386
Stx2	498.94	0.452829	0.210847	2.14766	0.0317404	0.224137
Anp32e	1404.05	0.393479	0.183301	2.14663	0.031823	0.224526
Rcc2	2999.93	0.264774	0.123394	2.14576	0.0318924	0.224821
Cpsf3	681.437	0.366976	0.171136	2.14435	0.0320048	0.225223
Pdzd8	964.63	-0.377328	0.175938	-2.14466	0.0319799	0.225223
Ubxn7	971.439	-0.358733	0.167331	-2.14385	0.0320447	0.225309
Ahsa1	1677.93	0.346921	0.161896	2.14286	0.0321245	0.225676
Cops9	526.444	0.439909	0.205395	2.14178	0.0322114	0.225725
Ebna1bp2	547.138	0.453041	0.211559	2.14144	0.0322386	0.225725
Serinc1	2438.74	-0.331394	0.154714	-2.14199	0.0321945	0.225725
Prim1	362.061	0.465592	0.217425	2.14139	0.0322425	0.225725
Gls	1046.57	-0.429496	0.200676	-2.14025	0.0323347	0.225982
Pus1	315.669	0.492187	0.22994	2.1405	0.0323144	0.225982
Trip13	251.919	0.543365	0.254005	2.13919	0.0324203	0.226386
Slc20a1	2466.06	0.301342	0.140931	2.13823	0.0324982	0.226735
Ryr3	399.178	-0.481746	0.225379	-2.13749	0.0325578	0.226957
Bub3	1293.31	0.344609	0.161261	2.13697	0.0326005	0.22706
Renbp	667.374	0.382723	0.179481	2.13238	0.0329754	0.229475
Pfkp	563.365	0.419025	0.196574	2.13164	0.0330361	0.229701
Aamp	1283.89	0.334102	0.156829	2.13036	0.0331419	0.229989
Dop1b	715.53	-0.40074	0.188131	-2.13011	0.0331623	0.229989
Ndufb10	527.052	0.506387	0.237667	2.13066	0.0331173	0.229989
Pde5a	543.967	-0.434556	0.204079	-2.12935	0.0332252	0.230229
Mrpl42	368.457	-0.468471	0.220107	-2.12838	0.0333055	0.230589
Msantd3	327.395	0.488286	0.229591	2.12677	0.0334396	0.231125
Zfp330	481.049	0.409867	0.192717	2.12679	0.0334379	0.231125
Usp45	410.028	-0.523386	0.246367	-2.12442	0.0336351	0.231886
Slbp	447.511	0.424908	0.199961	2.12495	0.0335908	0.231886
Usp15	776.892	-0.374522	0.176273	-2.12467	0.0336143	0.231886
Acat1	722.972	0.357773	0.168527	2.12294	0.033759	0.232543
Lbr	831.622	0.407795	0.192244	2.12123	0.0339022	0.233081
Nat10	782.251	0.354615	0.167164	2.12136	0.0338917	0.233081
Rab8a	1006.35	0.358097	0.168835	2.12099	0.033923	0.233081
Cct2	3895.45	0.315407	0.148916	2.11802	0.0341736	0.234605
Fnta	817.361	0.352175	0.166358	2.11697	0.0342622	0.234996
Cln5	737.148	-0.364976	0.17243	-2.11666	0.0342883	0.234996
Hspb8	557.261	0.41812	0.197598	2.11601	0.0343436	0.235151
Nup205	2021.84	0.280139	0.13243	2.11538	0.0343975	0.235151
Asxl2	995.082	-0.36446	0.172266	-2.11568	0.0343719	0.235151
Nifk	599.102	0.380233	0.179926	2.11327	0.0345774	0.235849
Arl6ip4	239.656	0.604817	0.286154	2.11361	0.0345489	0.235849
Praf2	301.228	-0.528304	0.250006	-2.11317	0.0345866	0.235849
Tmem98	546.638	0.525519	0.248831	2.11195	0.0346906	0.236361
Nefm	189.761	0.594016	0.281331	2.11145	0.0347337	0.236456
Map2k2	1041.86	0.35412	0.167767	2.11079	0.0347904	0.236645
Tecr	2478.86	0.269789	0.127954	2.10848	0.0349896	0.2378
Rbms1	2222.34	-0.278531	0.132318	-2.10502	0.0352895	0.238946
Fam83d	367.029	0.467421	0.222184	2.10376	0.0353995	0.238946
Srsf11	1016.39	-0.396308	0.188251	-2.10521	0.0352727	0.238946
Zkscan1	800.381	-0.420944	0.200064	-2.10405	0.0353739	0.238946
Aldh16a1	301.824	0.519018	0.246936	2.10183	0.0355679	0.238946
Sar1a	1992.61	0.281849	0.134091	2.10192	0.0355603	0.238946
Fam207a	426.915	0.42312	0.200984	2.10524	0.0352707	0.238946
Usp32	696.504	-0.380687	0.181149	-2.10151	0.0355963	0.238946
Galk1	639.198	0.393716	0.186952	2.10598	0.0352064	0.238946
Dnajb9	297.063	-0.549334	0.261403	-2.10149	0.0355983	0.238946
Pelo	182.726	0.743782	0.353655	2.10313	0.0354542	0.238946
Mtpap	323.113	-0.485813	0.231156	-2.10167	0.0355825	0.238946
Egr1	1250	0.420125	0.199689	2.10389	0.0353878	0.238946
Ap3s1	485.153	-0.427049	0.203056	-2.10311	0.0354562	0.238946
Tceal8	470.472	-0.452093	0.214986	-2.1029	0.0354745	0.238946
Rabgap1l	376.999	-0.488222	0.23238	-2.10097	0.0356437	0.239053
Ptbp2	446.775	-0.454711	0.216725	-2.0981	0.0358961	0.24035
Rpl3	3102.56	0.325278	0.155015	2.09836	0.0358732	0.24035
Akr1a1	4907.38	0.240479	0.114743	2.09581	0.0360995	0.241304
Nop2	1401.34	0.311904	0.148802	2.0961	0.0360733	0.241304
Ilrun	1594.1	0.29051	0.138636	2.09549	0.0361274	0.241304
Myh9	55500.1	0.262892	0.125567	2.09365	0.0362913	0.2422
Rps18-ps6	1251.69	0.322006	0.153866	2.09277	0.0363701	0.242527
Ccnl1	437.562	-0.450994	0.215607	-2.09174	0.0364621	0.242743
Srsf10	676.088	-0.375232	0.179375	-2.09189	0.0364487	0.242743
Ube2m	1477.67	0.328703	0.157223	2.09069	0.0365562	0.243171
Psma4	714.763	0.367566	0.175893	2.08972	0.0366431	0.243351
Ghr	480.767	-0.489124	0.234035	-2.08996	0.0366213	0.243351
Commd7	365.822	0.488112	0.233677	2.08883	0.0367231	0.243683
Skp2	585.463	0.395449	0.189369	2.08824	0.0367759	0.243835
Slc30a1	316.039	0.590418	0.282848	2.08741	0.0368515	0.244038
Spast	497.876	-0.448589	0.214946	-2.08698	0.0368898	0.244038
Pdzd11	651.341	0.363695	0.174275	2.08691	0.0368964	0.244038
Tsn	1305.13	0.31669	0.151844	2.08562	0.0370129	0.244213
Lzts3	258.981	0.502092	0.240739	2.08563	0.037012	0.244213
Egln1	887.848	0.333812	0.160044	2.08575	0.0370014	0.244213
Npc2	5149.73	0.292041	0.140073	2.08492	0.0370767	0.244239
Zc3h7a	531.775	-0.415777	0.199395	-2.08519	0.0370517	0.244239
Smc2	683.3	-0.431257	0.206921	-2.08416	0.0371454	0.244493
Mmp2	3310.42	-0.256123	0.122963	-2.08293	0.0372573	0.245031
Nsun2	1768.15	0.281709	0.1354	2.08057	0.0374737	0.246256
Klhl9	1400.4	-0.327253	0.157326	-2.0801	0.0375167	0.246339
Bod1	342.864	0.456577	0.219669	2.07847	0.0376657	0.247119
Pnrc2	610.815	-0.386355	0.186136	-2.07566	0.0379254	0.247824
Enoph1	247.21	0.531985	0.256259	2.07597	0.0378971	0.247824
Mtf2	257.513	-0.536592	0.258504	-2.07575	0.0379167	0.247824
Crbn	274.667	-0.564493	0.27185	-2.07649	0.0378489	0.247824
Stxbp4	300.461	-0.771656	0.371636	-2.07637	0.0378596	0.247824
Cdca3	442.19	0.42827	0.206422	2.07473	0.0380112	0.248185
Scamp3	1032.22	-0.334409	0.161306	-2.07314	0.0381592	0.248763
Ttc39b	2031.57	-0.351772	0.169726	-2.07259	0.0382105	0.248763
Pold1	406.351	0.427246	0.206186	2.07214	0.0382524	0.248763
Tsfm	281.248	0.528648	0.255008	2.07307	0.0381662	0.248763
Ncaph2	1651	0.291738	0.140788	2.07218	0.0382485	0.248763
Basp1	2040.85	0.278107	0.134247	2.07161	0.0383019	0.248886
Slit2	2600.72	-0.261518	0.126316	-2.07034	0.0384201	0.249354
Atp5a1	7543.73	0.26002	0.125602	2.07018	0.0384351	0.249354
En1	354.573	0.477867	0.230907	2.06952	0.038497	0.249556
Stam	864.275	-0.426254	0.206057	-2.06863	0.0385813	0.249705
Ctns	460.35	-0.427096	0.206458	-2.06868	0.0385762	0.249705
Cdc42bpa	1723.24	-0.293384	0.14218	-2.06346	0.0390687	0.252422
Calm3	3741.99	0.308472	0.149536	2.06287	0.0391252	0.252422
Ubxn8	194.757	0.569046	0.275817	2.06313	0.0391003	0.252422
Pim3	501.214	0.398536	0.193106	2.06382	0.0390344	0.252422
Anapc13	369.728	0.581715	0.282087	2.06219	0.03919	0.252641
Psmc3	2604.01	0.299419	0.145229	2.0617	0.0392362	0.252692
Fbxo11	859.91	-0.434895	0.210965	-2.06145	0.03926	0.252692
Cox7b	572.867	-0.403467	0.196043	-2.05805	0.039585	0.254582
Pck2	776.036	0.333568	0.162109	2.05768	0.0396211	0.254613
Sh3d19	1582.25	-0.301872	0.146807	-2.05626	0.0397579	0.255291
Gm22009	559.135	0.503455	0.24494	2.05542	0.0398385	0.255607
Tcof1	1470.59	0.293773	0.142992	2.05447	0.0399298	0.255991
Nprl3	369.318	-0.474576	0.231172	-2.05291	0.0400809	0.256758
Naxe	561.321	0.384887	0.187567	2.052	0.0401701	0.257127
Sorbs1	704.403	-0.378462	0.184507	-2.0512	0.0402473	0.257418
Dcn	206.393	-0.624438	0.304798	-2.0487	0.0404919	0.258779
Snapc3	238.986	-0.573323	0.279925	-2.04813	0.0405469	0.258928
Usp22	2171.46	-0.274698	0.134151	-2.04768	0.0405916	0.25901
Kifap3	1134.18	-0.33139	0.161924	-2.04658	0.0406997	0.259146
Hnrnpd	1274.08	0.373556	0.182535	2.04649	0.0407084	0.259146
Brix1	466.921	-0.414357	0.202446	-2.04676	0.0406821	0.259146
Cdc42ep3	946.794	-0.333382	0.16294	-2.04605	0.0407515	0.259218
Cmas	385.316	0.439097	0.214658	2.04557	0.0407989	0.259317
Bmt2	220.057	-0.607674	0.297235	-2.04442	0.0409118	0.259488
Gpat4	1555.27	0.325037	0.158974	2.04459	0.0408948	0.259488
Sf1	3664.23	0.245209	0.119946	2.04433	0.0409214	0.259488
Nucks1	4317.18	0.260441	0.127431	2.04377	0.040976	0.259632
Taf12	449.47	0.408519	0.19993	2.04331	0.0410218	0.259685
Srek1	661.755	-0.384191	0.188048	-2.04304	0.0410482	0.259685
Pdcd11	1224.45	0.297055	0.145541	2.04104	0.0412465	0.260737
Herc4	510.097	-0.403404	0.197711	-2.04037	0.041313	0.260752
Flot2	1161.19	0.305193	0.149571	2.04046	0.0413045	0.260752
Chuk	463.694	-0.423739	0.207745	-2.03971	0.0413796	0.26097
Rbm19	581.082	0.377051	0.184994	2.03818	0.0415319	0.261728
Elmod2	196.597	-0.648568	0.318443	-2.03668	0.0416818	0.261996
Zbtb7a	1592.41	0.30337	0.148989	2.0362	0.0417306	0.261996
Tmbim6	5518.43	0.237848	0.116813	2.03615	0.0417353	0.261996
Eno1b	1736.99	-0.332783	0.163429	-2.03626	0.0417247	0.261996
Ptar1	769.314	-0.384805	0.188959	-2.03645	0.0417055	0.261996
Marchf11	220.05	0.589454	0.28968	2.03485	0.0418663	0.262616
Kctd3	522.759	0.400047	0.19665	2.0343	0.0419209	0.262756
Fam102b	878.83	-0.341074	0.167797	-2.03265	0.0420876	0.262793
Bola3	332.288	0.477698	0.235013	2.03265	0.0420881	0.262793
Atxn7l1	513.133	-0.420846	0.206924	-2.03382	0.0419702	0.262793
Jam2	447.79	-0.424649	0.208818	-2.03358	0.0419937	0.262793
Acaa2	789.659	0.3383	0.166433	2.03265	0.0420881	0.262793
Fmod	445.652	-0.472375	0.232508	-2.03165	0.042189	0.263221
B230354K17Rik	286.043	-0.505194	0.248823	-2.03033	0.0423227	0.263853
Skil	1358.13	-0.312267	0.153873	-2.02938	0.0424192	0.26405
Kri1	395.352	0.449993	0.221738	2.02939	0.0424186	0.26405
Psmd2	3907.45	0.336365	0.16579	2.02886	0.0424722	0.264178
U2af2	1799.39	0.296357	0.146196	2.02712	0.0426499	0.264676
Col5a3	288.594	0.522776	0.257828	2.02762	0.0425995	0.264676
Syngr2	673.767	-0.367843	0.181443	-2.02732	0.0426294	0.264676
Phldb2	4442.6	-0.343574	0.169547	-2.02642	0.0427215	0.264919
Ncoa6	1380.93	-0.332124	0.164035	-2.02471	0.0428968	0.265804
Nedd4	20705.3	-0.212999	0.105234	-2.02406	0.0429645	0.265818
Plod2	1907.6	-0.304499	0.15042	-2.02432	0.0429369	0.265818
Tbc1d10b	819.687	0.335824	0.16602	2.02279	0.0430943	0.266015
Mcph1	471.03	0.416154	0.205678	2.02333	0.0430395	0.266015
Asap1	6076.61	-0.22999	0.113682	-2.02309	0.0430637	0.266015
Pik3ca	829.516	-0.370016	0.18306	-2.02128	0.0432505	0.266777
Shf	370.642	0.475342	0.235235	2.02071	0.04331	0.266942
Fam222b	498.424	-0.40254	0.199396	-2.01879	0.0435087	0.267964
Shprh	388.417	-0.479504	0.237649	-2.0177	0.0436226	0.268462
Rplp1	2832.05	0.271055	0.134414	2.01656	0.043741	0.268903
Rpl23	1175.82	0.438984	0.217743	2.01606	0.0437934	0.268903
H2ac10	223.754	0.603572	0.299349	2.01628	0.0437702	0.268903
Ddx50	597.69	-0.412828	0.204892	-2.01486	0.0439195	0.269271
Tpt1	9380.57	0.31205	0.154867	2.01495	0.0439095	0.269271
Nampt	737.691	-0.377262	0.187286	-2.01437	0.0439711	0.269385
Gabpa	621.389	-0.387846	0.192733	-2.01235	0.0441826	0.270477
Celf2	1669.51	-0.305191	0.151786	-2.01067	0.0443606	0.270956
Rcn1	2866.89	0.334866	0.166541	2.01071	0.0443566	0.270956
Spata13	234.62	0.500941	0.249133	2.01073	0.0443535	0.270956
Acp2	772.452	-0.372149	0.185161	-2.00987	0.0444447	0.271194
Mad2l1bp	287.617	0.487665	0.242659	2.00967	0.0444662	0.271194
Plaa	899.224	-0.360973	0.179689	-2.00887	0.0445505	0.271505
Clk4	250.025	-0.551478	0.274715	-2.00745	0.0447014	0.27222
Tnrc6b	3324.54	-0.249987	0.124553	-2.00707	0.0447422	0.272265
Ift172	470.689	0.384381	0.191584	2.00634	0.0448204	0.272334
Mthfd1l	875.815	0.347256	0.173055	2.00663	0.0447891	0.272334
Aco1	925.958	0.328409	0.163814	2.00477	0.0449875	0.272536
Nup62	1066.28	0.319336	0.159226	2.00555	0.0449047	0.272536
Sltm	373.436	-0.63553	0.316917	-2.00535	0.0449252	0.272536
Lrrc59	4439.16	0.236557	0.117991	2.00488	0.0449757	0.272536
Mrps11	204.379	0.540814	0.269901	2.00375	0.0450969	0.272995
Tmub2	467.8	-0.420434	0.210038	-2.0017	0.0453165	0.274121
Rasal2	1409.86	-0.30899	0.154458	-2.00048	0.0454483	0.274714
Pnisr	427.383	-0.446145	0.223316	-1.99782	0.0457365	0.276251
Traf6	472.701	-0.419216	0.209911	-1.99711	0.0458127	0.276302
Eif4g1	10988.4	0.224364	0.112332	1.99732	0.0457906	0.276302
Sem1	436.558	0.515729	0.258342	1.9963	0.0459009	0.276629
Farsa	1273.49	0.292234	0.146473	1.99513	0.0460285	0.277192
Arpc5l	357.639	0.423392	0.212258	1.99471	0.0460747	0.277265
Actl6a	607.762	0.35879	0.180023	1.99302	0.0462594	0.278172
Ly6c1	239.855	-0.543777	0.273276	-1.98984	0.0466083	0.280062
Trim59	653.237	-0.405724	0.203986	-1.98898	0.0467034	0.280427
Gm24265	247.05	0.676161	0.340049	1.98842	0.0467648	0.280589
Tut4	452.754	-0.416016	0.209397	-1.98674	0.0469517	0.280676
Icmt	1110.09	0.295074	0.148437	1.98787	0.0468257	0.280676
Trip4	328.235	-0.452414	0.227639	-1.98742	0.0468758	0.280676
Senp3	1170.65	0.292382	0.147166	1.98676	0.0469495	0.280676
Tcf19	525.358	0.399194	0.200895	1.98708	0.0469133	0.280676
Chd3	7617.14	0.221099	0.111394	1.98483	0.0471634	0.281591
Msh2	385.521	0.416256	0.209729	1.98474	0.0471739	0.281591
Hmcn1	313.439	-0.471544	0.237961	-1.9816	0.0475245	0.282626
Prrx2	856.153	-0.363159	0.183282	-1.98142	0.0475439	0.282626
Lrp8	370.405	0.437181	0.220552	1.98222	0.0474551	0.282626
Tedc1	226.015	0.5053	0.25493	1.98212	0.0474662	0.282626
Fam8a1	443.312	-0.511891	0.258217	-1.98241	0.0474336	0.282626
Uggt2	448.308	-0.443696	0.22401	-1.9807	0.047625	0.282626
Mea1	696.142	0.381878	0.192759	1.98112	0.0475775	0.282626
Shoc2	1002.47	-0.368443	0.186016	-1.9807	0.0476245	0.282626
Met	1084.88	-0.307055	0.155116	-1.97952	0.0477578	0.283001
Eif1a	1267.11	-0.309298	0.156247	-1.97955	0.0477541	0.283001
Ctdspl2	420.31	-0.452656	0.228743	-1.97888	0.0478295	0.283023
Prkrip1	229.558	0.503535	0.254456	1.97887	0.0478309	0.283023
Pip4p2	711.606	-0.364612	0.184753	-1.97351	0.0484377	0.286405
Smc5	546.547	-0.43291	0.219459	-1.97262	0.0485384	0.286792
Ccdc34	331.133	0.43666	0.221437	1.97194	0.0486165	0.286837
Kif18b	683.466	0.348221	0.176576	1.97207	0.0486018	0.286837
Fyttd1	720.981	-0.384598	0.19513	-1.97099	0.0487255	0.287272
Klf7	946.681	-0.342087	0.173618	-1.97035	0.0487988	0.287307
Ywhah	1051.11	0.347888	0.176565	1.97032	0.0488019	0.287307
Tsc2	1345.4	-0.288844	0.146662	-1.96946	0.0489007	0.28768
Cdc42	3828.49	-0.237792	0.120778	-1.96883	0.0489724	0.287692
Letm1	807.012	0.351145	0.178353	1.96882	0.0489733	0.287692
Ahcy	192.075	0.535824	0.272295	1.96781	0.0490898	0.288168
Ywhag	5754.82	0.227815	0.115807	1.96718	0.0491619	0.288176
Klhdc4	331.114	0.455589	0.231568	1.96741	0.0491365	0.288176
Erh	323.845	0.545506	0.277505	1.96575	0.0493274	0.288938
Lamb1	3483.94	0.253384	0.128984	1.96446	0.0494765	0.289395
Ddx3x	4698.52	-0.395502	0.201307	-1.96467	0.0494527	0.289395
Mrps26	385.936	0.472126	0.240408	1.96385	0.049547	0.289599
Erfe	294.403	0.45815	0.233574	1.96148	0.0498232	0.290105
Secisbp2l	1249.59	-0.294153	0.149906	-1.96224	0.0497341	0.290105
Mybl2	327.325	0.555652	0.283342	1.96106	0.0498717	0.290105
Hax1	477.94	0.381891	0.194633	1.96211	0.04975	0.290105
Vps13c	1513.18	-0.398426	0.20316	-1.96115	0.049862	0.290105
0610010F05Rik	184.362	-0.576543	0.29401	-1.96097	0.0498829	0.290105
Atg101	236.729	0.520766	0.265531	1.96122	0.0498534	0.290105
Pdk4	1061.65	-0.36029	0.183787	-1.96037	0.049953	0.290305
Gm6969	201.142	-0.57073	0.29146	-1.95818	0.050209	0.291585
Emp3	1567.33	-0.352858	0.180262	-1.95747	0.0502924	0.291861
Rad51	275.486	0.657725	0.336083	1.95703	0.0503438	0.291907
Nudt9	558.065	0.400221	0.204529	1.95679	0.050372	0.291907
Gnai3	1157.78	-0.365018	0.186616	-1.95598	0.0504672	0.29225
Cldnd1	939.026	0.308256	0.157676	1.95499	0.0505842	0.29272
Timm17a	957.863	0.31636	0.162039	1.95237	0.0508938	0.294302
Clpp	549.218	0.394311	0.201999	1.95205	0.0509324	0.294316
Tnk2	1504.54	0.299866	0.153707	1.9509	0.0510686	0.294894
Fam214a	199.616	-0.622645	0.319352	-1.94972	0.0512099	0.295291
Tjp2	385.715	0.426456	0.21872	1.94978	0.0512028	0.295291
Igf1	276.076	-0.510822	0.262047	-1.94935	0.0512531	0.295331
Tent2	306.256	-0.499307	0.256274	-1.94834	0.0513749	0.295823
Kpna3	1113.86	-0.334346	0.171848	-1.94559	0.0517044	0.29751
Xrn1	861.667	-0.355412	0.182733	-1.94498	0.0517778	0.297723
Prkaa1	1416.27	-0.309494	0.159225	-1.94375	0.0519252	0.298359
Tyms	506.207	0.416791	0.214667	1.94157	0.0521888	0.299662
Pex13	276.415	-0.481438	0.248045	-1.94093	0.0522666	0.29984
Top2a	3480.47	0.293761	0.151368	1.94071	0.0522934	0.29984
Arpin	480.207	0.385278	0.198816	1.93786	0.0526399	0.301552
Ifi27	566.295	0.351695	0.181506	1.93765	0.0526661	0.301552
Hivep2	1002.63	-0.311429	0.160752	-1.93732	0.0527057	0.301567
Fkbp9	3234.17	0.286067	0.147837	1.93502	0.0529881	0.302812
Shmt1	289.512	0.450468	0.232807	1.93494	0.0529977	0.302812
Tfap4	206.188	0.552184	0.285479	1.93424	0.0530836	0.30309
Gipc1	1549.58	0.307977	0.159284	1.9335	0.0531743	0.303393
Cdc34	941.513	0.335767	0.173684	1.9332	0.0532112	0.303393
Atrn	1495.74	-0.279498	0.144695	-1.93163	0.0534049	0.303755
Vamp3	944.345	0.315721	0.163435	1.93179	0.0533856	0.303755
Tpp1	2011.04	-0.411459	0.213006	-1.93168	0.053399	0.303755
Jag2	423.558	0.397617	0.205862	1.93148	0.0534238	0.303755
Ctps	967.235	0.30329	0.157131	1.93018	0.053585	0.303823
Nap1l4	1156.71	0.305547	0.158272	1.93052	0.0535422	0.303823
Crip1	1252.06	0.292618	0.151594	1.93028	0.053572	0.303823
Pak3	324.777	-0.506187	0.262133	-1.93103	0.0534788	0.303823
Spata6	282.945	-0.512148	0.265437	-1.92945	0.0536747	0.304088
Rnf19b	919.199	0.314428	0.16301	1.9289	0.0537439	0.304088
Iqgap1	6637.09	0.237581	0.123166	1.92895	0.0537365	0.304088
Herpud2	597.684	-0.357794	0.185549	-1.9283	0.0538176	0.304294
Dnajc13	2295.4	-0.285071	0.147892	-1.92757	0.053909	0.304599
Prune1	418.73	-0.400972	0.208117	-1.92666	0.0540219	0.305025
Aldh9a1	371.832	0.439305	0.228052	1.92633	0.0540628	0.305045
Stard9	1191.29	-0.330696	0.171738	-1.92559	0.0541555	0.305145
Cnpy4	303.902	0.521798	0.27097	1.92567	0.0541459	0.305145
Tnpo1	3119.49	-0.256337	0.133147	-1.92522	0.0542017	0.305194
Pop1	300.667	0.442376	0.229917	1.92407	0.0543454	0.305665
Senp7	222.12	-0.649679	0.337679	-1.92395	0.0543604	0.305665
Cad	2425.21	0.292798	0.152297	1.92255	0.0545367	0.306444
Ncoa1	583.453	-0.363506	0.189192	-1.92136	0.054686	0.307071
Spopl	270.598	-0.529442	0.275744	-1.92005	0.0548514	0.307368
Arpc3	771.258	0.323426	0.168473	1.91975	0.0548898	0.307368
Hoxc6	273.438	-0.478883	0.249445	-1.9198	0.0548836	0.307368
Fam234a	1183.75	-0.28758	0.149761	-1.92026	0.0548254	0.307368
Mxra7	1272.09	0.283875	0.147902	1.91934	0.0549409	0.307443
Nek1	205.482	-0.657908	0.342927	-1.91851	0.0550464	0.307822
Slc25a3	5038.82	0.242514	0.126477	1.91745	0.055181	0.308362
Zfp871	1249.89	-0.336656	0.175631	-1.91684	0.0552589	0.308586
Rpl15	1270.78	0.277187	0.144671	1.91598	0.0553671	0.308978
Rrp9	424.979	0.426417	0.222612	1.91552	0.0554264	0.309097
Ino80d	1111.94	-0.318528	0.16643	-1.91388	0.0556354	0.309306
Pmf1	422.974	0.393788	0.205716	1.91423	0.0555904	0.309306
Cdk11b	640.12	0.335078	0.175118	1.91344	0.0556917	0.309306
Aars	4564.37	0.218276	0.11404	1.91404	0.0556156	0.309306
Cd109	881.193	-0.319649	0.166978	-1.91431	0.0555802	0.309306
Pgf	511.846	0.375093	0.196024	1.91351	0.0556827	0.309306
Eef1aknmt	386.902	0.40326	0.21091	1.912	0.0558756	0.309806
Nasp	532.653	0.486177	0.254283	1.91195	0.0558824	0.309806
Fbf1	944.478	0.302454	0.158222	1.91158	0.0559303	0.309806
Rps6ka3	523.753	-0.368768	0.192916	-1.91155	0.0559341	0.309806
Zfp267	280.771	-0.4881	0.255573	-1.90983	0.0561551	0.310819
Ptpn11	2710.06	0.253971	0.133039	1.909	0.0562627	0.310837
Ddx49	451.733	0.377694	0.19785	1.90899	0.0562636	0.310837
Gna11	1805.89	0.308631	0.161696	1.9087	0.0563002	0.310837
Vezf1	1105.93	-0.295906	0.155042	-1.90855	0.0563198	0.310837
Mrpl58	381.804	0.399639	0.209419	1.90832	0.0563492	0.310837
Rpl12	3181	0.245901	0.128933	1.9072	0.0564943	0.311426
Lrrc8a	472.359	0.366532	0.192245	1.90659	0.0565739	0.311654
E2f7	895.993	0.302732	0.15881	1.90625	0.0566172	0.311682
Hnrnpc	2353.3	0.255665	0.134167	1.90557	0.0567064	0.311962
Smarca4	4142.38	0.221063	0.116041	1.90504	0.0567749	0.312063
Pcolce2	253.156	0.478353	0.251125	1.90484	0.0568015	0.312063
Bysl	710.993	0.3377	0.17739	1.90371	0.0569475	0.312655
Sppl2a	859.755	-0.33998	0.178799	-1.90147	0.0572409	0.312918
Add1	2780.6	0.237695	0.124916	1.90284	0.057061	0.312918
Med21	329.299	-0.4489	0.236082	-1.90146	0.0572421	0.312918
Selenow	680.953	0.353778	0.185966	1.90239	0.0571207	0.312918
Afg3l1	833.465	0.320271	0.168374	1.90214	0.0571531	0.312918
Incenp	1125.98	0.38504	0.20237	1.90265	0.0570864	0.312918
Dynlt3	584.772	-1.30143	0.6845	-1.90129	0.0572646	0.312918
Cd82	1453.98	0.263426	0.138598	1.90066	0.0573472	0.31314
Large1	914.371	-0.341087	0.179483	-1.90039	0.0573821	0.31314
Ccne2	208.134	-0.608017	0.320067	-1.89966	0.0574783	0.313455
Klf4	763.978	-0.43326	0.228249	-1.89819	0.0576714	0.314297
Arl6ip1	1001.69	0.294135	0.154991	1.89776	0.0577284	0.314398
Nab1	385.038	-0.410598	0.216565	-1.89596	0.057965	0.314837
Acadl	890.309	0.302712	0.15971	1.89539	0.058041	0.314837
Golga1	364.792	-0.435333	0.229542	-1.89653	0.0578901	0.314837
Ckap4	2566.17	0.259235	0.136738	1.89585	0.0579802	0.314837
Mfsd14b	492.324	-0.507176	0.267561	-1.89555	0.0580193	0.314837
Afg3l2	907.139	0.322666	0.170232	1.89544	0.0580336	0.314837
Sumo3	1187.4	0.329871	0.17429	1.89266	0.0584037	0.316593
Sidt2	2116.74	-0.264097	0.139567	-1.89226	0.0584564	0.316668
Sgta	1581.64	0.262829	0.138958	1.89143	0.058567	0.317056
Pcmtd2	262.892	-0.588969	0.311659	-1.88979	0.058786	0.317331
Csgalnact2	313.445	-0.452675	0.239531	-1.88984	0.0587793	0.317331
Adam19	1119.34	-0.289381	0.153145	-1.88959	0.0588125	0.317331
Adamts12	207.676	-0.603681	0.319332	-1.89045	0.058698	0.317331
Adrb2	349.727	0.405889	0.214706	1.89044	0.0586993	0.317331
Snrpa	810.661	0.313294	0.165837	1.88917	0.0588687	0.317423
Lsm2	359.427	0.413926	0.21921	1.88827	0.0589902	0.317868
Krtcap2	686.939	-0.350992	0.186014	-1.88691	0.0591724	0.318008
Cbfb	973.877	0.308814	0.163652	1.88702	0.0591578	0.318008
Evl	616.723	0.346479	0.183551	1.88765	0.0590734	0.318008
Gart	1140.09	0.378839	0.20077	1.88693	0.0591701	0.318008
Phc3	1303.19	-0.290742	0.15411	-1.88658	0.0592162	0.318033
Sin3b	1164.63	0.283205	0.150218	1.88528	0.0593915	0.318764
Fkbp5	333.408	0.446264	0.23684	1.88425	0.0595318	0.319307
Pls3	2961.18	-0.312331	0.165791	-1.88388	0.0595812	0.319361
Hmces	224.915	0.500435	0.265717	1.88334	0.0596544	0.319544
Rnf217	586.102	-0.369504	0.196235	-1.88297	0.059705	0.319604
Gorab	450.19	-0.392311	0.208436	-1.88216	0.0598136	0.319901
Atxn1	1547.94	-0.265845	0.141258	-1.88198	0.0598391	0.319901
Hsd17b11	241.56	0.619957	0.329493	1.88155	0.0598977	0.320005
Frrs1	1085.01	-0.2956	0.157192	-1.8805	0.0600401	0.320351
Fkbp3	297.404	-0.460924	0.245108	-1.88049	0.0600412	0.320351
Mlf2	3360.09	0.247608	0.131872	1.87763	0.0604313	0.32204
Clec16a	821.405	-0.312909	0.166654	-1.87759	0.0604369	0.32204
Cemip	478.301	-0.379277	0.202062	-1.87703	0.0605141	0.32224
Gsta4	1534.28	0.369543	0.196925	1.87656	0.0605783	0.322371
Ddx5	5244.94	-0.26523	0.14138	-1.876	0.0606546	0.322567
Kctd2	248.82	0.464623	0.247706	1.8757	0.0606963	0.322578
Rpl13a	622.73	0.396553	0.211468	1.87524	0.0607599	0.322705
Rp9	250.24	0.460675	0.245886	1.87353	0.0609953	0.323744
Bdp1	561.34	-0.373069	0.199323	-1.87168	0.0612509	0.324677
Chrac1	233.137	0.471519	0.251915	1.87174	0.0612426	0.324677
Guk1	265.574	0.453017	0.242111	1.87111	0.0613295	0.324873
Tubgcp6	874.591	0.298504	0.159562	1.87077	0.0613774	0.324873
Nme4	180.974	0.567615	0.303495	1.87026	0.0614474	0.324873
Ube2d2a	629.612	-0.342538	0.183133	-1.87043	0.0614244	0.324873
Polr2j	278.669	0.458495	0.245256	1.86946	0.0615592	0.324888
Islr	3806.02	-0.223993	0.119787	-1.86992	0.0614944	0.324888
Fam160b1	638.675	-0.351414	0.187984	-1.86938	0.0615699	0.324888
Rnf149	392.999	0.413561	0.221656	1.86578	0.062072	0.326588
Nenf	325.204	0.426188	0.228426	1.86576	0.0620744	0.326588
Eif3b	3752.02	0.282025	0.15118	1.86549	0.0621127	0.326588
Rcn3	1457.78	0.291378	0.156163	1.86586	0.0620604	0.326588
Gm7964	373.832	0.4513	0.241832	1.86617	0.0620175	0.326588
Rab3il1	212.274	-0.516301	0.276785	-1.86535	0.0621327	0.326588
Gm8615	256.267	-0.473634	0.254015	-1.86459	0.0622389	0.326935
Wdr19	297.624	-0.44422	0.238418	-1.8632	0.0624344	0.327572
Pak1ip1	575.516	0.335205	0.179995	1.8623	0.0625613	0.327572
Map1b	5990.35	-0.218774	0.117448	-1.86273	0.0625004	0.327572
Trap1	1021.41	0.282043	0.151435	1.86247	0.0625373	0.327572
Fam162a	885.054	0.346027	0.185738	1.86298	0.0624646	0.327572
Nek7	1341.18	-0.321066	0.172574	-1.86045	0.0628213	0.328722
Anapc2	1511.17	0.27379	0.147197	1.86003	0.062881	0.328823
Des	9286.99	0.219807	0.118203	1.85958	0.0629456	0.32895
Cpt2	297.077	-0.441562	0.237539	-1.8589	0.0630414	0.329028
Ppp1cc	282.979	0.439134	0.236203	1.85913	0.063008	0.329028
Zfp740	961.878	0.312522	0.168273	1.85724	0.0632776	0.330049
Parp8	344.794	-0.468859	0.252546	-1.85653	0.063378	0.330361
Tbcd	1200.93	0.270869	0.146006	1.85519	0.0635695	0.330927
Rps23	1170.01	0.350018	0.188687	1.85502	0.0635934	0.330927
Zfp131	315.038	-0.450289	0.242755	-1.85491	0.0636086	0.330927
Atp6v1g1	2177.16	0.249914	0.134803	1.85392	0.0637504	0.331403
Egln3	595.343	0.330322	0.178216	1.85349	0.063812	0.331403
Ccs	245.26	0.515733	0.27826	1.85342	0.0638221	0.331403
Arl4c	1660.16	0.255552	0.137934	1.85272	0.0639229	0.331534
Chd6	884.602	-0.343212	0.185272	-1.85248	0.0639567	0.331534
Ube2r2	1578.07	0.264297	0.142679	1.85239	0.0639696	0.331534
Spg7	516.226	0.352241	0.190248	1.85148	0.0641	0.331788
Nf1	2433.84	-0.260431	0.14064	-1.85176	0.0640604	0.331788
BC029722	408.759	-0.401613	0.217003	-1.85073	0.0642091	0.332141
Sos1	927.446	-0.363602	0.196971	-1.84597	0.0648967	0.335485
Dynap	613.975	-0.367922	0.199354	-1.84557	0.0649541	0.335569
Rusc2	1277.47	-0.284511	0.154201	-1.84507	0.0650273	0.335734
Rbms3	641.129	-0.355633	0.192803	-1.84454	0.0651041	0.335917
Prag1	256.359	0.468608	0.254122	1.84403	0.0651788	0.33609
Ing5	329.343	0.414225	0.224716	1.84333	0.0652812	0.336405
Mier1	493.909	-0.527579	0.286334	-1.84253	0.0653972	0.336789
E2f1	593.901	0.344739	0.187172	1.84183	0.0654999	0.337105
Ssx2ip	285.584	0.431622	0.234531	1.84037	0.0657145	0.337357
Tgoln1	1596.97	-0.26503	0.143961	-1.84098	0.0656242	0.337357
Lrrn1	351.376	-0.411994	0.223836	-1.84061	0.0656795	0.337357
Hnrnpm	1674.5	0.28717	0.156039	1.84037	0.0657136	0.337357
Sfrp2	1862.58	-0.297715	0.161803	-1.83999	0.0657703	0.33743
P3h3	267.006	0.446302	0.242786	1.83825	0.0660256	0.338527
Farp2	405.238	-0.392139	0.213466	-1.83701	0.0662083	0.339036
Nae1	239.835	-0.508642	0.276857	-1.8372	0.0661797	0.339036
Trip12	4558.1	-0.217744	0.118596	-1.83601	0.0663557	0.339578
Ap5m1	231.096	-0.578807	0.315499	-1.83458	0.0665685	0.340453
Jund	1421.95	0.282758	0.154174	1.83402	0.0666504	0.340657
Vps4b	700.358	-0.471154	0.256997	-1.83331	0.066757	0.340776
Rad23b	3897.58	0.244645	0.133445	1.8333	0.0667573	0.340776
Msl1	1140.05	0.273107	0.149016	1.83274	0.0668412	0.34099
Odf2	911.503	0.290322	0.158548	1.83112	0.067082	0.341577
Dmtf1	404.972	-0.398518	0.217622	-1.83124	0.0670653	0.341577
Naglu	514.538	-0.360446	0.196832	-1.83124	0.0670651	0.341577
Nkd2	344.859	-0.409313	0.223647	-1.83018	0.0672236	0.342033
Zc3h13	694.992	0.310697	0.169783	1.82996	0.0672555	0.342033
Hnrnpa0	1820.35	0.306687	0.167685	1.82894	0.0674079	0.342594
Brca2	240.717	-0.54235	0.296996	-1.82612	0.0678323	0.344535
Hspd1	2381.23	0.289285	0.158619	1.82377	0.0681872	0.344698
Traf2	371.913	0.39175	0.214685	1.82477	0.0680357	0.344698
Srm	884.37	0.334336	0.183202	1.82496	0.0680067	0.344698
Slain2	985.66	-0.296963	0.162889	-1.8231	0.0682876	0.344698
Dusp11	1640.2	-0.279866	0.153419	-1.8242	0.0681221	0.344698
Adgrl1	1783.97	0.242302	0.132729	1.82554	0.0679195	0.344698
Sqstm1	8931.27	0.255223	0.139964	1.82349	0.0682288	0.344698
Mbtd1	327.445	-0.427128	0.234153	-1.82414	0.0681303	0.344698
Rbm25	1151.29	-0.332137	0.182166	-1.82327	0.0682629	0.344698
Kctd17	1786.07	0.285599	0.156553	1.82429	0.0681079	0.344698
Ncoa2	875.707	-0.301959	0.165816	-1.82105	0.0685988	0.344985
Pde4b	305.288	-0.428705	0.235368	-1.82142	0.0685426	0.344985
Pms2	225.705	0.498567	0.273761	1.82118	0.06858	0.344985
Sumf1	734.158	0.308621	0.169379	1.82207	0.068444	0.344985
Adgra2	641.654	0.324118	0.177938	1.82152	0.0685271	0.344985
Siah1a	254.51	-0.467359	0.256482	-1.82219	0.068426	0.344985
Rps3a1	925.06	0.287551	0.158153	1.81818	0.0690362	0.346757
Nfic	4160.18	0.243483	0.133908	1.81828	0.0690206	0.346757
Txnrd1	3587.93	0.26464	0.145622	1.81731	0.069169	0.347184
Hells	362.908	-0.523769	0.288249	-1.81707	0.0692065	0.347184
Fxr1	1064.97	-0.343002	0.188871	-1.81607	0.0693599	0.347707
Dvl2	903.11	0.369473	0.203473	1.81583	0.0693961	0.347707
Eloc	389.353	-0.409167	0.225547	-1.81411	0.0696608	0.348447
Antxr1	1786.1	-0.292258	0.161065	-1.81454	0.0695953	0.348447
Sun2	1962.15	0.235894	0.130038	1.81403	0.0696724	0.348447
Ube2d3	2679.99	-0.25235	0.139188	-1.81302	0.0698289	0.348752
Nqo1	1057.91	0.292482	0.161342	1.81281	0.0698618	0.348752
Fkbp2	207.553	0.511892	0.282325	1.81313	0.0698119	0.348752
Nisch	6603.82	-0.244435	0.134878	-1.81226	0.0699453	0.348955
Hspa4	4128.51	0.241816	0.133601	1.80999	0.0702975	0.350195
Drosha	1728.52	0.258012	0.14252	1.81035	0.0702419	0.350195
Dusp5	435.177	0.400933	0.221531	1.80982	0.0703229	0.350195
Rnf14	906.273	-0.36912	0.204076	-1.80874	0.070492	0.350823
Eef1a1	48385.9	0.177622	0.0982209	1.80839	0.0705453	0.350873
Plekhg3	408.882	0.373853	0.206812	1.80769	0.0706546	0.350988
Klf9	522.618	-0.353938	0.195769	-1.80794	0.0706158	0.350988
Ccm2	576.201	0.372643	0.20634	1.80597	0.0709233	0.352108
Atf6	1793.87	-0.250533	0.13876	-1.80551	0.0709947	0.352189
Tsen34	614.367	0.457047	0.253168	1.80531	0.0710261	0.352189
Tmem131	1875.5	-0.25499	0.141296	-1.80465	0.0711297	0.352488
Arpc1b	2898.39	0.238665	0.132298	1.80399	0.0712334	0.352573
Papola	2169.34	-0.286512	0.158808	-1.80413	0.0712105	0.352573
H2az2	374.481	0.393235	0.218105	1.80296	0.0713943	0.353155
Zgrf1	208.224	-0.502304	0.278792	-1.80172	0.0715899	0.353478
Usp31	526.519	-0.38263	0.212306	-1.80225	0.0715055	0.353478
Casc3	937.617	0.281286	0.1561	1.80196	0.0715517	0.353478
Stk3	379.781	-0.45294	0.25149	-1.80102	0.071699	0.353765
Fmnl3	2692.87	0.220549	0.122473	1.8008	0.0717351	0.353765
Chordc1	506.786	-0.427692	0.237607	-1.8	0.0718605	0.353955
Adprh	812.274	0.345849	0.192114	1.80023	0.0718242	0.353955
Tpst2	1167.03	0.276181	0.153555	1.79858	0.0720855	0.354849
Tmem123	2960.63	-0.24563	0.13664	-1.79764	0.072234	0.355365
Hras	625.818	0.447387	0.248936	1.7972	0.0723044	0.355496
Npm3	354.007	0.421513	0.234751	1.79557	0.0725625	0.356544
Bcap31	1521.91	0.294207	0.163875	1.79531	0.0726049	0.356544
Cops6	876.747	0.321341	0.179098	1.79422	0.0727779	0.356829
Ilf3	1710.03	0.245089	0.136607	1.79412	0.0727945	0.356829
Cndp2	573.854	0.401078	0.223523	1.79435	0.0727575	0.356829
Akap1	729.446	0.342741	0.191091	1.79361	0.072876	0.357014
Ticrr	388.4	0.403457	0.225062	1.79265	0.0730293	0.357331
Adam9	2438.67	-0.324711	0.181218	-1.79183	0.0731603	0.357331
Fyn	548.691	0.366977	0.204793	1.79194	0.0731421	0.357331
Pnpt1	250.325	-0.466084	0.259999	-1.79264	0.0730303	0.357331
Dnm1l	1003.02	-0.334156	0.186476	-1.79195	0.0731412	0.357331
Tcp11l1	327.028	-0.431086	0.240658	-1.79128	0.0732481	0.357546
H3f3b	4290.03	0.326211	0.182236	1.79004	0.0734469	0.358301
Parl	548.524	0.429092	0.239754	1.78972	0.0734992	0.358342
Rbm15b	1263.01	0.257922	0.144194	1.78871	0.0736611	0.358916
Arhgap21	1967.31	-0.241778	0.1352	-1.7883	0.0737281	0.359012
Nexn	178.577	-0.577793	0.323303	-1.78716	0.0739123	0.359012
Micu2	715.323	0.353287	0.197645	1.78748	0.0738596	0.359012
Cpox	482.954	0.344239	0.192612	1.78722	0.0739024	0.359012
Paxbp1	288.008	-0.444984	0.248918	-1.78767	0.0738285	0.359012
H2-T23	239.427	0.458595	0.256635	1.78695	0.0739454	0.359012
Slc4a7	1011.11	-0.316442	0.177113	-1.78666	0.0739922	0.359025
Ints2	608.36	-0.338178	0.18932	-1.78628	0.0740543	0.359032
Pdk2	203.018	-0.505959	0.283274	-1.78611	0.0740818	0.359032
Tmem11	363.253	0.47	0.263201	1.7857	0.074147	0.359135
Ric1	781.234	-0.320384	0.179454	-1.78533	0.074208	0.359216
Phc2	2361.6	0.251924	0.141135	1.78498	0.074264	0.359273
Rtkn	497.02	0.371704	0.208331	1.7842	0.0743912	0.359462
Ctu2	222.553	0.472943	0.265047	1.78437	0.0743635	0.359462
Ereg	399.639	-0.476904	0.267383	-1.7836	0.0744882	0.359489
Ddit3	356.526	0.40994	0.229816	1.78377	0.0744606	0.359489
Nlk	373.523	-0.448059	0.251246	-1.78335	0.0745294	0.359489
Tnrc6a	946.724	-0.296776	0.166481	-1.78265	0.074644	0.359829
Zfp213	228.139	0.470213	0.263937	1.78154	0.0748246	0.360486
Igfbp2	2377.79	0.259332	0.145645	1.78057	0.0749822	0.360605
Steap2	961.718	-0.290428	0.163063	-1.78107	0.0749003	0.360605
Rps15	4961.91	0.269286	0.151234	1.78059	0.0749794	0.360605
Gins2	236.616	0.474098	0.266389	1.77972	0.0751219	0.361064
Hmox2	502.145	0.396434	0.223167	1.7764	0.0756672	0.36347
Ube2g1	470.085	-0.499745	0.281409	-1.77587	0.0757546	0.363676
Nphp1	392.012	0.372267	0.209693	1.77529	0.0758492	0.363915
Tab2	1363.48	-0.293039	0.165096	-1.77496	0.0759044	0.363966
Ldha	9030.16	0.216675	0.122105	1.77451	0.0759793	0.36411
Ints1	1966.7	0.2312	0.13033	1.77397	0.0760689	0.364325
Gng5	230.87	-0.470939	0.265632	-1.7729	0.0762455	0.364742
Mapk8	352.848	-0.442091	0.24935	-1.77297	0.0762334	0.364742
Cep250	978.176	0.39395	0.222305	1.77211	0.0763761	0.364938
Dbnl	1397.95	0.270878	0.152842	1.77227	0.0763493	0.364938
Gpr176	264.009	-0.466361	0.263325	-1.77105	0.0765524	0.365352
Mgat1	1190.94	0.272859	0.154057	1.77116	0.0765349	0.365352
Ufc1	520.258	0.339195	0.191683	1.76956	0.0768007	0.366161
Rnf24	569.208	-0.33989	0.192083	-1.76949	0.076812	0.366161
Trafd1	425.448	0.356846	0.201758	1.76869	0.0769458	0.36637
Cops3	790.34	-0.302394	0.170946	-1.76894	0.0769031	0.36637
Vdac1	3705.22	0.213262	0.1206	1.76834	0.0770044	0.366435
Bola2	242.16	0.470661	0.266318	1.76729	0.0771803	0.366733
Pmp22	1098.53	-0.293166	0.165897	-1.76716	0.0772023	0.366733
Sap18	406.715	0.381442	0.215804	1.76754	0.0771384	0.366733
mt-Rnr1	379.474	-1.81197	1.02564	-1.76667	0.0772836	0.366905
Ing1	270.808	0.425224	0.240833	1.76564	0.0774561	0.367296
Hspa1b	192.84	-0.572713	0.324334	-1.76581	0.077427	0.367296
Tomm7	270.46	0.449249	0.254647	1.7642	0.0776978	0.368228
Zfp318	547.809	-0.362153	0.205383	-1.76331	0.0778489	0.36873
Gyg	467.537	-0.425598	0.241421	-1.76289	0.0779187	0.368845
Gtf3c3	479.915	-0.365258	0.207433	-1.76085	0.0782644	0.370267
Ccdc50	1065.52	-0.282974	0.16077	-1.76011	0.0783887	0.370639
Cox5b	638.311	0.379779	0.215846	1.75949	0.078494	0.370697
Epm2aip1	435.055	-0.383189	0.21779	-1.75944	0.0785028	0.370697
Vps52	754.934	0.305769	0.173808	1.75924	0.0785374	0.370697
Wdr82	1238.43	0.27095	0.154059	1.75874	0.0786221	0.370881
Acsl5	666.929	0.307766	0.175076	1.7579	0.0787639	0.371335
Nsfl1c	853.172	0.330106	0.187876	1.75704	0.078911	0.371598
Chmp1b	232.162	-0.50935	0.289872	-1.75716	0.078891	0.371598
Timmdc1	309.557	0.403503	0.229755	1.75623	0.0790491	0.372033
Gcn1	2737.49	0.213848	0.121802	1.7557	0.0791395	0.372244
Srpr	1410.71	0.247603	0.141154	1.75413	0.079408	0.372467
Akap10	365	-0.386329	0.220245	-1.75409	0.0794156	0.372467
Aatf	478.34	0.342195	0.195043	1.75446	0.0793513	0.372467
Pdlim2	1732.13	0.248098	0.141377	1.75487	0.0792807	0.372467
Abcb7	252.712	-0.631922	0.360198	-1.75437	0.0793668	0.372467
Hbp1	726.359	-0.302997	0.172779	-1.75366	0.0794884	0.372594
2810004N23Rik	362.964	0.374223	0.213514	1.75269	0.0796556	0.37307
Cchcr1	321.68	0.439927	0.251023	1.75254	0.0796817	0.37307
Fbxo28	573.498	-0.457397	0.261083	-1.75192	0.0797874	0.37335
Amer1	296.702	-0.55748	0.318266	-1.75162	0.0798397	0.37338
Siva1	214.163	0.49727	0.283939	1.75132	0.0798901	0.373401
Ash2l	1049.95	0.264974	0.151358	1.75064	0.0800083	0.373739
Atg9a	474.736	-0.356471	0.203656	-1.75036	0.080056	0.373748
Wdr26	2129.54	-0.234976	0.134283	-1.74986	0.0801418	0.373934
Proser1	387.691	-0.397815	0.227584	-1.74799	0.0804658	0.375108
Rapgef6	407.297	-0.397216	0.227257	-1.74788	0.0804855	0.375108
Tpt1-ps3	314.874	0.397547	0.22773	1.7457	0.0808636	0.376414
Syncrip	1190.91	-0.323498	0.185337	-1.74546	0.0809046	0.376414
Wdr33	1149.54	0.269446	0.154337	1.74583	0.0808408	0.376414
Atxn10	2167.89	-0.227849	0.130564	-1.74511	0.0809658	0.376484
Taf6	537.833	0.334254	0.19161	1.74445	0.0810812	0.376806
Aplp2	2360.04	0.218935	0.12553	1.74408	0.0811454	0.376888
Slc44a2	3650.28	-0.210526	0.120766	-1.74326	0.0812879	0.37691
Marf1	1012.61	-0.291398	0.167157	-1.74326	0.0812889	0.37691
Slc29a1	5530.7	0.198255	0.113698	1.74369	0.0812128	0.37691
Emb	219.708	-0.469543	0.269421	-1.74278	0.0813713	0.377078
Dgcr6	288.234	0.418907	0.240408	1.74248	0.0814237	0.377106
Pid1	284.78	-0.429751	0.246911	-1.74051	0.0817698	0.377177
Trp53bp2	480.159	0.334292	0.192111	1.7401	0.0818415	0.377177
Fam3c	666.058	0.305873	0.175785	1.74004	0.0818516	0.377177
Mkrn1	458.449	0.341949	0.196406	1.74103	0.0816782	0.377177
Sbf2	1015.63	-0.351251	0.201866	-1.74002	0.081856	0.377177
Rbmxl1	217.399	0.45288	0.26015	1.74084	0.0817111	0.377177
Ubl5	581.229	0.324238	0.186258	1.7408	0.0817192	0.377177
Cdk1	997.536	0.269691	0.154948	1.74053	0.0817663	0.377177
Mustn1	324.71	-0.430792	0.247334	-1.74174	0.0815533	0.377177
Scarb2	1433.28	-0.259416	0.149197	-1.73875	0.0820787	0.377989
Cdc45	355.762	0.373147	0.214672	1.73822	0.0821722	0.378206
Oaz1	871.595	0.328682	0.189178	1.73742	0.0823134	0.378642
Vti1b	559.281	0.326733	0.188191	1.73617	0.0825329	0.379437
Lss	499.354	0.340012	0.196038	1.73442	0.0828438	0.380651
Polk	449.729	-0.356767	0.205956	-1.73224	0.0832305	0.382212
Hsph1	1442.4	0.249222	0.143903	1.73188	0.0832956	0.382296
Rassf5	411.658	-0.360862	0.208478	-1.73094	0.0834632	0.382418
Cenpc1	318.164	-0.508885	0.293926	-1.73134	0.0833918	0.382418
Ddx52	417.569	-0.364994	0.210929	-1.73041	0.0835572	0.382418
Efnb1	363.878	0.39428	0.227777	1.73099	0.083453	0.382418
Taf1	1034.93	-0.364203	0.210464	-1.73048	0.0835451	0.382418
Nosip	460.862	0.396639	0.229263	1.73006	0.0836193	0.382488
Prpf38b	662.035	-0.324352	0.187882	-1.72636	0.084283	0.383567
Pkn2	1063.95	-0.277325	0.160697	-1.72577	0.0843891	0.383567
Eif3f	1495.94	0.327021	0.189332	1.72723	0.0841258	0.383567
Srprb	910.878	0.298662	0.172975	1.72662	0.0842358	0.383567
Gas2l3	395.862	0.386699	0.223808	1.72781	0.0840218	0.383567
Eftud2	2087.05	0.237612	0.137618	1.72661	0.0842384	0.383567
Brf1	498.204	0.348566	0.201797	1.72731	0.0841124	0.383567
Arhgef40	1561.62	0.280951	0.162553	1.72836	0.0839234	0.383567
Cggbp1	1152.16	-0.27709	0.16057	-1.72566	0.0844087	0.383567
Ndufa2	291.854	0.438848	0.254157	1.72668	0.0842244	0.383567
Lzts2	1328.96	0.286146	0.165825	1.72559	0.0844205	0.383567
Elf4	522.552	0.333668	0.19324	1.7267	0.0842209	0.383567
Zfp317	395.523	-0.368584	0.213674	-1.72499	0.08453	0.38385
Tpp2	1213.47	-0.289375	0.167924	-1.72325	0.084843	0.383951
Alg2	505.392	-0.356683	0.206916	-1.7238	0.0847438	0.383951
Mosmo	245.135	-0.47102	0.273366	-1.72303	0.0848823	0.383951
Gins3	193.704	0.469766	0.272619	1.72316	0.084859	0.383951
Anxa8	1619.65	0.240183	0.139383	1.72318	0.0848552	0.383951
Cct5	3746.55	0.217439	0.126163	1.72347	0.0848029	0.383951
Crim1	1773.85	-0.29809	0.17295	-1.72356	0.0847865	0.383951
Mettl4	296.153	-0.428004	0.248512	-1.72226	0.0850218	0.384368
Nuf2	426.315	0.361892	0.210288	1.72094	0.0852626	0.38455
Rpl21	884.48	0.277204	0.161009	1.72166	0.0851306	0.38455
Gxylt2	874.016	-0.283115	0.164529	-1.72076	0.0852941	0.38455
Supt6	2835.35	0.227952	0.132474	1.72073	0.0852999	0.38455
Cdca2	521.778	0.351071	0.203967	1.72121	0.0852121	0.38455
Uprt	184.443	-0.584328	0.339631	-1.72048	0.0853454	0.38455
Tmem150a	572.098	-0.354094	0.20591	-1.71966	0.0854951	0.384568
Insr	887.638	-0.28328	0.164724	-1.71973	0.0854818	0.384568
Limd2	469.508	0.353436	0.205556	1.71942	0.0855383	0.384568
Riok2	389.849	-0.583793	0.339519	-1.71947	0.0855285	0.384568
Sdcbp	1275.57	-0.298038	0.173473	-1.71807	0.0857847	0.385326
Eif4ebp2	2079.92	0.239474	0.139393	1.71797	0.0858016	0.385326
Pak4	398.178	0.390409	0.227303	1.71757	0.0858748	0.385372
Hmga1b	573.872	0.495502	0.288563	1.71714	0.0859537	0.385372
Ehd3	721.819	-0.305184	0.177715	-1.71726	0.0859309	0.385372
Sc5d	589.465	-0.316035	0.184197	-1.71574	0.0862098	0.386307
Rala	538.499	0.320981	0.187216	1.7145	0.0864371	0.387113
Zkscan3	465.105	-0.372733	0.217538	-1.71342	0.0866356	0.387788
Gpam	717.676	-0.34448	0.201108	-1.71291	0.0867286	0.387991
Rprl3	1285.04	-0.472934	0.276147	-1.71262	0.0867828	0.388021
Abca5	485.55	-0.348375	0.20365	-1.71066	0.0871448	0.388836
G2e3	324.797	-0.414187	0.242084	-1.71092	0.0870952	0.388836
Hectd1	3085.56	-0.279651	0.163501	-1.71039	0.0871946	0.388836
Tmem14c	614.896	0.309892	0.181126	1.71092	0.0870957	0.388836
Brwd1	1078.22	-0.317956	0.185903	-1.71033	0.087204	0.388836
Wapl	861.618	-0.302733	0.177071	-1.70967	0.0873271	0.389172
Arl5b	367.396	-0.400468	0.234327	-1.70901	0.0874485	0.389287
Tmem64	2398.73	-0.252206	0.147563	-1.70914	0.0874252	0.389287
Rmrp	22001.4	0.196023	0.114808	1.7074	0.0877481	0.389387
Cep162	231.783	-0.487054	0.285235	-1.70756	0.0877188	0.389387
Zbtb1	592.979	-0.329829	0.193113	-1.70796	0.0876436	0.389387
Gnl3	891.298	-0.393609	0.230539	-1.70735	0.0877579	0.389387
Fez2	495.257	0.325125	0.190417	1.70744	0.0877401	0.389387
Hnrnpul2	748.989	0.306376	0.179326	1.70849	0.0875464	0.389387
H2bc6	223.811	0.655643	0.384181	1.7066	0.0878968	0.389791
Ddx18	613.464	0.309998	0.181914	1.70409	0.0883642	0.390163
Efcab14	735.244	-0.3011	0.176611	-1.70488	0.0882177	0.390163
Ccnd1	5272.93	0.200888	0.117884	1.70412	0.0883582	0.390163
Slc20a2	908.523	0.280279	0.164386	1.70501	0.088193	0.390163
Ctdnep1	1509.91	0.276638	0.162225	1.70528	0.0881429	0.390163
Dad1	973.091	-0.414644	0.243253	-1.70458	0.0882728	0.390163
Fam91a1	2387.74	-0.242578	0.142289	-1.70483	0.0882259	0.390163
Osbp	1359.77	0.27295	0.160147	1.70437	0.0883121	0.390163
Tmem259	1329.06	0.25313	0.148575	1.70372	0.088434	0.39026
Chtop	1458.6	0.24102	0.141527	1.703	0.0885675	0.390426
Ak3	741.933	-0.345738	0.203001	-1.70314	0.0885424	0.390426
Cd47	1163.1	-0.287566	0.168911	-1.70247	0.0886664	0.39065
Leng8	652.224	-0.333465	0.195906	-1.70217	0.088724	0.390693
Rrp12	674.64	0.298797	0.175633	1.70126	0.088895	0.391234
Ppp1r14b	1610.18	0.307104	0.180573	1.70072	0.0889954	0.391464
Mtss1	2195.33	-0.223152	0.131309	-1.69944	0.089236	0.392311
Ube2w	291.553	-0.646549	0.380662	-1.69848	0.0894163	0.392679
Tmem140	374.05	-0.393703	0.231776	-1.69864	0.0893876	0.392679
Rps3a3	1252.36	-0.258512	0.152242	-1.69804	0.0895005	0.392837
Bloc1s5	178.059	0.484324	0.285316	1.6975	0.0896018	0.39307
Nefl	600.793	0.325037	0.191535	1.69701	0.0896941	0.39324
Xrcc6	403.903	0.360696	0.212576	1.69679	0.0897371	0.39324
Trim3	696.178	0.307171	0.181157	1.6956	0.0899612	0.393798
Homer1	204.313	-0.478759	0.282328	-1.69576	0.0899319	0.393798
Ttc19	314.634	-0.400923	0.236493	-1.69529	0.0900206	0.393846
Hk2	2052.78	0.231445	0.136565	1.69475	0.090122	0.394078
Kras	565.055	-0.351089	0.207283	-1.69376	0.0903106	0.394338
Flii	2611.37	0.209201	0.123503	1.69389	0.0902855	0.394338
Aurkb	557.564	0.339764	0.200607	1.69368	0.0903267	0.394338
Atp1a1	3733.24	0.242148	0.143032	1.69296	0.0904636	0.394537
Clta	2016.69	0.234939	0.138777	1.69293	0.0904692	0.394537
Trim24	461.847	-0.429611	0.253884	-1.69215	0.0906165	0.394545
Mlkl	568.691	0.309769	0.183053	1.69223	0.0906016	0.394545
Taf8	294.987	0.438587	0.259125	1.69257	0.0905383	0.394545
Cd2bp2	657.143	0.376535	0.222582	1.69167	0.0907085	0.394642
Sptssa	281.673	-0.412493	0.243858	-1.69153	0.0907356	0.394642
Mapre1	2612.42	0.218938	0.129458	1.69119	0.0907997	0.39471
Tiparp	629.897	-0.353681	0.2092	-1.69064	0.0909064	0.394752
Ostm1	541.279	-0.435745	0.257729	-1.69071	0.0908927	0.394752
Aimp1	406.972	0.355253	0.210305	1.68922	0.0911763	0.395713
Camk2d	1280.78	-0.255158	0.15115	-1.68811	0.0913895	0.396427
Far1	514.71	-1.40496	0.832535	-1.68757	0.0914936	0.396667
Nuak2	344.204	0.368413	0.218399	1.68688	0.0916263	0.397031
Laptm4a	4056.45	-0.213936	0.126904	-1.68581	0.0918318	0.39771
Fgd6	229.26	-0.44666	0.265085	-1.68497	0.0919944	0.397779
Slc38a6	263.392	-0.474099	0.28133	-1.68521	0.0919488	0.397779
Grk6	829.593	0.294614	0.1748	1.68544	0.0919037	0.397779
Zbtb11	345.606	-0.383955	0.227912	-1.68466	0.0920535	0.397792
Fth1	17034.2	0.227775	0.135222	1.68445	0.0920951	0.397792
Naa60	451.468	-0.341882	0.203053	-1.68371	0.0922378	0.398197
Apbb2	2354.65	-0.247782	0.147309	-1.68206	0.0925564	0.399356
Med14	1287.61	-0.29096	0.173003	-1.68182	0.0926043	0.399356
Actr1b	1691.61	0.228464	0.135895	1.68118	0.0927276	0.399676
Dennd1b	307.555	-0.423704	0.252206	-1.67999	0.0929592	0.400039
Nans	842.141	0.291957	0.173751	1.68032	0.092896	0.400039
Atxn7l3	1100.92	0.250052	0.148839	1.68002	0.0929534	0.400039
Rad51ap1	185.376	0.472689	0.281458	1.67943	0.0930683	0.400227
Taok2	1179.46	0.250562	0.14921	1.67926	0.0931012	0.400227
Fbn1	8211.51	0.197504	0.117653	1.6787	0.0932096	0.400441
Tpi1	7564.38	0.236319	0.140792	1.6785	0.0932493	0.400441
U2af1	550.677	0.308082	0.183674	1.67733	0.0934784	0.401006
mt-Rnr2	489.453	-1.41581	0.844089	-1.67732	0.0934795	0.401006
Atat1	259.055	-0.438322	0.261394	-1.67686	0.0935695	0.401181
Cep85	404.013	0.345361	0.206116	1.67556	0.093824	0.401478
Ift122	555.571	0.309907	0.184964	1.6755	0.0938359	0.401478
Cox6b1	1458.35	0.254032	0.151579	1.6759	0.0937579	0.401478
Hmgn1	1826.25	0.343364	0.2049	1.67576	0.0937853	0.401478
Katnbl1	219.287	-0.527928	0.315304	-1.67434	0.0940631	0.402138
Snx21	282.075	-0.405669	0.242323	-1.67409	0.0941138	0.402138
Ptgfrn	3239.07	0.1979	0.118223	1.67396	0.0941385	0.402138
Emc4	581.05	0.30375	0.181566	1.67295	0.0943377	0.40235
Srxn1	1578.54	0.247991	0.148191	1.67345	0.0942378	0.40235
Ndufs6	411.119	0.347134	0.207529	1.6727	0.0943858	0.40235
Polr3d	507.317	0.315879	0.188806	1.67304	0.0943195	0.40235
Rfwd3	562.466	0.319702	0.191173	1.67232	0.0944611	0.402461
Fasn	7565.58	0.187364	0.112082	1.67168	0.094588	0.402791
Cux1	3047.66	-0.206291	0.123455	-1.67098	0.0947248	0.403162
Ccdc102a	587.058	0.306	0.183181	1.67048	0.0948245	0.403376
Rps6kb1	548.036	-0.323952	0.193961	-1.6702	0.0948806	0.403404
Krcc1	244.374	-0.43236	0.259066	-1.66892	0.0951336	0.404057
Mybbp1a	4593.79	0.192198	0.115158	1.669	0.0951178	0.404057
Exoc6b	766.073	-0.31775	0.19048	-1.66816	0.0952849	0.404295
Zkscan8	291.738	-0.42535	0.254985	-1.66814	0.0952888	0.404295
Npnt	2045.53	-0.245957	0.14753	-1.66717	0.0954812	0.404543
Klf3	1664.67	-0.243992	0.146329	-1.66742	0.0954309	0.404543
Zfhx3	3449.33	-0.198649	0.119159	-1.66709	0.0954963	0.404543
Yme1l1	1142.41	-1.05328	0.632193	-1.66607	0.0956999	0.404563
Vps37b	440.967	0.336386	0.201904	1.66607	0.0956992	0.404563
Med4	276.789	0.440076	0.264101	1.66632	0.0956504	0.404563
Eif3l	2978.01	0.206786	0.124068	1.66671	0.0955711	0.404563
Supt5	1674.32	0.223854	0.134404	1.66553	0.0958074	0.404597
Cbarp	278.756	-0.412059	0.247386	-1.66566	0.0957821	0.404597
Jtb	212.376	-0.539394	0.323956	-1.66503	0.0959075	0.40481
Asf1b	714.206	0.296982	0.178397	1.66472	0.0959685	0.404858
Atp2b1	1183.43	-0.269256	0.1618	-1.66413	0.096086	0.405086
Phf5a	627.825	0.304345	0.182905	1.66395	0.096122	0.405086
Supt4a	310.109	0.41461	0.24921	1.6637	0.096173	0.405091
Rpl5	909.09	0.463637	0.27881	1.66292	0.0963294	0.405121
Capza2	1465.96	-0.283201	0.17029	-1.66305	0.0963023	0.405121
Gpc6	582.028	-0.315906	0.189955	-1.66306	0.0963014	0.405121
Nop9	581.528	0.32644	0.196346	1.66257	0.0963978	0.405199
Opa3	603.191	0.305372	0.183704	1.66231	0.0964508	0.405213
Lix1l	1411.85	0.256841	0.154533	1.66205	0.0965028	0.405222
Crcp	261.729	0.41139	0.247613	1.66142	0.0966285	0.405541
Ube2c	581.43	0.352782	0.212464	1.66044	0.096827	0.406164
Telo2	277.287	0.408411	0.246313	1.6581	0.0972977	0.407929
Pcyox1l	220.372	0.452753	0.2731	1.65783	0.0973519	0.407946
Mfn2	1846.36	0.252828	0.152574	1.65708	0.0975032	0.40837
Hs2st1	1683.97	-0.234245	0.141429	-1.65627	0.0976664	0.408393
Stx7	546.054	-0.362985	0.219236	-1.65568	0.0977869	0.408393
Pafah1b1	2654.5	-0.290131	0.175159	-1.65638	0.097644	0.408393
Mrps6	596.993	0.395096	0.238636	1.65564	0.0977942	0.408393
Map4k3	425.208	-0.374986	0.2265	-1.65557	0.0978096	0.408393
Atp6ap2	909.778	-0.304732	0.18394	-1.65669	0.0975812	0.408393
Zfyve16	418.323	-0.428912	0.259134	-1.65518	0.0978888	0.408418
Polr2g	278.715	0.449956	0.271909	1.6548	0.0979642	0.408418
Ammecr1	942.148	-0.402156	0.243025	-1.6548	0.0979661	0.408418
Cnot6l	749.293	-0.373567	0.225876	-1.65386	0.0981558	0.408581
Ddx51	433.436	0.330723	0.199947	1.65405	0.0981174	0.408581
Dpp3	1113.14	0.269621	0.162993	1.65419	0.0980883	0.408581
Ptk7	1513.04	0.231886	0.140257	1.65329	0.0982717	0.408854
Vps26b	800.626	0.271502	0.164268	1.6528	0.0983712	0.40906
Ep300	3273.73	-0.207937	0.125831	-1.65251	0.0984304	0.409097
Helz	1241.54	-0.267569	0.162003	-1.65163	0.0986094	0.409632
Azin2	300.467	0.405546	0.24576	1.65017	0.0989076	0.409951
Tmem33	712.843	-0.315155	0.190953	-1.65043	0.0988543	0.409951
Neurl4	765.95	0.282779	0.171306	1.65072	0.098795	0.409951
Rnf44	714.831	-0.297131	0.180017	-1.65057	0.0988256	0.409951
R3hcc1	382.649	0.372972	0.226041	1.65002	0.0989382	0.409951
Prrg4	264.318	-0.505017	0.306147	-1.64959	0.0990264	0.410108
Sec11a	462.704	0.335276	0.203455	1.64791	0.0993707	0.411325
Pmpcb	883.531	0.273031	0.165748	1.64727	0.0995021	0.411448
Loxl3	1792.02	0.228949	0.138976	1.6474	0.0994762	0.411448
4632427E13Rik	178.022	-0.529951	0.321762	-1.64703	0.0995519	0.411448
Ttc5	276.163	0.391185	0.237655	1.64602	0.0997602	0.41189
Alg10b	1994.35	-0.244389	0.148471	-1.64603	0.099757	0.41189
Ccnb1	600.889	0.335321	0.203817	1.64521	0.0999271	0.41237
Pabpc1	18453.5	0.183989	0.111875	1.64459	0.100054	0.412477
Mcm4	1306.31	0.241199	0.146656	1.64467	0.100039	0.412477
Atmin	262.06	-0.420883	0.255966	-1.64429	0.100116	0.412523
Larp7	234.89	0.413501	0.251566	1.64371	0.100237	0.412811
Sec24a	785.28	-0.340299	0.207166	-1.64264	0.100458	0.413399
Prepl	701.76	-0.312226	0.190118	-1.64228	0.100532	0.413399
Twnk	434.131	0.333429	0.203015	1.64239	0.10051	0.413399
Zc3h14	1104.55	-0.274479	0.167236	-1.64127	0.100741	0.414052
Gtf2e1	430.839	0.349967	0.213377	1.64014	0.100976	0.414807
Fance	281.887	0.399301	0.243496	1.63987	0.101033	0.41483
Pitpnb	1217.65	0.244939	0.149406	1.63942	0.101126	0.415005
Ap1s1	1138.98	0.262079	0.159917	1.63885	0.101245	0.415283
Selenon	1327.43	-0.251501	0.153592	-1.63746	0.101535	0.41569
Nop53	663.737	0.344059	0.210126	1.63739	0.101548	0.41569
Mycbp2	1684.22	-0.227211	0.138764	-1.63739	0.101548	0.41569
Ier3ip1	273.166	-0.446099	0.272342	-1.63801	0.10142	0.41569
Scmh1	735.528	-0.283377	0.173148	-1.63662	0.10171	0.416142
Gm4737	258.906	0.422836	0.258405	1.63633	0.101771	0.416181
Chac1	428.085	-0.337987	0.206704	-1.63513	0.102023	0.416308
Ddx20	361.796	0.347092	0.212326	1.63472	0.102108	0.416308
Acaa1a	291.254	0.381824	0.233513	1.63512	0.102023	0.416308
Vat1	9326.25	0.192709	0.117884	1.63473	0.102105	0.416308
Efr3a	1631.49	-0.242708	0.148409	-1.6354	0.101966	0.416308
Ppp1r11	704.655	0.313494	0.19176	1.63482	0.102086	0.416308
Mafk	391.37	0.339311	0.207667	1.63392	0.102276	0.416572
Wtip	200.504	0.442297	0.270686	1.63399	0.102262	0.416572
[truncated: 53,292 more rows]

## Sheet: BRD9 100 uM CuSO4
	baseMean	log2FoldChange	lfcSE	stat	pvalue	padj
Gsta4	6764.12	1.18406	0.116165	10.193	2.13184e-24	2.48701e-20
Nid1	14520.5	0.912762	0.106683	8.55581	1.17041e-17	6.82702e-14
Igfbp5	21325.7	-0.835523	0.110099	-7.58884	3.22785e-14	1.2552e-10
Srxn1	3609.53	0.924369	0.127555	7.24681	4.26711e-13	1.2445e-09
Fndc1	916.022	-1.08488	0.151348	-7.16814	7.60247e-13	1.77381e-09
Aldh3a1	714.214	1.19295	0.176233	6.76918	1.29518e-11	2.51827e-08
Prl2c3	160.802	1.93728	0.297704	6.50739	7.64667e-11	1.26337e-07
Esd	7340.1	0.736683	0.113535	6.4886	8.6636e-11	1.26337e-07
Nqo1	1010.13	1.09664	0.170884	6.41744	1.38583e-10	1.79634e-07
Pgd	5451.73	0.764136	0.121479	6.29027	3.16909e-10	3.69706e-07
Gpr137b	1183.13	0.873532	0.139299	6.2709	3.58965e-10	3.80699e-07
Ttn	22935.3	-0.838401	0.138238	-6.06489	1.3204e-09	1.28365e-06
Slc48a1	3228.43	0.732361	0.122553	5.97587	2.28872e-09	2.05386e-06
H19	55612.4	-0.630549	0.106118	-5.94197	2.81622e-09	2.34672e-06
Ano5	174.168	-1.56418	0.264021	-5.92446	3.13331e-09	2.43688e-06
Ccdc141	771.634	-1.02188	0.175642	-5.81799	5.95604e-09	4.3427e-06
Dnm3os	652.437	-1.20224	0.209294	-5.74426	9.23212e-09	6.3354e-06
Lrrn1	2322.35	-0.664887	0.122866	-5.41146	6.2513e-08	3.86853e-05
Myc	2541.72	0.649627	0.120078	5.41006	6.30054e-08	3.86853e-05
Hmox1	1470.53	0.761451	0.141481	5.38201	7.36581e-08	4.29648e-05
Itgb7	351.286	1.08259	0.201519	5.37213	7.78114e-08	4.32261e-05
Sqstm1	21769.9	0.566452	0.109671	5.165	2.40436e-07	0.000127497
Fosl1	3407.71	0.597038	0.116522	5.12383	2.99392e-07	0.000151857
Rny3	358.243	-1.09733	0.220483	-4.97694	6.4598e-07	0.00030144
Cd200	435.237	-0.949861	0.19085	-4.97701	6.45738e-07	0.00030144
Cfh	284.971	-1.14003	0.230277	-4.95068	7.39545e-07	0.000331828
Txnrd1	10258	0.526195	0.107402	4.89931	9.61746e-07	0.000415545
Slc7a11	548.054	0.957831	0.197953	4.83867	1.3071e-06	0.000544592
Nptx1	1908.12	0.608987	0.127255	4.78555	1.70523e-06	0.000685971
Klf5	2195.13	0.595137	0.124983	4.76175	1.91918e-06	0.000746306
Gm28653	201.821	-1.16456	0.248104	-4.69384	2.68123e-06	0.00100901
Mt2	2798.68	0.573553	0.122795	4.67083	2.99978e-06	0.00109361
Fth1	25418.3	0.520306	0.112369	4.63032	3.65096e-06	0.00129067
Pdlim3	5054.75	-0.569856	0.124668	-4.57099	4.85419e-06	0.00166556
Dusp4	4503.72	0.515985	0.113833	4.53284	5.81965e-06	0.00193977
9330159F19Rik	229.326	-1.11507	0.248272	-4.4913	7.07885e-06	0.00229394
Ldha	11960.7	0.509423	0.114529	4.44799	8.66766e-06	0.00273289
Lrrc17	1356.67	-0.669886	0.151596	-4.4189	9.92035e-06	0.00304555
Trim16	1268.41	0.614069	0.14055	4.36906	1.24783e-05	0.0037326
Rny1	552.994	-0.888392	0.204109	-4.35254	1.34572e-05	0.00392479
Hmga1b	3508.59	0.530296	0.123147	4.30619	1.66088e-05	0.0046133
Slc22a23	580.504	0.722782	0.167823	4.30682	1.65616e-05	0.0046133
4632427E13Rik	341.948	-0.929143	0.21676	-4.28651	1.81499e-05	0.0049241
Ftl1	32099.4	0.484409	0.1143	4.23807	2.25454e-05	0.00578451
Mt1	5589.25	0.50279	0.118494	4.24315	2.204e-05	0.00578451
Kcnj2	702.921	-0.695714	0.164259	-4.23546	2.28088e-05	0.00578451
Abcc1	4542.1	0.510238	0.120835	4.22259	2.4151e-05	0.00594315
Sema6a	3128.2	-0.493806	0.117022	-4.21979	2.44532e-05	0.00594315
Gclc	1464.76	0.555187	0.132052	4.20431	2.61874e-05	0.00623475
Atp2b4	1598.93	-0.636078	0.151674	-4.19371	2.74433e-05	0.00640307
Notch3	1675.8	-0.586388	0.140755	-4.16602	3.09968e-05	0.00709037
Cpne2	1438.34	0.544097	0.132019	4.12135	3.76657e-05	0.00845016
Neat1	13419.9	-0.582136	0.143947	-4.04411	5.25229e-05	0.011561
Zfp36l2	5176.74	0.45824	0.113716	4.0297	5.58483e-05	0.0120653
Islr	821.648	-0.607695	0.151204	-4.01905	5.84328e-05	0.0123941
Tnik	760.679	-0.617593	0.154014	-4.00997	6.07252e-05	0.0126504
Gm43571	112.043	-1.26892	0.318975	-3.97813	6.94606e-05	0.0139712
Hmga2	8215.7	0.468147	0.1176	3.98083	6.86746e-05	0.0139712
G6pdx	3945.73	0.508719	0.128192	3.96841	7.23544e-05	0.0143066
Ccdc73	269.843	-0.953699	0.246717	-3.86556	0.000110834	0.0215499
Gstm1	1120.02	0.575238	0.149589	3.84547	0.000120321	0.023011
Ryr1	350.967	-0.75504	0.197507	-3.82285	0.00013192	0.0248222
Dpy19l4	916.006	-0.62953	0.165351	-3.80724	0.000140529	0.0257448
Gcc2	656.597	-0.798373	0.209767	-3.80599	0.000141237	0.0257448
Vps37b	1222.99	0.556857	0.146685	3.79628	0.000146886	0.0262913
Amn1	376.93	-0.785819	0.207167	-3.79316	0.000148742	0.0262913
Smyd1	380.012	-0.750603	0.199201	-3.76807	0.000164515	0.0280024
Ier2	1368.82	0.509024	0.135083	3.76824	0.000164403	0.0280024
Lifr	2307.08	-0.463927	0.123176	-3.76639	0.000165623	0.0280024
Gpr137b-ps	660.954	0.639002	0.17111	3.73445	0.000188125	0.0313523
Filip1l	2314.03	-0.597472	0.161375	-3.70239	0.000213577	0.0350928
Hdac9	519.168	-0.655225	0.177355	-3.69442	0.000220386	0.0357086
Gulp1	238.264	-0.87305	0.237796	-3.67142	0.000241205	0.0385466
Sytl5	468.302	-0.74393	0.204741	-3.63351	0.000279591	0.0440772
Lce1g	77.8287	1.36828	0.37909	3.60939	0.000306922	0.0477407
Gclm	1133.37	0.503912	0.139787	3.60485	0.000312332	0.047943
Ngf	813.922	0.591079	0.164371	3.596	0.000323149	0.0479793
Peg3	7910.3	-0.48087	0.133619	-3.59882	0.000319666	0.0479793
Pfkl	2930.04	0.424749	0.118163	3.59459	0.000324907	0.0479793
Trps1	1148.41	-0.54664	0.152261	-3.59016	0.000330479	0.0481921
Kif21b	365.641	-0.717858	0.200654	-3.5776	0.000346762	0.0499423
Xirp2	358.962	-0.849009	0.239343	-3.54724	0.000389286	0.0530685
S100a11	4184.73	0.456412	0.128608	3.54887	0.00038689	0.0530685
Dhrs3	285.47	-0.760068	0.214349	-3.54594	0.000391213	0.0530685
Psd3	603.737	-0.664824	0.187179	-3.55181	0.000382594	0.0530685
Maoa	1970.91	0.447537	0.126211	3.54595	0.000391206	0.0530685
Ranbp3l	74.3628	-1.40839	0.398953	-3.53022	0.000415213	0.0556767
Zfp329	163.724	-0.978494	0.27779	-3.52242	0.000427632	0.0566904
Eya4	924.525	-0.544506	0.154802	-3.51743	0.000435742	0.0571165
Car2	109.084	-1.15919	0.330126	-3.51136	0.000445827	0.0575599
H3c6	2500.06	0.496184	0.141384	3.50947	0.000448993	0.0575599
Cox17	348.194	-0.715396	0.204361	-3.50065	0.000464131	0.058221
Ermp1	2251.34	-0.428117	0.122234	-3.50244	0.000461026	0.058221
Spp1	16020.7	-0.427679	0.122402	-3.49405	0.000475759	0.0590448
Tcf4	2326.78	-0.471017	0.135045	-3.48786	0.000486905	0.0597919
Spopl	649.099	-0.68578	0.196968	-3.48169	0.000498256	0.0605484
Lrrcc1	336.202	-0.85836	0.247129	-3.47333	0.000514049	0.0618237
Mmp10	240.857	0.812758	0.234802	3.46146	0.000537259	0.0639558
Abca5	1189.81	-0.510502	0.148065	-3.44781	0.000565145	0.0664769
Pgk1	3270.45	0.409792	0.118933	3.44558	0.000569835	0.0664769
Eno1	16936.7	0.385792	0.112182	3.43897	0.000583926	0.0674464
Csf1	7048.88	0.378041	0.110035	3.43565	0.000591142	0.0676105
Uap1l1	2315.58	0.434022	0.127084	3.41524	0.00063726	0.0714834
Oip5os1	969.076	-0.598493	0.175214	-3.41578	0.000636008	0.0714834
Slc27a1	4544.63	0.38836	0.113848	3.41121	0.000646761	0.0718582
Eps8	4936.67	0.382611	0.112561	3.39913	0.000676001	0.0743983
Dync1i1	302.201	-0.71106	0.209799	-3.38924	0.000700857	0.0764131
Igip	92.1392	-1.20405	0.356814	-3.37444	0.000739659	0.0798969
Akap6	960.828	-0.50317	0.149396	-3.36803	0.000757061	0.0803765
Zfp397	445.252	-0.70678	0.209881	-3.36752	0.00075848	0.0803765
Slc6a8	4552.74	0.382699	0.113721	3.36524	0.000764768	0.0803765
Gsr	2364.03	0.439795	0.131557	3.34301	0.000828751	0.0856825
Serinc5	931.77	-0.512762	0.153402	-3.34261	0.000829943	0.0856825
Gm35019	159.06	-0.99636	0.298476	-3.33816	0.000843341	0.0863019
Spaca6	725.795	-0.639563	0.19184	-3.33383	0.000856595	0.086896
Slc6a9	1016.7	0.500146	0.150274	3.32824	0.000873979	0.0878952
Prrx1	3458.53	-0.397593	0.119595	-3.3245	0.00088577	0.0883196
Gstp1	3393.93	0.419451	0.126437	3.31746	0.0009084	0.0898084
Vcan	3283.62	-0.444475	0.134134	-3.31366	0.000920841	0.0902734
Zfp280d	677.921	-0.633586	0.191407	-3.31016	0.000932439	0.0906486
Dusp5	841.618	0.518404	0.156809	3.30597	0.000946497	0.0912549
Gsto1	2983.83	0.419634	0.127096	3.30171	0.000960981	0.0918918
Tet2	967.065	-0.493808	0.150151	-3.28874	0.00100635	0.0954482
Plaur	2327.33	0.404994	0.123569	3.27747	0.00104741	0.0962136
Sytl2	2810.47	-0.45435	0.138381	-3.28333	0.0010259	0.0962136
Col6a1	1372.48	-0.54602	0.166443	-3.28053	0.00103613	0.0962136
Piezo2	999.266	-0.470044	0.143351	-3.27898	0.00104183	0.0962136
Zim1	257.014	-0.865439	0.264279	-3.27472	0.00105766	0.096396
Postn	1153.01	-1.12901	0.345264	-3.27	0.00107548	0.0972604
Ifih1	51.0656	-1.54652	0.473449	-3.26649	0.00108888	0.0977144
Gm37494	403.565	-0.789824	0.242287	-3.25986	0.00111466	0.0985119
H3c10	496.983	0.686797	0.210588	3.26133	0.00110893	0.0985119
Prdx6	3960.68	0.413237	0.12696	3.25487	0.00113446	0.0995084
Adgrg1	853.192	-0.486507	0.149817	-3.24734	0.00116491	0.101417
Pappa	3987.83	-0.439302	0.135729	-3.23661	0.00120959	0.103917
Acsbg1	446.627	0.599883	0.185368	3.23617	0.00121144	0.103917
Gm45779	89.6378	-1.15033	0.356027	-3.23102	0.00123349	0.105036
Dynap	855.229	0.494859	0.153314	3.22774	0.00124773	0.105478
Rev3l	1080.49	-0.6324	0.196553	-3.21745	0.00129337	0.10855
Plk3	1356.1	0.442047	0.137534	3.2141	0.00130855	0.10904
Zfp322a	264.438	-0.824745	0.257025	-3.20881	0.00133283	0.109811
Maff	499.268	0.559939	0.174545	3.208	0.00133663	0.109811
Cd80	1568.26	-0.415264	0.129932	-3.19601	0.00139342	0.113675
Dipk2a	2186.59	-0.40841	0.128182	-3.18619	0.00144162	0.116791
Hltf	411.807	-0.663535	0.208482	-3.18269	0.00145913	0.117395
Mpp5	631.645	-0.647296	0.204462	-3.16585	0.00154632	0.123558
Synpo	1150.86	-0.455157	0.143987	-3.16111	0.00157172	0.124732
Stmn2	645.712	0.510936	0.161871	3.15645	0.00159705	0.125886
Hook3	1779.97	-0.562187	0.178591	-3.1479	0.00164448	0.127897
Tshz1	1478.81	0.42665	0.135489	3.14897	0.00163846	0.127897
Arhgap29	2581.38	-0.413453	0.131959	-3.13319	0.00172917	0.131119
Gm43307	68.3873	-1.30466	0.416797	-3.13021	0.00174681	0.131119
Sema3c	1319.06	-0.532022	0.169914	-3.13113	0.00174136	0.131119
Col4a1	9293.1	0.348394	0.111172	3.13382	0.00172549	0.131119
Eif4ebp1	3866.18	0.375608	0.120037	3.12911	0.00175335	0.131119
Lgals3	19255.5	0.367733	0.117441	3.13121	0.00174089	0.131119
Colec10	199.314	-0.845021	0.270327	-3.12592	0.00177248	0.131705
Ampd3	626.877	0.52231	0.167204	3.12379	0.00178538	0.131817
Psat1	8135.02	0.356541	0.114205	3.12195	0.00179658	0.131817
Uck2	3610.41	0.357012	0.114817	3.1094	0.00187471	0.13584
H3c7	2033.24	0.406993	0.13084	3.11062	0.00186697	0.13584
Snrnp48	501.783	-0.594654	0.191421	-3.10652	0.00189305	0.136323
Cat	1349.29	0.42799	0.138092	3.09932	0.00193967	0.138823
Tm4sf1	3710.73	0.372168	0.120276	3.09429	0.00197282	0.139755
Glrb	223.903	-0.775343	0.251352	-3.08469	0.00203766	0.139755
Cacna2d1	1633.04	-0.496055	0.160911	-3.0828	0.00205065	0.139755
Slc20a2	1944.2	0.385504	0.124908	3.08631	0.00202656	0.139755
Zup1	276.956	-0.768072	0.249226	-3.08183	0.00205731	0.139755
Shmt2	9760.64	0.351178	0.113607	3.09117	0.00199372	0.139755
Cmah	415.825	-0.649794	0.210878	-3.08137	0.00206051	0.139755
Gm36989	66.1959	-1.2539	0.406577	-3.08403	0.0020422	0.139755
Eno1b	3695.73	0.412665	0.133835	3.08339	0.00204654	0.139755
Myo1c	10242	0.337331	0.109591	3.07808	0.00208341	0.140492
Mmp15	946.492	-0.451499	0.147288	-3.06541	0.00217369	0.145738
Aldh2	6634.4	0.361056	0.118146	3.05601	0.00224303	0.148677
C1qtnf3	580.918	-0.544853	0.178236	-3.05693	0.0022362	0.148677
Zfc3h1	1600.85	-0.515553	0.169329	-3.04467	0.00232934	0.153526
Grwd1	1316.91	0.408912	0.13445	3.04138	0.00235498	0.154344
Arhgdib	576.452	0.511657	0.168752	3.032	0.00242942	0.158333
Cd82	2350.36	-0.40155	0.132949	-3.02033	0.00252496	0.163645
Six1	2392.47	-0.3686	0.122169	-3.01713	0.0025518	0.164471
Anxa8	1724.19	0.409584	0.136068	3.01014	0.00261129	0.167381
Chac1	1365.62	0.476824	0.1594	2.99136	0.00277738	0.177054
Lig4	289.132	-0.790277	0.265117	-2.98086	0.0028744	0.182243
Itga4	122.499	-0.918683	0.30915	-2.97165	0.00296208	0.186787
Zbtb26	262.388	-0.73029	0.245927	-2.96954	0.00298248	0.187063
Pja2	2703.81	-0.359727	0.121235	-2.96719	0.00300535	0.187118
Cst6	637.315	0.514858	0.173577	2.96616	0.00301545	0.187118
Nop2	3882.55	0.343148	0.115819	2.9628	0.00304856	0.187527
Cilk1	947.482	0.430693	0.145553	2.95901	0.00308633	0.187527
Tanc2	4424.59	-0.346823	0.117194	-2.95941	0.00308232	0.187527
H2ac15	2240.9	0.395736	0.133611	2.96186	0.00305791	0.187527
Trib3	1179.57	0.534959	0.181189	2.95249	0.00315219	0.190536
Ccn1	9065.58	0.316339	0.107309	2.94792	0.00319917	0.190815
Rsrc2	601.612	-0.646393	0.219177	-2.94919	0.00318612	0.190815
Enpp1	202.707	-0.797909	0.270728	-2.94728	0.00320588	0.190815
Nmnat2	473.836	0.533321	0.181854	2.93268	0.00336045	0.199
4732440D04Rik	63.971	-1.1939	0.408079	-2.92566	0.00343721	0.200623
Car3	431.513	-0.552921	0.189103	-2.92391	0.00345664	0.200623
Gpnmb	545.557	0.498291	0.17026	2.92664	0.00342649	0.200623
Gapdh	17779.8	0.336892	0.115159	2.92545	0.00343961	0.200623
Ttc14	654.79	-0.59772	0.204658	-2.92058	0.0034938	0.201715
Ankrd13b	2260.47	0.356283	0.122051	2.91913	0.00351005	0.201715
Adamts4	674.637	-0.463295	0.158918	-2.91531	0.00355332	0.203201
H1f3	7034.9	0.343054	0.117736	2.91375	0.00357116	0.203225
Pdgfc	1560.73	-0.40143	0.138171	-2.9053	0.00366898	0.20382
Tmem64	3155.58	-0.3437	0.118171	-2.90849	0.00363175	0.20382
Mthfd1l	3021.9	0.363371	0.125016	2.9066	0.00365376	0.20382
Vat1	16459	0.328389	0.112831	2.91046	0.00360899	0.20382
Dock8	360.168	0.57903	0.199113	2.90804	0.00363704	0.20382
Mif	7918.13	0.328379	0.113183	2.90131	0.00371606	0.205457
Krit1	618.948	-0.545221	0.188095	-2.89864	0.00374787	0.206239
Eml5	160.237	-0.809675	0.279719	-2.8946	0.00379648	0.206961
Homer1	509.323	-0.546588	0.188811	-2.8949	0.00379274	0.206961
Tmx3	1213.26	-0.545235	0.188584	-2.8912	0.00383776	0.208239
Pdk1	641	0.467225	0.161905	2.88579	0.00390435	0.209899
Aimp2	1147.91	0.442937	0.15346	2.88633	0.00389758	0.209899
Apex1	2460.54	0.349703	0.121313	2.88266	0.00394329	0.21102
Phgdh	4520.07	0.351458	0.122221	2.8756	0.00403265	0.211071
Cachd1	998.061	0.414162	0.144105	2.87402	0.0040528	0.211071
Cdon	5617.99	-0.317805	0.110385	-2.87904	0.00398883	0.211071
Pa2g4	10322.8	0.317804	0.110545	2.8749	0.00404156	0.211071
Nrep	159.886	-0.776366	0.270131	-2.87403	0.00405268	0.211071
Wdr74	594.501	0.490529	0.170524	2.87659	0.00401992	0.211071
Lrch2	504.303	-0.644068	0.224434	-2.86975	0.00410803	0.212997
Ccnd1	10156.6	0.32154	0.11214	2.8673	0.00413986	0.213697
Pgam1	1516.9	0.429957	0.15013	2.86391	0.00418451	0.215051
Pkm	65062.4	0.325721	0.113887	2.86003	0.00423597	0.216741
Sh3bp2	661.778	0.466928	0.163391	2.85773	0.00426682	0.217365
Mycl	427.149	-0.60844	0.213031	-2.85611	0.00428866	0.217528
Pik3r3	515.999	-0.50617	0.177464	-2.85224	0.00434124	0.218417
Socs2	1264.01	-0.39063	0.13703	-2.8507	0.00436235	0.218417
Hmmr	1410.18	-0.47142	0.165314	-2.85166	0.00434922	0.218417
Nktr	2307.02	-0.466041	0.163897	-2.84349	0.00446223	0.222463
Aif1l	2134.01	0.352879	0.124865	2.82608	0.00471212	0.231236
Bc1	453.628	-0.508385	0.179921	-2.82559	0.00471932	0.231236
Plk2	3977.17	0.321938	0.113833	2.82815	0.00468175	0.231236
Senp7	355.925	-0.597311	0.211093	-2.82961	0.00466044	0.231236
Ttc3	4432.89	-0.34873	0.12353	-2.82304	0.00475713	0.231236
Egr1	1601.34	0.387103	0.137091	2.82369	0.00474744	0.231236
Gsta2	58.3842	1.26063	0.446911	2.82075	0.0047911	0.231921
Atic	4846.74	0.3362	0.11946	2.81433	0.00488793	0.23563
Dnajc21	686.791	-0.500423	0.178096	-2.80985	0.00495647	0.237951
Purg	95.6914	-0.943045	0.336447	-2.80295	0.00506368	0.240715
Cep85l	429.134	-0.552308	0.197106	-2.80209	0.00507731	0.240715
Mybbp1a	14516.1	0.304063	0.10853	2.80165	0.00508415	0.240715
Prkdc	1003.02	-0.404202	0.144313	-2.80087	0.00509657	0.240715
Cdc37l1	880.074	-0.421279	0.150572	-2.79785	0.00514444	0.241563
Usp9x	6831.25	-0.405448	0.144951	-2.79713	0.00515593	0.241563
Dmxl1	1236.57	-0.522612	0.186998	-2.79474	0.0051941	0.242378
Svil	2554.47	-0.347318	0.124617	-2.78708	0.00531849	0.246212
Fads3	5880.56	0.334164	0.119853	2.78812	0.00530142	0.246212
Purb	6843.56	-0.364263	0.130828	-2.78428	0.00536459	0.246391
Ankrd33b	1365.85	0.379647	0.136298	2.78543	0.00534576	0.246391
Bicd1	268.654	-0.665864	0.239317	-2.78235	0.00539674	0.246895
Eef1b2	4370.87	0.335609	0.121073	2.77195	0.00557219	0.247459
Yes1	386.687	-0.645169	0.232556	-2.77425	0.00553293	0.247459
Zfp260	572.61	-0.544122	0.195791	-2.77909	0.0054511	0.247459
H2ax	3586.83	0.366246	0.131984	2.77493	0.00552143	0.247459
Pes1	3483.67	0.325419	0.117414	2.77156	0.00557876	0.247459
Hist1h2an	364.116	0.552556	0.199308	2.77237	0.005565	0.247459
Gm48996	179.683	-0.747028	0.269473	-2.77218	0.00556828	0.247459
Fam199x	413.969	-0.691561	0.248868	-2.77882	0.00545564	0.247459
Klhl21	1111.02	0.386107	0.139451	2.76877	0.00562678	0.248644
Tnnt1	148.841	-0.792084	0.286277	-2.76684	0.00566017	0.249176
Egln3	723.373	0.470491	0.170615	2.75762	0.00582234	0.255351
Zfand2a	1283.48	0.375634	0.13641	2.7537	0.00589254	0.255448
Iffo1	694.478	-0.43453	0.157763	-2.75432	0.0058815	0.255448
Mmd	2514.07	0.345996	0.125659	2.75345	0.00589708	0.255448
Tasor	572.017	-0.623132	0.226378	-2.75261	0.00591214	0.255448
Onecut2	179.222	-0.752503	0.273599	-2.75039	0.0059525	0.256243
Brca2	525.828	-0.584441	0.212739	-2.74722	0.00601024	0.257777
H3c8	889.297	0.412083	0.150242	2.7428	0.00609173	0.260315
Creb1	970.469	-0.476239	0.173726	-2.74132	0.00611923	0.260536
Zfp445	1106.68	-0.500796	0.183239	-2.73301	0.00627582	0.266232
Gm37644	76.2979	-1.1088	0.406023	-2.73089	0.00631635	0.26698
Acsl4	1931.61	-0.472419	0.173082	-2.72945	0.00634393	0.267178
Slc1a4	1714.1	0.401811	0.147433	2.72538	0.00642281	0.268561
Gas1	1301.27	-0.428801	0.15728	-2.72635	0.00640382	0.268561
Shprh	932.377	-0.469339	0.172407	-2.72228	0.0064834	0.269165
Ctsb	21744.1	0.304356	0.1118	2.72234	0.00648214	0.269165
Gpi1	8462.72	0.310896	0.114267	2.72078	0.00651271	0.269237
Trp53	4471.57	0.315965	0.11617	2.71984	0.0065313	0.269237
Serpinb9b	516.065	0.471478	0.173609	2.71575	0.00661263	0.27163
Tatdn1	385.98	-0.574638	0.211978	-2.71084	0.00671126	0.274714
Nop56	5552.6	0.301705	0.111548	2.70471	0.00683642	0.278859
Fbln7	581.246	-0.453153	0.167822	-2.7002	0.00692972	0.279979
4932438A13Rik	2860.65	-0.439922	0.163009	-2.69876	0.00695989	0.279979
Sesn2	1782.57	0.35659	0.132087	2.69967	0.00694083	0.279979
Plpp2	2372.09	0.344176	0.127415	2.70123	0.00690841	0.279979
Snx13	1531.02	-0.483762	0.179725	-2.69167	0.00710949	0.285015
Enho	330.578	-0.614406	0.228769	-2.6857	0.0072377	0.288787
Cbr3	248.237	0.606049	0.225717	2.68499	0.00725309	0.288787
Mdm4	1205.91	-0.451296	0.168285	-2.68173	0.00732416	0.289682
Maf	187.935	-0.687273	0.256284	-2.68168	0.00732524	0.289682
Chd9	1466.42	-0.418518	0.156564	-2.67315	0.00751433	0.296156
Gopc	682.104	-0.438976	0.164467	-2.66908	0.00760603	0.29733
Brwd1	1807.47	-0.364885	0.136633	-2.67054	0.0075729	0.29733
4930503L19Rik	635.013	-0.53085	0.198937	-2.66843	0.00762059	0.29733
Tpi1	12420.7	0.301456	0.113023	2.66721	0.00764845	0.297423
Ephx1	2970.97	0.331096	0.124408	2.66136	0.00778252	0.299214
Aldoa	24028.3	0.299069	0.112384	2.66113	0.00778797	0.299214
Rpgrip1l	436.321	-0.553086	0.207736	-2.66245	0.00775752	0.299214
Cdt1	2000.57	0.33254	0.125103	2.65813	0.00785766	0.299214
Zfp729a	164.084	-0.832016	0.313061	-2.65768	0.00786794	0.299214
Gm37472	72.6967	-1.02906	0.387241	-2.65742	0.00787404	0.299214
9930017N22Rik	83.7179	-1.02141	0.384259	-2.65814	0.00785739	0.299214
Hgf	180.389	-0.804925	0.303345	-2.6535	0.00796621	0.299935
Psmb5	787.116	0.409433	0.154219	2.65489	0.00793349	0.299935
Gm50107	37.7067	-1.40492	0.529492	-2.65333	0.00797017	0.299935
Lrfn4	1476.46	0.351639	0.132794	2.64801	0.00809673	0.303718
Axl	11660.2	0.282645	0.10684	2.6455	0.00815708	0.304027
Arid4b	496.953	-0.625782	0.236452	-2.64655	0.00813175	0.304027
Tuba4a	2593.17	0.333776	0.126464	2.6393	0.00830782	0.306064
Zbtb37	641.268	-0.52663	0.199618	-2.63819	0.00833492	0.306064
Hsp90b1	14672	-0.400725	0.15182	-2.63947	0.00830355	0.306064
H3c11	569.776	0.554532	0.210305	2.6368	0.00836915	0.306064
Zc3h7a	1021.41	-0.424177	0.16086	-2.63693	0.00836609	0.306064
Ogt	2923.7	-0.338924	0.128464	-2.63829	0.00833258	0.306064
Zbtb20	5859.32	-0.41035	0.155752	-2.63463	0.00842286	0.306409
Lnpep	4683.69	-0.351739	0.133523	-2.6343	0.0084311	0.306409
Suox	622.729	0.449788	0.171049	2.62958	0.0085491	0.309732
Atp1a1	7600.4	0.290562	0.11059	2.62739	0.00860436	0.310769
Mybl2	1309.84	0.359159	0.13682	2.62506	0.00866338	0.311935
Gm27010	37.9399	-1.38072	0.526234	-2.62377	0.00869625	0.312155
Lcorl	273.143	-0.775357	0.296217	-2.61753	0.00885695	0.316948
Etv4	1711.16	0.358451	0.137056	2.61536	0.00891327	0.317988
Capg	3391.34	0.33087	0.126684	2.61177	0.00900739	0.320366
Bbx	2627.52	-0.369012	0.141384	-2.60999	0.00905438	0.321059
Shcbp1	454.984	-0.600265	0.230079	-2.60895	0.00908212	0.321067
Mgp	2504.99	0.332308	0.127542	2.60547	0.00917473	0.323361
Stard13	1383.72	-0.353411	0.135923	-2.60009	0.00931995	0.324539
2610021A01Rik	269.095	-0.7037	0.270599	-2.60052	0.0093082	0.324539
Pdgfd	392.327	-0.603465	0.232184	-2.59909	0.00934726	0.324539
Abcc4	940.808	0.392962	0.151191	2.59912	0.00934632	0.324539
Gfra1	1076.18	-0.381045	0.146435	-2.60214	0.00926433	0.324539
Sesn3	838.867	-0.410431	0.158043	-2.59695	0.00940547	0.325591
Mastl	799.944	-0.515767	0.198944	-2.59253	0.00952737	0.328835
Nol6	2586.55	0.323713	0.124919	2.59138	0.00955928	0.328963
Atp7a	767.701	-0.411819	0.159111	-2.58824	0.00964674	0.330997
Tmem192	529.651	0.451235	0.174649	2.58367	0.00977542	0.33345
Pknox2	307.295	-0.558149	0.216015	-2.58384	0.00977059	0.33345
Cwf19l2	297.829	-0.652034	0.252545	-2.58185	0.00982713	0.334237
Fxyd5	467.428	0.484098	0.18778	2.57801	0.0099371	0.335124
Ruvbl2	2453.24	0.31842	0.123581	2.5766	0.00997773	0.335124
Akap12	3412.55	0.305225	0.118414	2.57761	0.00994871	0.335124
Wwc1	412.415	0.479904	0.186084	2.57896	0.00990985	0.335124
Lmbrd2	1228.91	-0.489528	0.190039	-2.57594	0.00999685	0.335124
Kmt2c	1699.35	-0.363602	0.141431	-2.57088	0.0101441	0.338119
Clba1	552.167	0.478139	0.185936	2.57152	0.0101252	0.338119
Per3	242.311	-0.60144	0.234248	-2.56753	0.0102425	0.338633
Ctsd	8863.15	0.308456	0.120144	2.56739	0.0102466	0.338633
Gm19721	54.3511	-1.15064	0.448011	-2.56833	0.0102188	0.338633
Atad2b	829.012	-0.430437	0.167832	-2.56469	0.0103267	0.340314
Odc1	4014.02	0.297722	0.116256	2.56093	0.0104393	0.342843
Pwwp3b	283.083	-0.656554	0.25645	-2.56017	0.0104622	0.342843
Gm26532	143.235	-0.743221	0.290582	-2.5577	0.0105368	0.34432
Bmpr2	2398.81	-0.413935	0.162089	-2.55375	0.0106571	0.347277
Slc2a1	6639.27	0.283797	0.111239	2.55124	0.010734	0.347792
Pdpn	4810.69	0.31891	0.125058	2.55009	0.0107695	0.347792
Cnot6l	1557.33	-0.364729	0.143067	-2.54936	0.0107921	0.347792
Tnfrsf22	508.921	0.46101	0.180674	2.55161	0.0107226	0.347792
Ptar1	1070.21	-0.436198	0.171755	-2.53966	0.0110961	0.356602
Rusc2	2482.3	0.32854	0.129439	2.53818	0.011143	0.357128
Edem3	1195.24	-0.390348	0.15386	-2.53703	0.0111796	0.357319
Swt1	252.294	-0.646145	0.254931	-2.53459	0.0112579	0.358037
Plcb4	617.199	-0.466038	0.183884	-2.53442	0.0112634	0.358037
2610008E11Rik	340.909	-0.638725	0.252838	-2.52623	0.0115295	0.365498
Ap5m1	352.039	-0.531706	0.210556	-2.52524	0.0115619	0.36553
Rfx3	361.953	-0.599941	0.237772	-2.52318	0.0116299	0.366688
Rbm4	157.192	-0.685431	0.272027	-2.51972	0.0117448	0.369311
Pi15	299.515	-0.591422	0.235351	-2.51294	0.0119731	0.373472
Glcci1	56.5372	-1.09738	0.43664	-2.51324	0.0119627	0.373472
Pggt1b	531.866	-0.527964	0.210091	-2.51302	0.0119702	0.373472
G2e3	828.492	-0.51719	0.206054	-2.50997	0.0120742	0.374622
Slc3a2	5410.88	0.296913	0.11826	2.51069	0.0120497	0.374622
C77080	2967.81	0.30584	0.121933	2.50827	0.0121325	0.375432
Pnisr	925.276	-0.460421	0.183832	-2.50457	0.01226	0.378375
Plin2	4862.52	0.289643	0.115737	2.50259	0.0123289	0.378496
Rnh1	4537.32	0.310462	0.124032	2.50308	0.0123117	0.378496
Bcat1	3340.18	0.304186	0.121648	2.50055	0.0124	0.379482
Cmss1	270.651	0.551188	0.220492	2.49981	0.012426	0.379482
Epm2aip1	582.837	-0.450617	0.180382	-2.49813	0.012485	0.380287
Fndc3a	3619.46	-0.334432	0.134189	-2.49225	0.0126936	0.385634
A930033H14Rik	117.37	-0.787483	0.316356	-2.48923	0.0128019	0.387916
Rpl18a	11865.4	0.301323	0.121166	2.48685	0.012888	0.388543
Rrp12	1865.21	0.314313	0.126392	2.48681	0.0128893	0.388543
Gm42929	125.451	-0.814014	0.327617	-2.48465	0.0129678	0.389161
Vash1	394.155	-0.475542	0.19141	-2.48441	0.0129765	0.389161
Fau	3599.46	0.310865	0.125183	2.48329	0.0130174	0.389387
Trim23	290.957	-0.643017	0.259198	-2.4808	0.0131088	0.390122
Prune2	8123.32	-0.283911	0.114406	-2.48162	0.0130788	0.390122
Fubp1	3053.23	-0.31894	0.128714	-2.47791	0.0132155	0.392296
Cspp1	461.835	-0.505544	0.204178	-2.47599	0.0132866	0.393404
Psmd5	1560.18	0.330471	0.133575	2.47405	0.0133591	0.393555
Sntb1	268.67	-0.563202	0.227567	-2.47488	0.0133282	0.393555
Zfp60	263.613	-0.547113	0.221523	-2.46978	0.0135197	0.396495
Zfp871	2150.08	-0.379231	0.153561	-2.46959	0.0135269	0.396495
Ywhag	13053.9	0.263652	0.107038	2.46317	0.0137715	0.400643
A530064N14Rik	60.0557	-1.02735	0.417026	-2.4635	0.0137587	0.400643
Col8a1	1731.59	-0.338875	0.137487	-2.46477	0.0137101	0.400643
Dleu2	439.9	-1.14311	0.46445	-2.46122	0.0138467	0.401829
Kcnn4	917.69	0.365252	0.148507	2.4595	0.013913	0.402751
Gdnf	435.114	0.451177	0.183588	2.45756	0.0139886	0.402941
Map3k7cl	126.914	-0.751922	0.305951	-2.45765	0.0139848	0.402941
Sprr1a	568.237	0.409989	0.167107	2.45345	0.0141495	0.406021
Tmem158	247.848	0.553644	0.225696	2.45305	0.0141651	0.406021
Khdc4	1338.26	-0.336893	0.137427	-2.45144	0.0142286	0.40611
Bid	1821.48	0.316122	0.128966	2.45121	0.0142379	0.40611
Ptpn4	550.2	-0.564478	0.230725	-2.44654	0.0144233	0.406547
Mfsd1	2467.96	0.304061	0.124184	2.44847	0.0143465	0.406547
Vps37a	1019.06	-0.425033	0.173797	-2.44557	0.0144623	0.406547
Klf2	109.635	0.811351	0.331456	2.44784	0.0143716	0.406547
Slc35e4	1698.81	0.325084	0.132704	2.4497	0.0142975	0.406547
Tnfaip2	3519.57	0.345705	0.141319	2.44628	0.0144339	0.406547
Ccdc80	2085.68	-0.309291	0.126614	-2.4428	0.014574	0.408703
Abcb7	546.28	-0.467243	0.191431	-2.44079	0.014655	0.40999
Zfhx4	3463.08	-0.310118	0.127146	-2.43906	0.0147255	0.410975
Tuba1c	4884.81	0.287069	0.117856	2.43576	0.0148605	0.413754
Suco	937.607	-0.473946	0.194678	-2.43451	0.014912	0.414188
Noc2l	3915.03	0.282729	0.116215	2.4328	0.0149826	0.414188
Rsf1	726.581	-0.476491	0.195813	-2.4334	0.0149576	0.414188
Rps13	2950.79	0.303515	0.124865	2.43074	0.0150681	0.415566
Tmem263	972.518	-0.355431	0.146477	-2.42653	0.0152438	0.419421
Sf3b4	1837.67	0.313193	0.129168	2.42471	0.0153208	0.420005
Paxbp1	712.19	-0.5021	0.20711	-2.42432	0.0153371	0.420005
Ugp2	1784.16	-0.33046	0.136507	-2.42083	0.0154853	0.423072
Tpbg	1159.92	0.363746	0.150469	2.41741	0.0156314	0.424869
Usp11	452.409	-0.449594	0.186034	-2.41674	0.0156604	0.424869
Pir	194.246	0.616384	0.254899	2.41815	0.0155996	0.424869
Rc3h2	2491.39	-0.421382	0.175144	-2.40592	0.0161318	0.425778
Ehd4	3735.46	0.29061	0.120658	2.40855	0.0160159	0.425778
Slc30a4	5673.77	-0.365666	0.151596	-2.41211	0.0158606	0.425778
Ythdf3	1811.99	-0.396485	0.164304	-2.41312	0.0158167	0.425778
Epha7	177.993	-0.677521	0.281042	-2.41075	0.0159199	0.425778
Actn4	13168.9	0.262452	0.109046	2.4068	0.0160929	0.425778
E230020A03Rik	42.1392	-1.20179	0.499396	-2.40649	0.0161065	0.425778
Gm36936	141.992	-0.720276	0.299311	-2.40645	0.0161085	0.425778
Akap11	2123.28	-0.35727	0.148257	-2.40979	0.0159615	0.425778
Selenop	89.9007	-0.843894	0.349906	-2.41178	0.015875	0.425778
Klhl24	963.446	-0.362643	0.150382	-2.41148	0.0158879	0.425778
Mrps18b	1019.07	0.343563	0.14267	2.40809	0.0160362	0.425778
Srm	2450.49	0.298762	0.12439	2.40181	0.0163141	0.426804
Itfg2	653.326	0.396794	0.165182	2.40216	0.0162984	0.426804
Ccdc8	547.551	-0.445486	0.185547	-2.40093	0.0163536	0.426804
Farsa	2347.3	0.297756	0.123985	2.40155	0.0163259	0.426804
Renbp	1100.51	0.354661	0.147712	2.40104	0.0163487	0.426804
Ebf1	1544.1	-0.316789	0.132081	-2.39844	0.016465	0.428559
Msln	1236.31	0.363526	0.151609	2.39779	0.0164944	0.428559
Zfp148	1827.83	-0.385618	0.161161	-2.39276	0.0167224	0.432557
Zfp760	56.8813	-1.11495	0.46588	-2.39322	0.0167011	0.432557
Tug1	1883.2	-0.42486	0.177681	-2.39114	0.0167962	0.433504
5730455P16Rik	610.397	-0.431496	0.180589	-2.38939	0.0168765	0.434615
Airn	118.435	-0.743327	0.311214	-2.38848	0.0169184	0.434736
Lasp1	15049.4	0.257191	0.107801	2.38579	0.0170426	0.436965
Rap2a	809.471	0.36378	0.152625	2.38349	0.0171491	0.438732
Terf1	220.914	-0.590997	0.248181	-2.38132	0.0172508	0.439503
Cyb5r1	1607.6	0.328109	0.138047	2.3768	0.0174636	0.439503
Setx	2261.64	-0.40535	0.170538	-2.37688	0.0174597	0.439503
Orc4	810.797	-0.47923	0.202479	-2.36681	0.0179419	0.439503
Gm37589	115.951	-0.834079	0.352357	-2.36714	0.0179262	0.439503
Gm43010	65.8249	-1.01287	0.427124	-2.37137	0.0177223	0.439503
Nol9	1992.18	0.300628	0.127049	2.36623	0.0179704	0.439503
Tmem120a	650.459	0.412062	0.173635	2.37315	0.0176371	0.439503
Aqp1	1120.6	0.337541	0.142527	2.36826	0.017872	0.439503
Crbn	484.488	-0.463909	0.19483	-2.3811	0.017261	0.439503
Zfp606	184.36	-0.671259	0.282426	-2.37676	0.0174654	0.439503
Psmd8	6693.46	0.283755	0.119608	2.37237	0.0176744	0.439503
Crebzf	621.369	-0.441799	0.186227	-2.37237	0.0176744	0.439503
6430511E19Rik	63.4262	-1.01712	0.429192	-2.36985	0.0177953	0.439503
Setd2	1991.29	-0.42185	0.177696	-2.374	0.0175964	0.439503
Sgk1	2697.05	0.304305	0.128131	2.37496	0.017551	0.439503
Rps6kb1	969.073	-0.464807	0.195399	-2.37876	0.0173709	0.439503
Esco2	327.419	-0.617476	0.259972	-2.37517	0.0175411	0.439503
Fbxo32	856.722	-0.36054	0.152094	-2.3705	0.0177639	0.439503
Atp13a3	6035.29	-0.339574	0.143399	-2.36803	0.017883	0.439503
Pcdhgc4	116.207	-0.736044	0.310903	-2.36744	0.0179117	0.439503
Ptbp3	4059.23	-0.371113	0.156952	-2.3645	0.0180546	0.440013
Adarb1	1833.75	-0.302374	0.127996	-2.36237	0.0181587	0.440013
H3c1	1297.04	0.35585	0.150641	2.36225	0.0181645	0.440013
Usf3	1458.72	-0.346152	0.146554	-2.36193	0.0181799	0.440013
Plp2	1962.21	0.306332	0.12958	2.36403	0.0180773	0.440013
Gm45223	96.632	-0.828882	0.351239	-2.35988	0.0182807	0.440029
Pabpc1	54048.6	0.251641	0.106679	2.35886	0.0183314	0.440029
Phf20l1	1163.59	-0.456516	0.193431	-2.3601	0.01827	0.440029
Tfap4	580.173	0.395434	0.16761	2.35925	0.0183117	0.440029
Zfp68	429.495	-0.574596	0.243778	-2.35705	0.018421	0.441271
Tnrc6b	5174.22	-0.27265	0.115734	-2.35584	0.018481	0.441802
Ppp1r8	1539.99	0.315006	0.133929	2.35204	0.0186708	0.444517
Syne1	1974.23	-0.302435	0.128545	-2.35276	0.0186345	0.444517
Itgb8	270.805	-0.558817	0.237784	-2.3501	0.0187685	0.445932
Ifi202b	166.676	-0.805315	0.343101	-2.34717	0.0189168	0.447913
Ehd1	3636.51	0.293649	0.12512	2.34693	0.0189286	0.447913
Degs1	2879.1	0.288372	0.123005	2.34439	0.019058	0.449237
Ctsa	6501.3	0.269377	0.114906	2.34432	0.0190616	0.449237
Arfgef1	1621.07	-0.407075	0.173874	-2.3412	0.0192218	0.449283
Exosc2	1046.28	0.336569	0.14388	2.33924	0.019323	0.449283
Plk4	1313.48	-0.406737	0.173886	-2.3391	0.0193301	0.449283
Gm43176	38.1379	-1.27915	0.546231	-2.34177	0.0191928	0.449283
Grn	5932.84	0.267566	0.114192	2.34313	0.0191229	0.449283
Zkscan8	386.182	-0.509243	0.217714	-2.33905	0.0193331	0.449283
2610037D02Rik	98.1728	-0.814297	0.347903	-2.34059	0.0192535	0.449283
Gm17511	103.249	0.833824	0.356976	2.3358	0.0195017	0.451975
Tigit	127.385	0.732401	0.313618	2.33533	0.0195264	0.451975
Gm45457	51.9669	-1.06712	0.457228	-2.33389	0.0196016	0.452556
Cep295	1075.56	-0.432826	0.1855	-2.33329	0.0196327	0.452556
Col1a1	1215.35	-0.347872	0.149133	-2.33262	0.0196679	0.452556
Scai	248.095	-0.564108	0.242557	-2.32567	0.0200362	0.455614
Tbl1xr1	2095.67	-0.297498	0.127982	-2.32452	0.0200975	0.455614
Sars	9451.2	0.256047	0.110236	2.32272	0.020194	0.455614
Mier1	1093.65	-0.391824	0.168741	-2.32205	0.0202304	0.455614
Gm28229	68.2264	-0.941934	0.405274	-2.32419	0.0201151	0.455614
Rpl29	864.042	0.362416	0.155846	2.32547	0.0200468	0.455614
Cdc34	2690.29	0.28217	0.12138	2.32468	0.0200889	0.455614
Ptbp1	11192.1	0.260646	0.112033	2.32651	0.0199914	0.455614
Clk4	531.774	-0.483717	0.208293	-2.32229	0.0202175	0.455614
Angpt1	495.439	-0.557019	0.239309	-2.32761	0.0199329	0.455614
Gbe1	544.99	0.396871	0.170551	2.32699	0.0199657	0.455614
Eif6	3074.54	0.277609	0.119952	2.31433	0.0206494	0.457107
Hey1	190.093	-0.601297	0.259726	-2.31512	0.0206065	0.457107
Mysm1	611.966	-0.520755	0.224703	-2.31753	0.020475	0.457107
Efhd2	1180.06	0.321584	0.138801	2.31687	0.0205109	0.457107
Nup62	3047.92	0.276209	0.119255	2.31613	0.0205514	0.457107
Ccar1	2222.71	-0.389555	0.167974	-2.31913	0.0203879	0.457107
Rps2	17917.2	0.261793	0.112944	2.31791	0.0204543	0.457107
Itpr3	6601.21	0.259931	0.112288	2.31486	0.0206207	0.457107
Rad9a	1096.73	0.326167	0.140652	2.31897	0.0203966	0.457107
Pik3c2a	1939.27	-0.383903	0.16597	-2.31308	0.0207181	0.457761
Gm42866	72.3574	-0.914537	0.395561	-2.312	0.0207775	0.458159
Als2cl	108.629	0.756661	0.327371	2.31133	0.0208147	0.458159
Mnt	1262.97	0.312736	0.135432	2.30917	0.0209342	0.459922
Sigmar1	1915.8	0.296362	0.12894	2.29845	0.0215363	0.46328
Tead4	288.487	0.498421	0.216753	2.29949	0.0214773	0.46328
Ddx39	3812.76	0.268748	0.116616	2.30455	0.0211915	0.46328
Slc7a5	8086.71	0.271018	0.117841	2.29987	0.0214557	0.46328
Chst3	498.074	-0.444316	0.193378	-2.29766	0.0215813	0.46328
Jmjd1c	4130.3	-0.378329	0.164736	-2.29657	0.021643	0.46328
Usp15	2028.29	-0.371456	0.161296	-2.30295	0.0212816	0.46328
Ogn	719.247	-1.17015	0.507912	-2.30385	0.0212309	0.46328
Hist1h2al	1552.78	0.334273	0.145514	2.29718	0.0216085	0.46328
Lysmd3	278.741	-0.650895	0.282654	-2.3028	0.02129	0.46328
Pbrm1	3796.99	-0.3466	0.15089	-2.29704	0.0216163	0.46328
Lrrk2	1542.24	-0.313075	0.136165	-2.29924	0.0214916	0.46328
Actn3	3053.84	-0.297886	0.129293	-2.30396	0.021225	0.46328
Nolc1	4082.8	0.268732	0.116841	2.29998	0.0214496	0.46328
Gm45477	106.429	-0.757874	0.330208	-2.29514	0.0217252	0.463525
Usp10	2399.21	0.276987	0.120692	2.29499	0.021734	0.463525
Bcl2l1	1899.18	0.304921	0.133076	2.29134	0.0219439	0.466759
Xrn1	1366.28	-0.356213	0.155486	-2.29096	0.0219656	0.466759
Asah2	214.006	-0.574415	0.250955	-2.28892	0.0220841	0.468423
Scfd1	775.217	-0.446867	0.195369	-2.2873	0.0221783	0.469568
Ddah1	1391.44	0.307593	0.134829	2.28136	0.0225272	0.469623
Wnt4	100.397	0.770651	0.337759	2.28166	0.0225095	0.469623
Rcc2	8189.95	0.255935	0.112141	2.28227	0.0224735	0.469623
Sorcs2	2053.22	-0.306498	0.134099	-2.28562	0.0222768	0.469623
Ncapg	1237.56	-0.398934	0.174722	-2.28325	0.0224154	0.469623
Atf5	4184.66	0.263872	0.115503	2.28455	0.0223393	0.469623
Tmc3	67.2056	-0.930822	0.408182	-2.28041	0.0225834	0.469623
Fancm	456.241	-0.433926	0.189945	-2.28448	0.0223434	0.469623
Hectd2	132.662	-0.677409	0.296982	-2.28098	0.0225497	0.469623
Gm38020	79.8477	-0.842182	0.368864	-2.28318	0.0224201	0.469623
Polq	703.457	-0.438939	0.192625	-2.27873	0.0226832	0.470023
Zfp81	303.248	-0.620342	0.272231	-2.27873	0.022683	0.470023
Mex3d	2478.75	0.274382	0.120475	2.2775	0.0227566	0.470706
Gm38372	62.5537	-1.03001	0.453499	-2.27124	0.0231322	0.472496
Gm37906	53.2127	-1.02453	0.452292	-2.2652	0.0235004	0.472496
Aspm	2020.28	-0.357937	0.157532	-2.27215	0.0230772	0.472496
Ift80	651.887	-0.447334	0.196748	-2.27364	0.0229877	0.472496
Depp1	46.5297	1.07667	0.474671	2.26824	0.0233144	0.472496
Lamtor1	1306.33	0.317699	0.140019	2.26897	0.0232701	0.472496
Dync2h1	511.723	-0.444774	0.19611	-2.26798	0.0233304	0.472496
Gm7265	87.2377	-0.801506	0.353639	-2.26645	0.0234238	0.472496
2310011J03Rik	658.011	0.370921	0.163719	2.26559	0.0234762	0.472496
Itgb3	530.005	-0.394803	0.173888	-2.27044	0.0231808	0.472496
Mtr	1063.21	-0.319143	0.140921	-2.26469	0.0235316	0.472496
Loxl2	812.636	-0.412124	0.181969	-2.2648	0.0235247	0.472496
Ubxn7	1908.26	-0.343841	0.151351	-2.27182	0.0230977	0.472496
Umps	1999.13	0.286068	0.126072	2.26908	0.0232632	0.472496
Gm49599	149.785	-0.65425	0.288628	-2.26676	0.0234047	0.472496
A630089N07Rik	60.5796	-1.04224	0.459014	-2.2706	0.0231712	0.472496
Eda2r	888.097	-0.338384	0.149073	-2.26993	0.023212	0.472496
Tut4	831.436	-0.436273	0.192899	-2.26167	0.0237179	0.474506
5031425E22Rik	208.369	-0.544027	0.240555	-2.26155	0.0237253	0.474506
Rab11fip2	313.183	-0.527332	0.23322	-2.26109	0.0237538	0.474506
Cep170	4017.18	-0.348215	0.154526	-2.25344	0.0242314	0.481503
Prnp	2143.62	0.293133	0.130106	2.25302	0.0242577	0.481503
Hacd4	421.5	-0.415076	0.184299	-2.25219	0.0243104	0.481503
Sephs2	1222.11	0.3124	0.138682	2.25264	0.0242821	0.481503
Il13ra1	585.142	-0.382147	0.169593	-2.25332	0.024239	0.481503
Tnfrsf21	505.856	0.394046	0.175099	2.25042	0.0244224	0.482901
Tmem106b	1632.54	-0.384987	0.171369	-2.24654	0.0246696	0.484505
Atr	654.572	-0.432065	0.192164	-2.24842	0.0245491	0.484505
Ndrg1	6044.89	0.278258	0.123829	2.24711	0.0246332	0.484505
Cdkl5	56.8602	-0.975673	0.434162	-2.24726	0.0246236	0.484505
Mybl1	216.516	-0.660325	0.294678	-2.24083	0.025037	0.484598
Nifk	1004.06	0.326534	0.145681	2.24144	0.0249977	0.484598
Ankrd16	321.801	-0.491141	0.219016	-2.24249	0.0249295	0.484598
Ryr3	136.46	-0.649414	0.290025	-2.23916	0.0251454	0.484598
Ttll7	1437.29	-0.348363	0.155342	-2.24256	0.0249253	0.484598
Manea	696.197	-0.430922	0.19225	-2.24147	0.0249956	0.484598
Trir	2765.13	0.286979	0.1281	2.24028	0.0250729	0.484598
Tex264	1763.85	0.305486	0.136256	2.24199	0.0249617	0.484598
Tbrg4	2428.18	0.272623	0.12172	2.23976	0.0251067	0.484598
Wapl	2002.8	-0.385077	0.171487	-2.24551	0.0247351	0.484598
Fdft1	1394.32	0.307866	0.137192	2.24405	0.0248291	0.484598
Rb1	719.949	-0.390205	0.174297	-2.23874	0.0251728	0.484598
Col4a2	9058.19	0.248313	0.111162	2.2338	0.0254964	0.490018
Pikfyve	1105.74	-0.362196	0.162686	-2.22635	0.0259908	0.49085
Lrif1	457.597	-0.512009	0.22992	-2.2269	0.0259538	0.49085
Trp53inp1	529.528	-0.482969	0.216912	-2.22657	0.0259759	0.49085
Ints8	1034.28	-0.395439	0.17745	-2.22845	0.0258503	0.49085
Slc6a6	13054.9	0.237344	0.106463	2.22937	0.0257895	0.49085
Pfn1	25208.5	0.252698	0.113219	2.23194	0.0256188	0.49085
Ldb3	335.47	-0.451077	0.202423	-2.22839	0.0258545	0.49085
Tcof1	4326.59	0.254696	0.114283	2.22864	0.0258378	0.49085
Cfl1	27395	0.243955	0.109585	2.22617	0.0260025	0.49085
Gm6806	113.24	-0.807044	0.362304	-2.22753	0.0259117	0.49085
Chm	367.118	-0.572225	0.256628	-2.22979	0.0257616	0.49085
Asna1	3187.06	0.287973	0.12942	2.22511	0.0260742	0.491407
B230216N24Rik	45.1089	-1.13063	0.508532	-2.22332	0.0261946	0.49288
Fam193b	801.612	-0.340511	0.153277	-2.22154	0.0263145	0.494341
Lims1	3001.09	-0.31459	0.141657	-2.22079	0.026365	0.494493
Clk1	646.654	-0.48971	0.220629	-2.21961	0.0264455	0.495206
Sacm1l	898.986	-0.418137	0.188555	-2.21759	0.0265831	0.496985
Gm37745	50.2221	-1.0856	0.499517	-2.17329	0.0297585	0.50373
Prelp	42.2157	-1.10586	0.501744	-2.20404	0.0275218	0.50373
Gm37653	44.3295	-1.15062	0.524545	-2.19356	0.028267	0.50373
Gm13563	46.0151	-1.05457	0.483755	-2.17996	0.0292607	0.50373
Col5a1	9269.09	-0.251894	0.115689	-2.17733	0.029456	0.50373
Cdk9	1451.73	0.299059	0.138257	2.16306	0.0305363	0.50373
Scrn3	258.549	-0.497147	0.22502	-2.20935	0.0271504	0.50373
Qser1	4258.68	-0.30333	0.140412	-2.16029	0.0307502	0.50373
Lgr4	591.835	-0.357786	0.164753	-2.17165	0.0298819	0.50373
Mga	1560.15	-0.383896	0.177738	-2.1599	0.0307802	0.50373
Tgm2	245.52	-0.495751	0.227411	-2.17998	0.0292587	0.50373
Sclt1	143.416	-0.776929	0.354449	-2.19193	0.0283843	0.50373
Msto1	981.962	0.317257	0.145367	2.18246	0.0290757	0.50373
Olfml3	474.332	-0.405099	0.184646	-2.19392	0.0282411	0.50373
Rap1a	485.35	-0.484033	0.223572	-2.16499	0.0303881	0.50373
Sh3glb1	7237.64	-0.24904	0.1139	-2.18648	0.0287807	0.50373
Snapc3	559.41	-0.389262	0.177799	-2.18934	0.0285721	0.50373
Cap1	10081.9	0.246279	0.112879	2.18179	0.0291252	0.50373
Phactr4	2298.81	0.268863	0.123917	2.1697	0.0300294	0.50373
Nadk	4614.81	0.251983	0.116419	2.16444	0.0304307	0.50373
Spon2	103.354	-0.846585	0.387777	-2.18318	0.0290228	0.50373
Ppargc1a	178.308	-0.574478	0.261581	-2.19618	0.0280793	0.50373
Sgcb	1020.59	-0.306991	0.141891	-2.16356	0.0304978	0.50373
Noc4l	1135.19	0.309461	0.142603	2.17009	0.03	0.50373
Ran	6752.15	0.247097	0.113223	2.18239	0.0290805	0.50373
Slc7a1	4673.24	0.246765	0.113668	2.17093	0.0299368	0.50373
Gm42856	42.1381	-1.08803	0.499536	-2.17807	0.0294005	0.50373
Gm42549	61.0164	-0.945234	0.431189	-2.19216	0.0283681	0.50373
Kdm7a	237.103	-0.528436	0.244781	-2.15881	0.0308648	0.50373
Tcaf1	1510.73	-0.293575	0.132836	-2.21005	0.0271014	0.50373
Gars	7714.76	0.262044	0.118516	2.21105	0.0270325	0.50373
Fbxl14	1065.12	0.315134	0.144024	2.18806	0.0286651	0.50373
Zfp536	89.9229	-0.771038	0.356731	-2.1614	0.0306645	0.50373
Myod1	1586.35	-0.284437	0.131797	-2.15815	0.0309164	0.50373
Klf13	2254.14	0.267157	0.123282	2.16704	0.0302317	0.50373
Eif3c	10607.8	0.242308	0.10998	2.2032	0.027581	0.50373
Bnip3	413.95	0.408715	0.187433	2.1806	0.0292133	0.50373
Lsp1	1575.22	-0.282285	0.130673	-2.16024	0.0307544	0.50373
Zfp958	119.892	-0.767672	0.351885	-2.1816	0.029139	0.50373
Adgra2	766.741	-0.357671	0.163482	-2.18783	0.0286822	0.50373
Nek1	430.387	-0.458801	0.210494	-2.17964	0.0292841	0.50373
Msmo1	1860.65	0.274302	0.126026	2.17654	0.0295146	0.50373
Gm10033	109.963	-0.792393	0.361016	-2.1949	0.0281711	0.50373
Zfp866	345.623	-0.448709	0.205235	-2.18632	0.028792	0.50373
Utp4	2449.56	0.274245	0.124323	2.20591	0.0273906	0.50373
Nob1	1292.74	0.296432	0.136111	2.17787	0.0294155	0.50373
Aars	13363.1	0.247666	0.113956	2.17335	0.0297539	0.50373
Med17	842.781	0.338989	0.153524	2.20805	0.0272408	0.50373
Ldlr	5953.53	0.239963	0.110953	2.16274	0.0305611	0.50373
Gm48314	37.3434	-1.16531	0.534195	-2.18143	0.0291513	0.50373
Me1	1478.71	0.308195	0.142655	2.16042	0.0307404	0.50373
Plod2	2410.2	-0.279337	0.128342	-2.17651	0.029517	0.50373
Gm47483	45.3571	-1.07342	0.488765	-2.19619	0.0280786	0.50373
Fam13c	465.859	-0.405622	0.185055	-2.1919	0.0283867	0.50373
Col6a2	773.053	-0.397589	0.183839	-2.16271	0.0305639	0.50373
Slc19a1	769.767	0.351888	0.161579	2.17781	0.0294202	0.50373
Klf16	1192.89	0.304742	0.141055	2.16045	0.030738	0.50373
Cry1	400.141	0.410951	0.190367	2.15873	0.0308711	0.50373
Yeats4	811.761	0.343607	0.156393	2.19707	0.0280154	0.50373
Zfp62	493.226	-0.513948	0.234742	-2.18941	0.0285669	0.50373
Map2k3	1831.73	0.318788	0.144241	2.21011	0.0270973	0.50373
C1qbp	3702.93	0.256585	0.11796	2.17518	0.0296163	0.50373
Med13	3444.35	-0.344446	0.15702	-2.19364	0.0282614	0.50373
Slc16a3	252.137	0.534704	0.243517	2.19576	0.0281094	0.50373
Tgfb3	1167.37	-0.323199	0.149439	-2.16276	0.0305599	0.50373
Gm24187	198.418	5.2373	2.41372	2.1698	0.0300219	0.50373
H1f5	6706.52	0.268432	0.124269	2.16009	0.030766	0.50373
H2ac11	322.604	0.464991	0.214462	2.16818	0.030145	0.50373
H2ac4	718.81	0.460437	0.213073	2.16094	0.0307001	0.50373
Rnf44	1974.48	0.276003	0.126319	2.18497	0.0288911	0.50373
Fcho2	634.429	-0.447093	0.202524	-2.20761	0.0272715	0.50373
Appl1	1165.14	-0.418131	0.191383	-2.18479	0.0289045	0.50373
Ajuba	1736.3	0.27879	0.127421	2.18794	0.0286738	0.50373
Rbm26	1381.09	-0.377603	0.174708	-2.16134	0.0306695	0.50373
Rpl8	20295.5	0.255041	0.115637	2.20553	0.027417	0.50373
C1qtnf6	1541.36	-0.328292	0.149256	-2.19952	0.0278408	0.50373
Smarcd1	1412.47	0.288727	0.132392	2.18086	0.0291939	0.50373
Sod1	3310.72	0.268858	0.124083	2.16676	0.0302534	0.50373
Gm16310	53.9607	-0.986484	0.448017	-2.20189	0.0276732	0.50373
Zfp945	239.002	-0.570897	0.264154	-2.16123	0.0306775	0.50373
Hmga1	1464.36	0.298371	0.137388	2.17175	0.0298747	0.50373
Wdr36	2899.61	0.263156	0.121492	2.16604	0.0303085	0.50373
Slc26a2	812.447	-0.330426	0.151203	-2.18531	0.0288662	0.50373
Carmn	154.361	-0.623179	0.286958	-2.17167	0.0298803	0.50373
Gm16286	2355.62	0.271004	0.125569	2.15822	0.0309109	0.50373
Gm37206	152.511	-0.647869	0.293641	-2.20633	0.0273611	0.50373
Eif1ad	1331.91	0.293583	0.133872	2.19301	0.0283067	0.50373
Otub1	2979.54	0.260537	0.118361	2.20121	0.0277214	0.50373
Ccdc186	909.671	-0.41573	0.19141	-2.17194	0.0298605	0.50373
Rp2	357.635	-0.587866	0.267346	-2.1989	0.0278853	0.50373
Syn1	552.803	0.37186	0.169365	2.19561	0.0281197	0.50373
Atp11c	404.74	-0.558009	0.253513	-2.2011	0.0277288	0.50373
Braf	1019.24	-0.34846	0.161529	-2.15726	0.0309851	0.504146
Dhcr24	2992.82	0.263494	0.12237	2.15326	0.0312986	0.505719
Cldn12	1415.16	0.287071	0.133299	2.15359	0.0312724	0.505719
Asns	4793.57	0.294548	0.136739	2.15409	0.0312329	0.505719
Pip5k1c	2197.39	0.263871	0.122424	2.1554	0.0311307	0.505719
Pten	2960.8	-0.30442	0.141272	-2.15485	0.0311737	0.505719
2010315B03Rik	59.2348	-0.991873	0.460998	-2.15158	0.0314306	0.506449
Rpl10a	5644.06	0.240854	0.111935	2.15173	0.0314185	0.506449
S100a4	2517.56	0.281219	0.130882	2.14864	0.0316629	0.507174
Mthfd2	3027.19	0.257406	0.119754	2.14945	0.0315985	0.507174
Gpx3	149.963	-0.59955	0.279087	-2.14825	0.0316936	0.507174
Cavin1	11964.2	0.23984	0.111672	2.14772	0.0317364	0.507174
Rrm2b	261.236	-0.525853	0.244761	-2.14843	0.0316795	0.507174
Prr13	998.811	0.333781	0.155362	2.14841	0.0316811	0.507174
Naf1	495.117	0.382314	0.178153	2.14599	0.0318739	0.508674
Rab5if	1468.86	0.286679	0.133762	2.14321	0.0320965	0.509439
Gprc5a	728.849	0.352902	0.164556	2.14457	0.0319875	0.509439
Zfp595	85.5347	-0.853181	0.398062	-2.14334	0.0320859	0.509439
Morc3	952.99	-0.342255	0.15965	-2.14378	0.0320503	0.509439
Man2a1	4675.65	-0.265738	0.12403	-2.14253	0.0321506	0.509604
Smg1	4696.83	-0.298174	0.139387	-2.13917	0.0324215	0.510446
Pwp2	1538.4	0.292615	0.136789	2.13916	0.0324225	0.510446
Pank3	2501.02	-0.322663	0.150805	-2.13961	0.0323864	0.510446
Zfp386	442.809	-0.518336	0.242113	-2.14088	0.0322834	0.510446
Brwd3	336.79	-0.529249	0.247295	-2.14015	0.0323425	0.510446
Znhit2	387.522	0.408678	0.191167	2.13781	0.0325323	0.511484
Tnfrsf23	630.949	0.348293	0.162971	2.13714	0.0325863	0.511607
Rps6ka3	1264.09	-0.362706	0.169756	-2.13663	0.0326277	0.511607
Ruvbl1	748.505	0.343841	0.161037	2.13517	0.0327475	0.512075
Arl2bp	2071.37	0.281499	0.131904	2.13412	0.0328332	0.512075
Hoxc5	145.084	-0.61583	0.288509	-2.13453	0.0327995	0.512075
Il33	609.489	0.362077	0.169656	2.13418	0.0328278	0.512075
Clns1a	908.956	0.324485	0.152216	2.13174	0.033028	0.51374
Tnfrsf12a	4441.98	0.244718	0.114795	2.13177	0.0330254	0.51374
Zfp950	135.655	-0.666252	0.312874	-2.12946	0.0332165	0.515984
Ccdc82	295.01	-0.538731	0.253134	-2.12824	0.0333171	0.516859
Tns1	11068.2	0.225827	0.106634	2.11777	0.0341942	0.519414
Arl8a	2230.74	0.264932	0.124756	2.1236	0.0337037	0.519414
Gm20045	43.2733	-1.1055	0.521769	-2.11876	0.0341109	0.519414
Chst1	660.031	0.341858	0.161179	2.12098	0.0339233	0.519414
Szrd1	3507.76	0.248368	0.116896	2.12469	0.0336124	0.519414
Sema3d	265.438	-0.561956	0.26505	-2.12019	0.0339903	0.519414
Gm43336	85.3123	-0.766424	0.361126	-2.12232	0.0338109	0.519414
Bri3	629.606	0.376407	0.177255	2.12354	0.0337089	0.519414
Ppp1r15a	1022.12	0.314368	0.148232	2.12079	0.0339399	0.519414
Got2	4399.58	0.26197	0.123495	2.1213	0.0338964	0.519414
Nhp2	2218.07	0.299842	0.141341	2.1214	0.033888	0.519414
Nop16	711.607	0.331032	0.156288	2.11808	0.0341679	0.519414
Zfp738	161.502	-0.663904	0.312843	-2.12216	0.033824	0.519414
Ier3	981.241	0.314037	0.148118	2.12018	0.0339913	0.519414
Zadh2	1099.02	0.304831	0.143926	2.11797	0.034178	0.519414
Cyb5a	283.718	0.486428	0.229464	2.11985	0.0340188	0.519414
Mindy2	548.154	-0.396073	0.187272	-2.11496	0.0344334	0.522367
Ets1	1372.17	0.296641	0.140309	2.11419	0.0344988	0.522679
Aprt	2894.59	0.258378	0.122291	2.1128	0.0346176	0.522797
Cpsf6	2792.08	-0.301296	0.142623	-2.11253	0.034641	0.522797
Tbc1d8b	437.822	-0.521163	0.246617	-2.11325	0.0345791	0.522797
Wbp2	2710.52	0.259051	0.122828	2.10905	0.0349401	0.52595
Crip2	10012.3	0.243425	0.115418	2.10908	0.0349377	0.52595
Pnpla8	378.002	-0.464514	0.220312	-2.10843	0.0349934	0.526074
Snrpb	3783.37	0.283808	0.134753	2.10613	0.0351926	0.526557
Casp3	1928.09	-0.263262	0.124956	-2.10683	0.0351319	0.526557
Tfcp2	491.363	-0.372342	0.176802	-2.10598	0.0352061	0.526557
Smchd1	3038.21	-0.314285	0.149193	-2.10657	0.0351547	0.526557
Bok	827.973	0.321395	0.152688	2.10491	0.0352988	0.527268
Ubn2	1549.36	-0.315078	0.149751	-2.10401	0.0353772	0.527763
Epha2	5250.79	0.233383	0.110987	2.1028	0.0354829	0.528664
Kctd10	3683.9	0.246543	0.117435	2.09939	0.0357824	0.52879
Actb	189806	0.231103	0.109984	2.10124	0.0356203	0.52879
Nradd	759.604	0.33692	0.160378	2.10079	0.0356593	0.52879
Mpp2	424.261	-0.452766	0.215532	-2.10069	0.0356679	0.52879
Klhl28	187.511	-0.676163	0.32193	-2.10034	0.0356986	0.52879
Prelid1	5352.23	0.24801	0.118151	2.09909	0.0358087	0.52879
Satb1	88.7894	-0.760073	0.362002	-2.09964	0.0357609	0.52879
Klhl41	101.644	-0.706999	0.337574	-2.09435	0.0362285	0.528964
Zgrf1	565.039	-0.409062	0.195244	-2.09513	0.0361593	0.528964
Bmt2	359.705	-0.478674	0.228554	-2.09436	0.0362277	0.528964
Rpsa	11853.1	0.26817	0.127959	2.09575	0.0361043	0.528964
Ascc3	1917.73	-0.374035	0.178371	-2.09695	0.0359981	0.528964
Ddx50	1294.86	-0.35284	0.168168	-2.09814	0.0358929	0.528964
Tle2	189.798	-0.542331	0.258935	-2.09447	0.0362181	0.528964
Cpeb4	802.743	-0.403291	0.192492	-2.09511	0.0361615	0.528964
Gla	618.318	0.351118	0.167448	2.09688	0.0360046	0.528964
Bsg	10747.7	0.244866	0.116957	2.09364	0.0362923	0.529232
Rad23b	10270.4	0.23528	0.112926	2.0835	0.0372061	0.529457
Macf1	20218.6	-0.254115	0.121984	-2.08319	0.0372342	0.529457
Capzb	6746.78	0.235751	0.112907	2.088	0.0367976	0.529457
Pgam5	1081.45	0.32357	0.155069	2.08663	0.0369218	0.529457
Medag	68.8453	-0.847655	0.406117	-2.08722	0.0368686	0.529457
Tspan9	2515.7	0.258162	0.123427	2.09162	0.0364725	0.529457
Rpl18	6492.84	0.233316	0.111594	2.09075	0.0365505	0.529457
Vac14	1312.04	0.287733	0.138197	2.08204	0.0373384	0.529457
Eef1a1	120507	0.234548	0.112489	2.08508	0.037062	0.529457
Zfp949	112.815	-0.661474	0.317074	-2.08618	0.036962	0.529457
Phlda1	3903.78	0.240668	0.115453	2.08456	0.0371092	0.529457
Ahsa2	1019.48	-0.363007	0.173761	-2.08912	0.0366969	0.529457
Wdr81	2459.41	0.253967	0.121465	2.09086	0.0365403	0.529457
Jup	1149.48	-0.333427	0.160098	-2.08265	0.0372832	0.529457
Flrt2	1347.56	-0.334565	0.16064	-2.08269	0.0372792	0.529457
H4c4	3524.82	0.263784	0.126319	2.08823	0.0367769	0.529457
Mphosph8	378.539	-0.508733	0.243248	-2.09141	0.0364909	0.529457
Ipo5	9350.05	0.230281	0.110216	2.08937	0.0366746	0.529457
Gm37320	39.3944	-1.10599	0.529232	-2.0898	0.0366356	0.529457
Mb21d2	208.312	0.505801	0.242526	2.08555	0.0370194	0.529457
Usp16	608.676	-0.381662	0.182941	-2.08626	0.0369554	0.529457
Zfp229	92.4758	-0.837053	0.40144	-2.08513	0.0370577	0.529457
Timp1	2244.84	0.279025	0.134024	2.0819	0.0373515	0.529457
Ago3	1337.1	-0.367707	0.176822	-2.07953	0.0375682	0.530594
Adcy7	5604.11	-0.244425	0.117529	-2.0797	0.0375528	0.530594
Ttk	872.324	-0.390161	0.187572	-2.08006	0.0375199	0.530594
Mtus1	404.996	-0.396068	0.19054	-2.07866	0.0376488	0.530909
Ranbp6	191.813	-0.555853	0.267455	-2.0783	0.0376815	0.530909
Odf2l	417.818	-0.428914	0.206457	-2.0775	0.0377556	0.531311
Gm43259	53.0801	-0.925156	0.44562	-2.07611	0.0378838	0.532016
Alkbh8	391.237	-0.435645	0.209901	-2.07548	0.0379425	0.532016
Zkscan3	674.068	-0.333868	0.160852	-2.07562	0.037929	0.532016
Rps9	7242.52	0.2331	0.11241	2.07366	0.0381111	0.533098
H2bc7	959.757	0.314773	0.151786	2.0738	0.0380979	0.533098
Ccnl2	1270.15	-0.328931	0.158712	-2.0725	0.038219	0.533967
Plag1	160.546	-0.619618	0.299575	-2.06833	0.0386095	0.534887
Lrp8	1832.01	0.29934	0.144778	2.06757	0.0386803	0.534887
Sugp1	1149.42	0.296008	0.14314	2.06796	0.038644	0.534887
Prpf39	805.227	-0.433987	0.20992	-2.06739	0.0386974	0.534887
H1f2	5581.39	0.299553	0.144806	2.06866	0.0385784	0.534887
Smim15	291.883	-0.577239	0.278717	-2.07106	0.0383534	0.534887
Nubp2	758.129	0.328468	0.158759	2.06897	0.0385488	0.534887
Zeb1	1813.13	-0.265891	0.128529	-2.06874	0.0385709	0.534887
Mapk4	565.2	0.35157	0.169807	2.07041	0.0384142	0.534887
Ccnt2	984.984	-0.344391	0.166726	-2.06561	0.038865	0.536498
Rora	104.118	-0.68844	0.333513	-2.06421	0.038998	0.536498
Lrrc59	11925.4	0.223611	0.108302	2.06471	0.0389508	0.536498
Fasn	19102.2	0.2181	0.105641	2.06453	0.038967	0.536498
Trim47	992.567	0.319708	0.155057	2.06188	0.0392193	0.53701
D230049E03Rik	56.1912	-0.959345	0.465092	-2.0627	0.0391413	0.53701
Cdc42ep3	1588.13	0.267377	0.129638	2.0625	0.0391604	0.53701
Dcp2	824.817	-0.365612	0.177308	-2.06202	0.0392058	0.53701
Wdr46	1649.32	0.26753	0.129814	2.06087	0.0393153	0.537693
Zfp26	858.254	-0.348086	0.169059	-2.05896	0.0394977	0.537748
Neo1	6488.14	0.229663	0.111479	2.06014	0.0393849	0.537748
Atad5	559.254	-0.448102	0.217641	-2.0589	0.0395037	0.537748
Slf2	2010.49	-0.281948	0.136937	-2.05895	0.0394987	0.537748
Epha4	97.6779	0.725666	0.352782	2.05698	0.0396879	0.538371
Zmym2	1433.94	-0.310521	0.150947	-2.05715	0.0396717	0.538371
Ftx	239.371	-0.504184	0.245044	-2.05752	0.0396358	0.538371
Ice2	319.96	-0.460472	0.223954	-2.0561	0.0397725	0.538891
Mtcp1	62.1659	-0.922671	0.448907	-2.05537	0.0398432	0.539223
Rrs1	1085.55	0.288073	0.140275	2.05363	0.0400117	0.539263
Cntrl	631.414	-0.390217	0.19012	-2.05248	0.0401235	0.539263
BC025920	38.5068	-1.06608	0.519331	-2.0528	0.0400919	0.539263
Xpo1	4815.55	-0.320788	0.156272	-2.05276	0.0400962	0.539263
Dnmt3a	578.938	-0.342926	0.166986	-2.05362	0.0400126	0.539263
Ndc80	715.129	-0.370484	0.180357	-2.05417	0.0399592	0.539263
Dusp6	1276.68	0.286176	0.139483	2.05169	0.0401996	0.539664
Tsga10	53.5807	-0.928235	0.453179	-2.04828	0.040533	0.540495
Bend3	1153.13	0.284048	0.138681	2.04821	0.0405394	0.540495
Nsun2	3659.7	0.23757	0.115976	2.04844	0.0405165	0.540495
Tkt	2679.21	0.267407	0.130423	2.0503	0.0403349	0.540495
Thap7	532.02	0.37862	0.184786	2.04896	0.0404659	0.540495
Fyttd1	1259.31	-0.344989	0.168355	-2.04917	0.0404451	0.540495
E2f4	1707.4	0.266723	0.130283	2.04725	0.0406331	0.540508
Zfx	1021.39	-0.367248	0.179369	-2.04745	0.0406142	0.540508
Notch1	2147.56	-0.257514	0.12591	-2.04522	0.0408331	0.541982
Gm13394	9202.84	0.267921	0.131152	2.04283	0.0410691	0.541982
5830408C22Rik	75.0335	-0.774284	0.379016	-2.04288	0.0410642	0.541982
Rnf126	2632.51	0.248821	0.121705	2.04447	0.0409073	0.541982
Dusp18	709.183	0.325686	0.159385	2.04339	0.0410134	0.541982
Dock4	241.869	-0.488645	0.239141	-2.04334	0.0410193	0.541982
Vps13b	2447.41	-0.267002	0.130626	-2.04403	0.0409509	0.541982
Heyl	55.9092	-0.908635	0.445306	-2.04047	0.0413033	0.543229
Anxa4	3637.79	0.255011	0.124963	2.04069	0.0412819	0.543229
B230219D22Rik	1298.73	-0.334216	0.163777	-2.04068	0.0412827	0.543229
Sirpa	1027.1	-0.307705	0.150872	-2.03951	0.041399	0.543263
Mir99ahg	73.474	-0.91894	0.450507	-2.03979	0.041371	0.543263
Utp14b	885.273	-0.37497	0.184194	-2.03573	0.0417775	0.545163
H3c13	2143.21	0.275201	0.135176	2.03587	0.0417631	0.545163
C1s1	211.169	-0.487227	0.239191	-2.03698	0.0416523	0.545163
Gabarapl1	1415.96	0.279431	0.137182	2.03693	0.0416568	0.545163
Hmgn3	918.548	-0.350307	0.172035	-2.03625	0.0417252	0.545163
Synpo2	1122.35	-0.284764	0.139915	-2.03526	0.0418252	0.545176
Vmp1	3844.09	-0.233791	0.114938	-2.03406	0.0419457	0.546137
Atp6v1f	723.674	0.319514	0.157219	2.03229	0.0421246	0.547244
Msra	201.724	0.523848	0.257756	2.03234	0.0421195	0.547244
Pim3	1008.22	0.295402	0.145436	2.03115	0.0422394	0.548125
Rcc1	2387.73	0.248782	0.12254	2.03021	0.0423354	0.54876
Ash1l	3458.82	-0.293835	0.14478	-2.02953	0.0424048	0.549021
Steap1	565.404	0.358412	0.176655	2.02888	0.0424707	0.549021
Sf3a2	3678.74	0.233911	0.115305	2.02862	0.0424967	0.549021
Dhx36	1371.24	-0.356506	0.175806	-2.02784	0.042577	0.549169
Styx	88.7574	-0.781874	0.385683	-2.02724	0.0426374	0.549169
Lsm2	991.282	0.296463	0.146248	2.02713	0.0426494	0.549169
Mospd2	338.175	-0.418984	0.206762	-2.02641	0.0427231	0.549513
Slc22a4	132.638	0.60215	0.297245	2.02577	0.0427883	0.549745
Gm20342	138.592	-0.663425	0.327772	-2.02404	0.0429659	0.551419
Havcr2	167.436	0.565299	0.279365	2.02352	0.0430199	0.551506
Elmod2	287.323	-0.432499	0.213799	-2.02292	0.043081	0.551683
Hgs	3011.95	0.238349	0.117873	2.02208	0.0431676	0.552186
1700066M21Rik	186.936	-0.575526	0.285048	-2.01905	0.0434821	0.555599
Tagln2	10683.6	0.242505	0.120275	2.01626	0.043773	0.558704
Gemin5	2581.83	0.247974	0.123016	2.01579	0.0438223	0.558723
Ppa1	2629.33	0.244245	0.121273	2.014	0.0440091	0.560492
Gm42702	53.2806	-0.962383	0.478131	-2.0128	0.0441355	0.561024
Kbtbd11	644.505	-0.332907	0.165404	-2.01269	0.0441471	0.561024
Alpk1	161.923	-0.550826	0.274001	-2.01031	0.0443986	0.563606
Fnip1	1499.75	-0.326165	0.162493	-2.00725	0.044723	0.566491
Eif1	5831.63	0.237186	0.118144	2.0076	0.0446855	0.566491
Hspa4l	2048.45	-0.344556	0.171816	-2.00538	0.0449227	0.567788
Tpst2	1708.42	0.266042	0.132643	2.00571	0.0448875	0.567788
Ak4	171.516	0.535501	0.268164	1.99691	0.0458345	0.567998
Atp6v0b	3309.26	0.234982	0.117792	1.99489	0.0460547	0.567998
Ptprf	1357.76	0.267256	0.133626	2.00004	0.0454962	0.567998
Acot7	3380.7	0.242629	0.121064	2.00413	0.0450556	0.567998
Srpk2	1367.38	-0.302533	0.151286	-1.99974	0.045528	0.567998
Nudt9	827.276	0.320774	0.160918	1.9934	0.0462177	0.567998
Phb2	5197.16	0.237232	0.118593	2.00039	0.0454585	0.567998
Rps16	4681.99	0.261859	0.130838	2.0014	0.0453496	0.567998
Mef2a	2132.27	-0.294306	0.147593	-1.99403	0.0461486	0.567998
Kcnq1ot1	1063.5	-0.311631	0.1555	-2.00406	0.0450635	0.567998
Micu3	208.119	-0.562601	0.281792	-1.99651	0.0458787	0.567998
Spg21	1540.01	0.280141	0.140061	2.00013	0.0454861	0.567998
Rbm6	1131.3	-0.332552	0.16663	-1.99575	0.0459607	0.567998
Zdhhc17	588.3	-0.354317	0.177591	-1.99512	0.0460293	0.567998
Gas2l1	2437.98	0.245249	0.123074	1.99269	0.0462957	0.567998
Thg1l	470.729	0.360526	0.180298	1.99961	0.045542	0.567998
Clptm1l	2435.39	0.256332	0.128607	1.99315	0.0462456	0.567998
Zfyve16	602.343	-0.368047	0.184631	-1.99342	0.0462154	0.567998
Psmc6	1355.84	-0.37501	0.188024	-1.99447	0.0461004	0.567998
Emp2	2978.4	0.266907	0.133948	1.99262	0.0463026	0.567998
1300002E11Rik	57.1149	-0.880495	0.440725	-1.99783	0.0457348	0.567998
Fstl1	9144.64	-0.220146	0.110101	-1.9995	0.0455541	0.567998
Adamts5	930.444	-0.316855	0.158125	-2.00382	0.045089	0.567998
Zfp955b	242.142	-0.548757	0.275312	-1.99322	0.0462378	0.567998
Vars	9415.22	0.22742	0.114112	1.99295	0.0462668	0.567998
Sac3d1	437.385	0.378075	0.18937	1.99649	0.0458807	0.567998
Stn1	545.085	0.34602	0.173525	1.99407	0.0461449	0.567998
Bclaf3	236.327	-0.517102	0.259501	-1.99268	0.0462966	0.567998
Mob4	732.979	-0.405026	0.203666	-1.98868	0.0467364	0.57138
Skil	1700.51	-0.295261	0.148496	-1.98834	0.0467742	0.57138
Col1a2	5731.78	-0.228499	0.114887	-1.9889	0.046712	0.57138
Rhob	3495.05	0.242495	0.121922	1.98894	0.0467083	0.57138
Top2a	9551.48	-0.249509	0.125596	-1.98661	0.0469661	0.573124
Yrdc	933.463	0.314681	0.158616	1.98392	0.0472647	0.573187
Tmf1	1258.62	-0.355108	0.179074	-1.98303	0.0473643	0.573187
Akt1s1	2074.82	0.249178	0.125623	1.98354	0.0473072	0.573187
Cherp	4213.98	0.225587	0.113702	1.98403	0.0472525	0.573187
Ldah	1479.4	0.263009	0.132519	1.98469	0.0471793	0.573187
H2ac8	488.647	0.437994	0.220862	1.98311	0.0473547	0.573187
Kat2b	750.655	-0.309037	0.155661	-1.98533	0.0471081	0.573187
Ankrd12	526.072	-0.44672	0.225051	-1.98497	0.0471473	0.573187
Cstb	1233.53	0.272158	0.137417	1.98053	0.0476439	0.575973
Ift81	253.355	-0.480401	0.242788	-1.97869	0.0478514	0.576189
Imp3	402.56	0.382269	0.193286	1.97774	0.0479581	0.576189
Edc3	710.733	0.327828	0.165701	1.97843	0.0478799	0.576189
Spag9	4145	-0.249647	0.126123	-1.9794	0.0477715	0.576189
Glud1	4466.21	0.229499	0.116029	1.97794	0.0479352	0.576189
Nars	8179.92	0.227206	0.114847	1.97834	0.0478904	0.576189
Dusp9	279.322	0.43045	0.217711	1.97716	0.048024	0.576387
Sema3a	949.768	-0.373966	0.189228	-1.97627	0.0481241	0.576994
Imp4	1336.46	0.277922	0.140726	1.97491	0.0482786	0.577168
Gm3226	313.854	0.419729	0.212538	1.97484	0.0482858	0.577168
Mfsd5	1760.92	0.256963	0.130119	1.97483	0.048287	0.577168
Slc4a7	1708.37	-0.275283	0.139439	-1.97422	0.0483564	0.577406
Ercc1	816.939	0.298096	0.151233	1.97111	0.0487116	0.578686
Enpp3	67.5768	-0.791457	0.401429	-1.9716	0.0486556	0.578686
Pdlim4	2030.79	-0.271884	0.137879	-1.9719	0.048621	0.578686
Psme3	4430.58	0.23417	0.118755	1.97187	0.0486243	0.578686
Rps6ka4	1729.56	0.253177	0.128437	1.97121	0.0486998	0.578686
Arpc4	3578.83	0.242327	0.122989	1.97032	0.0488014	0.579163
Impad1	3323.99	-0.273735	0.13903	-1.9689	0.0489648	0.579663
Prdx1	6496.3	0.234428	0.119185	1.96693	0.0491914	0.579663
Cd3eap	512.005	0.343647	0.174697	1.9671	0.0491716	0.579663
Herpud1	1448.16	0.299708	0.152315	1.96769	0.049104	0.579663
Anp32a	1368.71	-0.295651	0.150195	-1.96845	0.0490161	0.579663
Lama2	672.562	-0.32321	0.164322	-1.96693	0.049191	0.579663
Ifit2	310.126	-0.430532	0.218798	-1.96772	0.0491004	0.579663
Hsd17b12	2992.8	0.234888	0.119612	1.96374	0.0495603	0.580492
Hdgf	12624.7	0.216928	0.110361	1.96562	0.0493427	0.580492
Gprin3	133.628	-0.654429	0.333181	-1.96418	0.0495088	0.580492
Lamp1	15807.3	0.233327	0.118795	1.96412	0.0495163	0.580492
Gm49747	49.9624	-0.894023	0.455169	-1.96416	0.0495119	0.580492
Cul4b	1282.67	-0.359264	0.182802	-1.96531	0.0493783	0.580492
Gm40309	65.5248	-0.807677	0.411705	-1.96179	0.0497871	0.580817
Ankrd26	355.104	-0.441491	0.225014	-1.96206	0.0497554	0.580817
Apaf1	1496.74	-0.258216	0.131586	-1.96233	0.0497239	0.580817
H1f4	7439.34	0.234363	0.119389	1.96301	0.0496445	0.580817
Vim	132806	0.21499	0.109709	1.95963	0.0500386	0.582093
Npnt	1012.37	0.294756	0.150416	1.9596	0.050042	0.582093
Git1	3137.13	0.237761	0.121334	1.95957	0.0500462	0.582093
Slc38a7	1683.1	0.260825	0.133185	1.95837	0.0501863	0.58314
Clta	3843.63	0.239061	0.122132	1.95739	0.0503011	0.583894
4833420G17Rik	209.247	-0.530207	0.270967	-1.95672	0.05038	0.584228
Nme6	381.041	0.375426	0.191918	1.95618	0.0504442	0.584391
Sgms2	1461.82	0.257109	0.131684	1.95247	0.0508819	0.584844
Marcksl1	2288.06	0.24692	0.126437	1.95291	0.0508308	0.584844
Tacc2	1212.19	0.270828	0.13859	1.95418	0.0506805	0.584844
Enkd1	540.207	0.332749	0.170288	1.95403	0.0506974	0.584844
Rrp9	1256.59	0.263781	0.135102	1.95245	0.0508844	0.584844
Rack1	22639.2	0.24687	0.126438	1.9525	0.0508783	0.584844
Heg1	4334.16	-0.248096	0.127051	-1.95273	0.050852	0.584844
Mcts1	258.751	-0.431402	0.220904	-1.9529	0.050832	0.584844
Pfas	3904.12	0.223004	0.114281	1.95136	0.0510137	0.585754
Phf23	1748.63	0.251735	0.129079	1.95024	0.0511475	0.585968
Dlg4	1051.66	-0.286124	0.146685	-1.9506	0.0511045	0.585968
Diaph2	582.465	-0.330717	0.169603	-1.94994	0.051183	0.585968
A130012E19Rik	79.3262	-0.734342	0.376712	-1.94935	0.051254	0.586189
Atp6v1c1	2113.41	0.24042	0.12336	1.94894	0.0513028	0.586189
Eif3l	7359.91	0.227439	0.116777	1.94763	0.0514587	0.587395
Stxbp5	1211.22	-0.286	0.146963	-1.94607	0.051646	0.588147
Ubtf	3472.61	0.226582	0.116445	1.94582	0.0516758	0.588147
Tspo	1754.98	0.305555	0.157025	1.94589	0.0516676	0.588147
Dpm1	135.247	-0.577915	0.297277	-1.94403	0.0518923	0.58914
Arhgef19	942.283	-0.282724	0.145388	-1.94462	0.051821	0.58914
Rfx7	1597.14	-0.296873	0.152725	-1.94384	0.0519146	0.58914
Ext1	4128.99	-0.222702	0.114601	-1.94328	0.0519823	0.589334
Sec23a	1703.88	-0.252956	0.130212	-1.94265	0.0520587	0.589628
Zfp281	719.292	-0.323805	0.166924	-1.93983	0.0524004	0.590638
Rc3h1	1937.26	-0.291124	0.150142	-1.93899	0.052502	0.590638
Ckap5	5668.94	-0.282434	0.14573	-1.93807	0.0526148	0.590638
Tmem119	739.591	-0.325713	0.168089	-1.93775	0.0526541	0.590638
Emsy	1526.22	-0.277734	0.143121	-1.94055	0.0523124	0.590638
Elovl4	434.339	0.356705	0.183958	1.93906	0.0524943	0.590638
Map3k3	1223.35	0.268283	0.138387	1.93864	0.0525448	0.590638
Aldh6a1	165.02	-0.525559	0.271101	-1.93861	0.0525492	0.590638
Smn1	1062.2	0.274328	0.141461	1.93925	0.0524715	0.590638
Afap1l2	227.626	-0.48211	0.248711	-1.93843	0.0525704	0.590638
Prpf40a	2384.09	-0.326465	0.168718	-1.93497	0.0529935	0.591064
Cad	6327.83	0.217978	0.112746	1.93335	0.0531933	0.591064
Slit2	1376.58	-0.263738	0.136406	-1.93347	0.0531783	0.591064
N4bp2	470.494	-0.351351	0.181626	-1.93447	0.0530551	0.591064
Mcm7	3445.14	0.224127	0.115757	1.93618	0.0528461	0.591064
Gm44250	148.053	-0.581352	0.300632	-1.93377	0.053142	0.591064
Gadd45a	948.475	0.287314	0.148428	1.93571	0.0529036	0.591064
Rgma	381.517	-0.381668	0.197418	-1.9333	0.0531991	0.591064
Eif5a	19767	0.218394	0.112988	1.93289	0.0532495	0.591064
Nol10	1558.04	0.25712	0.132841	1.93556	0.052922	0.591064
Stmn4	1120.82	-0.285106	0.147461	-1.93344	0.0531823	0.591064
Malat1	124635	-0.530907	0.274779	-1.93212	0.0533443	0.591553
Ngfr	308.868	0.404379	0.20949	1.9303	0.0535693	0.593025
Marf1	1928.8	-0.245735	0.127309	-1.93023	0.0535786	0.593025
Ptgs2	905.657	0.318335	0.165016	1.92912	0.053716	0.593571
Gm26621	48.0502	-0.909388	0.471427	-1.92901	0.0537297	0.593571
C130089K02Rik	109.677	-0.627613	0.325676	-1.92711	0.0539664	0.595059
Ppp1r12a	2944.24	-0.290337	0.150648	-1.92725	0.0539483	0.595059
Fam129b	10049.1	0.221273	0.114883	1.92608	0.0540948	0.595349
Samd9l	54.1639	-0.953173	0.494854	-1.92617	0.0540833	0.595349
Emp3	2558.69	0.241412	0.125432	1.92465	0.0542727	0.596744
Nipal1	68.484	0.775149	0.402985	1.92352	0.0544149	0.597522
Peg10	3061.75	-0.234771	0.122095	-1.92286	0.0544971	0.597522
Gart	3530.11	0.231731	0.120497	1.92313	0.0544642	0.597522
Gm44777	39.8402	-1.06626	0.554714	-1.92218	0.0545836	0.59778
Hif1a	4481.68	-0.262845	0.136766	-1.92186	0.0546232	0.59778
Stard9	1726.07	-0.245188	0.127694	-1.92012	0.0548425	0.597908
Zfp933	176.663	-0.611434	0.318316	-1.92084	0.0547523	0.597908
Tia1	925.315	-0.326766	0.17021	-1.91978	0.0548853	0.597908
Herc1	3247.77	-0.237641	0.123799	-1.91957	0.0549127	0.597908
Zfp354c	228.328	-0.48378	0.252057	-1.91933	0.0549423	0.597908
Foxp4	2417.09	0.232615	0.121181	1.91956	0.0549132	0.597908
Zfp974	88.3002	-0.729999	0.380514	-1.91845	0.0550535	0.598559
Nfil3	689.346	0.318679	0.166167	1.91783	0.0551324	0.598859
Stk17b	721.893	-0.309683	0.161612	-1.91621	0.0553382	0.59886
Pds5b	1681.06	-0.292386	0.152491	-1.9174	0.055187	0.59886
Btbd11	1981.79	0.251432	0.131241	1.91581	0.0553892	0.59886
Nme1	1594.51	0.258181	0.134698	1.91674	0.0552707	0.59886
Arhgdia	20281.1	0.207485	0.108284	1.91613	0.0553488	0.59886
Inpp5j	61.033	-0.847177	0.442484	-1.91459	0.0555445	0.599983
Rpl35	3993.68	0.229151	0.119733	1.91385	0.0556388	0.600032
Ubr3	1922.78	-0.277938	0.145299	-1.91287	0.0557645	0.600032
Ecm1	2768.43	0.245032	0.128069	1.91328	0.055712	0.600032
Magi3	1645.79	-0.277661	0.145094	-1.91367	0.0556628	0.600032
Rad17	429.916	-0.380059	0.198719	-1.91255	0.0558062	0.600032
Specc1	6639.07	0.209041	0.109351	1.91165	0.055921	0.600713
Napb	179.56	-0.506866	0.265266	-1.91078	0.0560324	0.601074
Gm45222	72.6847	-0.781491	0.409109	-1.91023	0.056104	0.601074
Cndp2	1148.64	0.26966	0.141169	1.91019	0.0561091	0.601074
Mrto4	1070.06	0.280102	0.146734	1.90891	0.0562736	0.601498
Sos2	798.982	-0.296984	0.155561	-1.90912	0.0562469	0.601498
Klhl13	260.271	-0.439066	0.230036	-1.90868	0.0563034	0.601498
Rrp7a	3286.9	0.228424	0.119714	1.90809	0.0563798	0.601763
Flii	3683.28	0.22551	0.118214	1.90764	0.0564374	0.601827
Rhoq	3926.93	-0.220932	0.115841	-1.90721	0.0564936	0.601876
Ppip5k2	758.302	-0.371096	0.19473	-1.90569	0.05669	0.602048
Ltbr	2073.99	0.245339	0.128731	1.90582	0.0566735	0.602048
Rtcb	2751.14	0.229583	0.120485	1.90549	0.0567162	0.602048
Serpinb6a	4762.82	0.213122	0.111836	1.90567	0.0566927	0.602048
Gm38157	50.0947	-0.880566	0.462529	-1.90381	0.0569351	0.603357
Tomm40	2749.13	0.226721	0.119192	1.90215	0.057152	0.603357
Rps11	7470.31	0.231411	0.121627	1.90263	0.0570892	0.603357
Akap13	4495.71	-0.214741	0.112931	-1.90152	0.0572333	0.603357
Adam12	387.584	0.369822	0.194496	1.90144	0.0572443	0.603357
Hspa8	14565.1	0.219303	0.115338	1.90139	0.0572511	0.603357
Hint1	3848.98	0.22699	0.119364	1.90167	0.0572146	0.603357
Zfp654	262.429	-0.563899	0.296575	-1.90137	0.0572533	0.603357
Ccdc86	1168.71	0.279574	0.147078	1.90086	0.0573209	0.603525
Polk	525.002	-0.369678	0.194623	-1.89946	0.0575047	0.604914
Zpr1	1112.3	0.281765	0.148408	1.89858	0.0576199	0.60558
Mapk8ip3	1859.37	-0.240503	0.126705	-1.89814	0.0576776	0.605641
Gm16973	43.1201	-0.996554	0.525214	-1.89742	0.0577719	0.606085
Nrap	533.223	-0.354954	0.187136	-1.89677	0.0578583	0.606446
Scrn1	1636.49	0.24566	0.129568	1.896	0.0579604	0.606495
Zfp383	83.7762	-0.685951	0.361798	-1.89595	0.0579669	0.606495
Il1r1	1510.79	-0.251066	0.132758	-1.89115	0.0586038	0.607523
Kansl1l	396.821	-0.374176	0.197904	-1.89069	0.0586659	0.607523
Mynn	514.243	-0.33213	0.175642	-1.89095	0.0586312	0.607523
Phc3	2087.16	-0.265512	0.14066	-1.88761	0.0590779	0.607523
Inka2	305.817	-0.391184	0.207155	-1.88836	0.0589779	0.607523
Dmbx1	417.864	-0.352644	0.186803	-1.88779	0.0590548	0.607523
Btbd8	64.3382	-0.78805	0.416691	-1.89121	0.0585965	0.607523
Gm38082	129.026	-0.557649	0.295363	-1.88801	0.0590244	0.607523
Zc3hav1	4442	0.218451	0.115706	1.88798	0.0590284	0.607523
Usf2	727.53	0.295935	0.156282	1.8936	0.0582784	0.607523
P2ry2	151.511	0.539707	0.285884	1.88785	0.059046	0.607523
Tspan4	1365.44	0.260582	0.137912	1.88948	0.058828	0.607523
Gm21781	162.485	-0.534581	0.282653	-1.8913	0.0585843	0.607523
Stx11	207.626	0.462274	0.244059	1.89411	0.0582101	0.607523
Rps26	7721.95	0.233185	0.123328	1.89077	0.0586548	0.607523
Wdr89	146.183	0.54181	0.286877	1.88865	0.0589394	0.607523
Inhba	1525.45	-0.665826	0.352233	-1.8903	0.0587175	0.607523
Gm49502	83.9526	-0.687736	0.363041	-1.89438	0.0581752	0.607523
Me2	1920.7	0.245189	0.129908	1.8874	0.0591067	0.607523
Nap1l2	215.902	-0.569349	0.301297	-1.88966	0.0588031	0.607523
Ptprv	117.198	-0.588877	0.312628	-1.88364	0.0596143	0.608546
Rpl12	8795.22	0.22092	0.117246	1.88424	0.0595324	0.608546
Ccnl1	873.056	-0.328024	0.174187	-1.88317	0.0596773	0.608546
Gm43696	50.3212	-0.872563	0.463303	-1.88335	0.0596527	0.608546
Lef1	1350.97	0.254022	0.134972	1.88204	0.0598311	0.608546
Cntln	316.714	-0.497437	0.263906	-1.8849	0.0594427	0.608546
Epha1	286.283	-0.408129	0.216894	-1.8817	0.0598771	0.608546
Tnrc6a	2424.93	-0.254425	0.135241	-1.88127	0.0599353	0.608546
Cx3cl1	513.588	0.337861	0.179541	1.88181	0.0598624	0.608546
Frk	413.153	-0.40217	0.213345	-1.88507	0.0594199	0.608546
Xpot	5697.7	0.209136	0.110914	1.88558	0.0593521	0.608546
Tmem97	1268	0.256359	0.136208	1.88212	0.0598202	0.608546
Qk	7272.79	-0.26626	0.141249	-1.88504	0.0594248	0.608546
Pim1	528.865	0.330417	0.175636	1.88126	0.0599365	0.608546
Ttc37	1004.67	-0.313863	0.166871	-1.88087	0.05999	0.608559
Arl5b	618.969	-0.322264	0.171599	-1.87801	0.0603798	0.610379
Map1s	1782.87	0.2531	0.134699	1.879	0.0602449	0.610379
Ncam1	4275.52	-0.215556	0.114802	-1.87764	0.060431	0.610379
Ccdc47	1180.33	-0.361803	0.192652	-1.87802	0.0603787	0.610379
Adsl	1867.75	0.244663	0.130232	1.87866	0.0602909	0.610379
Ncs1	3285.84	0.221122	0.117791	1.87725	0.0604839	0.610385
Gm38394	2514.02	-0.281035	0.149906	-1.87474	0.0608288	0.610787
Cenpb	5149.38	0.215105	0.114627	1.87656	0.0605782	0.610787
Rplp0	28267.9	0.230386	0.12289	1.87472	0.0608306	0.610787
Tax1bp1	1892.73	-0.319597	0.170386	-1.87572	0.0606932	0.610787
Rin1	3970.65	0.218695	0.116658	1.87467	0.0608379	0.610787
Hspa12a	965.024	-0.271104	0.144597	-1.87489	0.0608073	0.610787
B930036N10Rik	51.2106	0.857192	0.457512	1.8736	0.0609862	0.611348
Cited2	9712.37	0.201616	0.107633	1.87317	0.0610448	0.611348
F730043M19Rik	191.73	-0.475504	0.253856	-1.87313	0.061051	0.611348
Ciart	144.41	0.537069	0.286865	1.8722	0.0611789	0.611931
Gm38253	76.9052	-0.741518	0.396189	-1.87163	0.061258	0.611931
Pip4k2b	1983.48	0.237043	0.126655	1.87157	0.0612665	0.611931
Rpl34	2140.35	0.239046	0.127761	1.87104	0.0613396	0.612136
Sf3b3	7412.1	0.210035	0.112284	1.87058	0.0614033	0.612249
Gm8494	54.8807	0.835483	0.446938	1.86935	0.0615742	0.612905
Cnot6	2068.36	-0.269516	0.144171	-1.86941	0.0615652	0.612905
Rps3	11793.8	0.222312	0.119029	1.86772	0.0618016	0.614612
Ifrd1	3002.7	0.233025	0.124788	1.86736	0.0618511	0.614612
Mbtd1	619.098	-0.346834	0.185779	-1.86692	0.0619132	0.614706
Syt13	5038.28	0.217903	0.116823	1.86524	0.0621481	0.615704
Nacc1	7137.2	0.20687	0.11091	1.86521	0.0621525	0.615704
Syne2	4008.28	-0.214715	0.115124	-1.86507	0.062172	0.615704
Jpt2	2740.17	0.22496	0.120655	1.86449	0.0622529	0.615982
Olfml2b	2487.65	-0.24488	0.131436	-1.86311	0.062447	0.616334
Mindy1	1122.98	0.293126	0.157313	1.86333	0.0624163	0.616334
Gm6166	507.307	0.367818	0.197407	1.86325	0.0624272	0.616334
Col3a1	20804.3	-0.233397	0.125592	-1.85837	0.0631158	0.616712
Kifap3	1352.46	-0.259181	0.139347	-1.85997	0.0628903	0.616712
Baz2b	1190.11	-0.268168	0.144305	-1.85835	0.0631196	0.616712
Efcab7	139.028	-0.611558	0.328503	-1.86165	0.0626523	0.616712
Trit1	391.303	-0.360565	0.193646	-1.86198	0.062606	0.616712
Eif3b	8410.1	0.209357	0.112445	1.86186	0.0626233	0.616712
Ddias	387.556	-0.419888	0.225827	-1.85933	0.0629801	0.616712
Taldo1	1693.48	0.270272	0.145312	1.85994	0.0628947	0.616712
Tomm20	1855.58	0.246241	0.132478	1.85873	0.063065	0.616712
Cdc37	3510.91	0.220013	0.118344	1.8591	0.0630129	0.616712
Apcdd1	388.082	0.35677	0.191814	1.85998	0.0628887	0.616712
Pdcd11	2813.62	0.220363	0.118483	1.85987	0.0629034	0.616712
Apln	213.59	0.453425	0.244064	1.85781	0.0631956	0.616937
Dnajb1	1699	0.245553	0.132261	1.85658	0.0633712	0.617102
Rbms3	754.802	-0.316636	0.170504	-1.85706	0.0633027	0.617102
CT010467.1	55824.7	2.08543	1.12308	1.85688	0.0633277	0.617102
Msc	268.714	-0.40519	0.218944	-1.85066	0.0642191	0.617877
Pdcl	578.756	-0.348688	0.188301	-1.85176	0.0640604	0.617877
Gm10705	152.153	0.637351	0.344054	1.85247	0.063958	0.617877
Fbln2	4548.78	0.215091	0.116136	1.85206	0.0640174	0.617877
Tsku	459.837	0.331606	0.179214	1.85033	0.0642659	0.617877
Atp2a1	101.421	-0.631026	0.340256	-1.85456	0.0636593	0.617877
Ap1m1	1840.37	0.243925	0.131794	1.8508	0.0641989	0.617877
Xylb	146.222	0.524587	0.283395	1.85108	0.064158	0.617877
Tns3	4491.04	0.210325	0.113683	1.85011	0.0642982	0.617877
S1pr3	123.32	0.566528	0.306205	1.85016	0.0642906	0.617877
Gm30339	62.6575	-0.824688	0.445565	-1.85088	0.0641864	0.617877
Tnk2	2968.26	0.224326	0.12113	1.85194	0.0640338	0.617877
Trmt10c	338.805	-0.479102	0.258772	-1.85144	0.0641056	0.617877
B230354K17Rik	487.275	-0.336436	0.181729	-1.8513	0.0641258	0.617877
Xiap	1188.4	-0.329286	0.177555	-1.85456	0.063659	0.617877
mt-Tw	122.347	0.599176	0.323366	1.85294	0.0638916	0.617877
Npdc1	1377.91	0.253178	0.136925	1.84903	0.0644529	0.618345
Nae1	607.509	-0.366876	0.198381	-1.84935	0.0644075	0.618345
Osbp2	2707.1	-0.230685	0.124826	-1.84805	0.0645955	0.618695
Chic1	183.168	-0.538112	0.291142	-1.84828	0.0645623	0.618695
Wdr1	11850	0.200924	0.108795	1.84682	0.0647732	0.618766
N4bp2l2	1053.8	-0.305136	0.165279	-1.84619	0.0648648	0.618766
Thap2	534.111	-0.324351	0.175758	-1.84544	0.0649741	0.618766
Arrdc3	267.901	-0.406798	0.220267	-1.84684	0.0647705	0.618766
Ppwd1	335.033	-0.433819	0.235049	-1.84565	0.0649433	0.618766
Alg10b	3738.65	-0.244627	0.132556	-1.84546	0.0649707	0.618766
Chaf1b	1299.66	0.261929	0.141929	1.8455	0.0649654	0.618766
Gm37795	104.878	-0.629342	0.341209	-1.84445	0.0651178	0.619628
Bcl2	300.142	-0.426057	0.231226	-1.8426	0.0653873	0.619727
Mob3a	1127.85	0.268408	0.145781	1.84117	0.0655965	0.619727
Klf6	4244.61	0.216993	0.117797	1.8421	0.0654611	0.619727
Eaf1	2651.75	0.223502	0.121373	1.84145	0.0655553	0.619727
Zdhhc20	993.482	-0.359076	0.194843	-1.8429	0.0653439	0.619727
Ints6	1151.65	-0.312391	0.169676	-1.8411	0.0656063	0.619727
Acap2	1756.89	-0.257467	0.139644	-1.84374	0.0652213	0.619727
Ubtd1	911.508	0.274621	0.149063	1.84232	0.0654279	0.619727
Wdr44	400.953	-0.38757	0.210406	-1.84202	0.0654729	0.619727
Bet1	201.983	-0.467318	0.253902	-1.84054	0.0656884	0.619845
Scyl2	1421.72	-0.252311	0.137104	-1.84029	0.065725	0.619845
Sumf2	422.299	0.350932	0.190884	1.83846	0.0659947	0.620913
Gper1	304.613	0.392359	0.213462	1.83808	0.0660512	0.620913
Dld	1416.73	-0.295729	0.160888	-1.83811	0.0660467	0.620913
Dock11	618.361	-0.366692	0.199498	-1.83808	0.0660511	0.620913
Mcm3	4131.39	0.213432	0.116237	1.83619	0.0663298	0.621444
Nbeal1	1088.91	-0.650383	0.355193	-1.83107	0.0670906	0.621444
Klhdc8a	734.115	0.296456	0.161821	1.832	0.0669507	0.621444
Celf2	2175.64	-0.243191	0.132791	-1.83138	0.0670437	0.621444
Gm43256	76.9946	-0.7333	0.399534	-1.83539	0.0664483	0.621444
Prpf38b	1554.11	-0.330921	0.180295	-1.83544	0.0664402	0.621444
Rsbn1l	292.394	-0.407204	0.221801	-1.8359	0.0663723	0.621444
Bri3bp	1149.52	0.258623	0.141201	1.83159	0.0670127	0.621444
Ppm1k	89.3713	-0.651195	0.35561	-1.83121	0.0670695	0.621444
Pvr	1560.45	0.240876	0.131268	1.835	0.0665059	0.621444
Nfkbib	438.189	0.345825	0.188829	1.83142	0.0670382	0.621444
Homer3	1148.85	0.256822	0.140165	1.83229	0.066909	0.621444
Mcam	572.585	-0.306097	0.166996	-1.83296	0.0668087	0.621444
Scpep1	4114.59	0.213754	0.116498	1.83483	0.0665303	0.621444
Actg1	30851.5	0.206193	0.112502	1.83279	0.0668338	0.621444
Zfp36l1	767.777	-0.281852	0.153944	-1.83087	0.0671198	0.621444
Prickle1	520.185	-0.316976	0.172682	-1.83561	0.0664153	0.621444
Slc29a1	3682.51	0.2143	0.116849	1.83399	0.0666561	0.621444
Flna	93554	0.195168	0.106464	1.83318	0.0667765	0.621444
Pebp1	2133.29	0.23918	0.13069	1.83013	0.0672309	0.621797
Nabp2	1795.04	0.238134	0.130135	1.8299	0.0672645	0.621797
Sec62	1111.47	-0.33796	0.184845	-1.82834	0.067498	0.623461
Mbnl2	3765.08	-0.311254	0.170375	-1.82687	0.0677193	0.625011
1700037H04Rik	1331.61	0.247712	0.135655	1.82605	0.0678429	0.625162
Xpo5	4013.93	0.212318	0.11626	1.82623	0.0678152	0.625162
Fkbp1a	8962.88	0.203092	0.111249	1.82557	0.0679157	0.625339
Sema4c	1369.64	-0.245251	0.134525	-1.8231	0.068289	0.625502
1810026B05Rik	218.083	-0.486239	0.266576	-1.82401	0.0681499	0.625502
Scap	1974.2	0.236587	0.129656	1.82472	0.068043	0.625502
Cdc27	2735.75	-0.298142	0.163514	-1.82334	0.068252	0.625502
Polr2f	1141.59	0.262228	0.143847	1.82296	0.0683087	0.625502
AW554918	372.329	-0.3591	0.19686	-1.82414	0.068131	0.625502
Banf1	3003.72	0.221997	0.121711	1.82397	0.0681566	0.625502
Nif3l1	665.249	0.303678	0.166873	1.81982	0.0687865	0.627371
Cfap36	484.874	-0.362264	0.199025	-1.82019	0.0687298	0.627371
Gm49526	51.828	-0.848362	0.466261	-1.8195	0.0688355	0.627371
B3gnt5	73.5186	-0.736987	0.404753	-1.82083	0.0686322	0.627371
Sorbs1	679.928	-0.297024	0.163232	-1.81965	0.0688128	0.627371
Ammecr1	1698.65	-0.245368	0.134752	-1.82088	0.0686245	0.627371
Zfp697	647.289	0.346317	0.190589	1.81709	0.0692035	0.628626
Zdhhc3	3428.63	0.220106	0.121112	1.81738	0.069159	0.628626
Rps18-ps6	2886.25	0.237324	0.130577	1.8175	0.0691401	0.628626
Prmt5	3455.58	0.2145	0.118063	1.81683	0.0692426	0.628626
Ezr	2185.38	0.246017	0.135392	1.81707	0.069207	0.628626
Mvb12b	785.226	0.306995	0.169545	1.8107	0.0701868	0.62891
Unc5c	276.325	-0.414582	0.228634	-1.8133	0.0697859	0.62891
Sh3bgrl3	2067.5	0.250028	0.137915	1.81291	0.0698454	0.62891
Mob1b	1050.25	-0.328577	0.181444	-1.8109	0.070156	0.62891
Psph	1002.71	0.271989	0.149918	1.81426	0.0696382	0.62891
Gm44667	66.729	-0.768791	0.423899	-1.81362	0.0697365	0.62891
Rras2	3377.08	0.220531	0.121569	1.81404	0.0696712	0.62891
Mcm5	3489.7	0.212869	0.117284	1.81498	0.0695269	0.62891
Usp32	1201.27	-0.284338	0.156864	-1.81264	0.0698873	0.62891
Wars	3620.2	0.232395	0.128244	1.81213	0.0699658	0.62891
Ank	5244.02	0.234476	0.129408	1.81191	0.0700002	0.62891
Dazap2	3175.61	0.21999	0.121496	1.81068	0.0701904	0.62891
Hotair	79.7244	-0.715905	0.394941	-1.81269	0.0698799	0.62891
Lpp	12523	-0.246286	0.135989	-1.81107	0.0701298	0.62891
Zfand3	1946.82	0.231003	0.127264	1.81514	0.0695017	0.62891
Zfp955a	177.919	-0.528769	0.291548	-1.81366	0.0697294	0.62891
Zbtb33	458.235	-0.422574	0.23337	-1.81075	0.0701798	0.62891
Snx30	834.814	0.27959	0.154773	1.80645	0.0708475	0.632185
Luc7l2	2510.77	-0.277006	0.15338	-1.80602	0.0709155	0.632185
Emp1	8408.81	0.19489	0.107919	1.80589	0.0709353	0.632185
Cadm1	1450.65	0.251838	0.139405	1.80652	0.0708367	0.632185
Ftsj3	3124.57	0.239238	0.132401	1.80693	0.0707739	0.632185
Trim35	5456.12	0.200597	0.110984	1.80745	0.0706927	0.632185
Tubb6	6218.41	0.210613	0.116569	1.80677	0.0707985	0.632185
Tk1	1953.89	0.224865	0.124565	1.8052	0.0710428	0.63266
Pcmtd1	409.638	-0.446901	0.247989	-1.8021	0.0715295	0.633163
Apbb1ip	660.957	0.290928	0.161425	1.80225	0.071506	0.633163
Slc20a1	5078.67	0.204118	0.113337	1.80099	0.0717047	0.633163
S1pr1	232.861	-0.422973	0.234998	-1.7999	0.0718761	0.633163
Akr1b3	1521.51	0.253146	0.140343	1.80377	0.0712678	0.633163
A330074K22Rik	108.909	-0.591462	0.32819	-1.8022	0.0715144	0.633163
Dapk2	222.842	-0.457451	0.254221	-1.79943	0.0719513	0.633163
Vezt	929.745	-0.267557	0.148685	-1.79949	0.0719412	0.633163
Cdk4	10721.2	0.201072	0.111676	1.8005	0.0717821	0.633163
Zhx1	380.975	-0.423918	0.235332	-1.80137	0.0716451	0.633163
Litaf	3752.91	0.216321	0.120059	1.80179	0.0715782	0.633163
Chd1	2534.59	-0.303907	0.168901	-1.79932	0.0719676	0.633163
Csnk2b	3369.43	0.220969	0.122639	1.80178	0.0715803	0.633163
Nedd4l	1619.84	0.238412	0.132365	1.80117	0.0716756	0.633163
Ppp1ca	8359.47	0.215069	0.119472	1.80017	0.0718343	0.633163
Cuedc2	1747.03	0.234598	0.130055	1.80384	0.0712569	0.633163
Rplp1	6428.38	0.223673	0.124334	1.79897	0.0720234	0.633176
Rbbp8	766.225	-0.353432	0.196518	-1.79847	0.0721023	0.633393
Gm11942	1486.89	0.28617	0.159328	1.7961	0.0724789	0.634313
Amotl2	3683.44	0.206208	0.11476	1.79687	0.0723569	0.634313
C1qtnf1	129.931	-0.547442	0.304644	-1.79699	0.0723373	0.634313
Fam83h	778.513	0.28	0.15584	1.79672	0.0723807	0.634313
Syap1	450.852	-0.432568	0.240803	-1.79636	0.0724373	0.634313
Gpr176	131.432	0.537707	0.299722	1.79402	0.0728099	0.634472
Osgin2	383.235	-0.36983	0.206013	-1.79518	0.0726251	0.634472
Hk2	4303.08	0.20346	0.113491	1.79273	0.0730158	0.634472
Myadm	13258.2	0.193961	0.108203	1.79257	0.073041	0.634472
Cobl	218.766	0.426013	0.237579	1.79314	0.0729502	0.634472
Rpl38	862.434	0.267708	0.149151	1.79487	0.0726739	0.634472
Recql4	930.784	0.27843	0.15522	1.79377	0.0728495	0.634472
Rnf138	258.31	-0.411643	0.229497	-1.79367	0.0728653	0.634472
Sfxn3	1866.11	0.234108	0.130592	1.79266	0.073027	0.634472
Gm15163	85.5328	0.655266	0.365376	1.7934	0.0729088	0.634472
St3gal5	876.394	-0.266968	0.148964	-1.79217	0.0731061	0.634566
Gm38381	72.9675	-0.698956	0.39042	-1.79027	0.0734111	0.63462
Tubb4b	5232.16	0.212621	0.119082	1.78551	0.0741792	0.63462
Src	3328.38	0.211798	0.11883	1.78236	0.0746899	0.63462
Pik3ca	1392.1	-0.260437	0.145974	-1.78413	0.0744027	0.63462
Glmp	2655.47	0.222796	0.12466	1.78723	0.0739008	0.63462
Gm42664	140.165	-0.557069	0.312418	-1.78309	0.0745714	0.63462
Srsf11	2331.5	-0.251181	0.14047	-1.78814	0.0737533	0.63462
Col27a1	178.049	-0.467948	0.262136	-1.78513	0.0742396	0.63462
Mtap	5040.75	0.20508	0.11504	1.78269	0.074637	0.63462
Phc2	5271.65	0.20147	0.112451	1.79162	0.0731931	0.63462
Trnp1	65.6226	0.740765	0.415486	1.78289	0.0746044	0.63462
Srsf10	1595.91	-0.328052	0.183291	-1.78979	0.0734879	0.63462
Dmtf1	690.958	-0.312582	0.175022	-1.78596	0.0741059	0.63462
Strip2	85.7997	-0.641206	0.358323	-1.78946	0.0735402	0.63462
Mlf2	6765.49	0.196438	0.109892	1.78755	0.0738485	0.63462
Rasa3	4007.28	0.207512	0.116292	1.7844	0.0743585	0.63462
Gm17491	97.8175	-0.622275	0.347988	-1.78821	0.0737425	0.63462
Mrpl3	1086.05	0.25835	0.144915	1.78277	0.0746242	0.63462
Col18a1	2276.59	0.230878	0.12905	1.78905	0.0736062	0.63462
Slc9a3r1	444.262	0.334612	0.187343	1.78609	0.0740851	0.63462
Gen1	659.96	-0.327944	0.183613	-1.78606	0.0740889	0.63462
Fbln5	440.283	0.328162	0.183886	1.7846	0.0743268	0.63462
Gch1	125.591	0.563536	0.31525	1.78758	0.073843	0.63462
Zmym5	401.737	-0.395254	0.221678	-1.78301	0.0745846	0.63462
Zfp944	107.954	-0.609503	0.341619	-1.78416	0.0743981	0.63462
Axin1	1845.55	0.230449	0.129116	1.78483	0.0742894	0.63462
Smad7	930.951	0.26074	0.145918	1.78689	0.0739551	0.63462
Zfp518a	160.77	-0.592308	0.331709	-1.78562	0.0741602	0.63462
C430049B03Rik	94.5259	-0.605057	0.338348	-1.78827	0.073733	0.63462
Arhgap42	1215.02	-0.251958	0.141446	-1.78131	0.0748621	0.63562
Paqr8	1277.78	-0.242383	0.136148	-1.78029	0.075029	0.636573
Clcn3	1630.66	-0.266452	0.149789	-1.77885	0.0752642	0.637642
Mtss1	4280.92	-0.201698	0.113378	-1.77898	0.0752423	0.637642
Cebpb	437.257	0.394788	0.222023	1.77814	0.0753812	0.637777
Nfat5	4680.16	-0.241096	0.135593	-1.77809	0.0753896	0.637777
Pea15a	4325.41	0.201374	0.113298	1.77738	0.075505	0.637829
Plxna2	1731.15	-0.228238	0.128392	-1.77767	0.0754587	0.637829
Cep295nl	172.128	-0.462672	0.260461	-1.77636	0.0756742	0.637873
Adamts6	1189.59	-0.292872	0.164838	-1.77672	0.0756139	0.637873
Kif11	1837.23	-0.272797	0.153559	-1.77649	0.0756519	0.637873
Lonp1	4706.18	0.202909	0.114255	1.77593	0.0757448	0.638007
Mrpl12	2546.67	0.237403	0.133733	1.7752	0.0758649	0.638097
Apc	2175.91	-0.294852	0.166093	-1.77522	0.0758609	0.638097
Helz2	1153.8	-0.263575	0.148544	-1.77439	0.0759993	0.638267
Parva	4843.8	0.20524	0.115753	1.77309	0.0762135	0.638267
Cdh13	759.195	0.27333	0.154017	1.77467	0.0759517	0.638267
Soga3	447.204	-0.324017	0.182677	-1.77372	0.07611	0.638267
4933439C10Rik	77.4931	-0.655928	0.369823	-1.77362	0.0761252	0.638267
Snx9	3379.6	0.208079	0.117338	1.77334	0.076173	0.638267
Casp12	205.72	-0.528337	0.29804	-1.7727	0.0762779	0.638349
Commd4	540.261	0.30178	0.17031	1.77194	0.076404	0.638945
Sec16b	318.083	-0.364452	0.205727	-1.77154	0.0764716	0.639053
Pcna	2682.64	0.234777	0.132854	1.76718	0.0771982	0.640648
Gpcpd1	287.465	-0.390772	0.221547	-1.76383	0.0777608	0.640648
Bbs12	113.809	-0.57518	0.326052	-1.76408	0.0777191	0.640648
Gm43260	49.741	-0.821667	0.465449	-1.76532	0.07751	0.640648
Fsd1l	190.52	-0.545306	0.308946	-1.76505	0.0775549	0.640648
Tfip11	1459.41	0.24147	0.136544	1.76845	0.0769861	0.640648
Coro1c	7124.25	0.200947	0.113684	1.76759	0.0771292	0.640648
Krcc1	367.605	-0.465188	0.262817	-1.77	0.0767266	0.640648
Ube3a	1865.69	-0.628939	0.356067	-1.76635	0.0773372	0.640648
Bcar1	3440.29	0.204598	0.115833	1.76632	0.0773423	0.640648
Shisa5	1976.53	0.224226	0.126848	1.76767	0.0771157	0.640648
Kif15	946.298	-0.302596	0.171477	-1.76465	0.0776231	0.640648
Cnn2	7411.66	0.197126	0.111663	1.76536	0.0775028	0.640648
Zfp938	78.1384	-0.721929	0.408361	-1.76787	0.0770824	0.640648
Actr6	157.953	-0.49266	0.279206	-1.7645	0.0776478	0.640648
Pelp1	2297.49	0.221465	0.125391	1.7662	0.0773619	0.640648
Rpl27	1556.4	0.247651	0.140131	1.76729	0.0771801	0.640648
Sumo2	109.74	-0.558938	0.316887	-1.76384	0.0777588	0.640648
Washc5	5963.62	0.208439	0.118136	1.7644	0.0776649	0.640648
Flywch1	1929.57	0.230392	0.130318	1.76792	0.0770741	0.640648
Sp3	1647.79	-0.318915	0.180855	-1.76337	0.0778377	0.640829
Nsrp1	203.95	-0.584394	0.331595	-1.76237	0.0780062	0.641764
Rsrp1	1829.76	-0.287546	0.163395	-1.75983	0.0784373	0.642035
Eef2	83214	0.198872	0.113004	1.75987	0.0784299	0.642035
Kif1c	6009.74	0.195479	0.111062	1.76009	0.0783922	0.642035
Ptk2b	1127.08	-0.260099	0.147654	-1.76154	0.0781467	0.642035
Kif21a	761.948	-0.336556	0.191154	-1.76065	0.0782969	0.642035
Rorb	844.082	-0.282091	0.160282	-1.75997	0.0784137	0.642035
Rpl3-ps1	1384.44	0.239256	0.135866	1.76096	0.0782448	0.642035
Nhs	133.057	-0.563839	0.32044	-1.75958	0.0784795	0.642035
Eftud2	5174.06	0.202606	0.11518	1.75904	0.0785706	0.64233
H4c2	1376.31	0.233966	0.133045	1.75855	0.0786538	0.64256
Gorasp2	3219.25	0.220619	0.125576	1.75686	0.078942	0.644463
Cnih4	1426.72	0.2386	0.136069	1.75353	0.0795116	0.645142
Pcsk9	103.975	0.573792	0.3272	1.75364	0.0794918	0.645142
Zfp800	299.567	-0.447114	0.254989	-1.75346	0.0795228	0.645142
U2af2	4179.55	0.20124	0.114625	1.75565	0.0791484	0.645142
St8sia2	288.051	-0.373578	0.212858	-1.75506	0.0792488	0.645142
Tmtc3	870.909	-0.341561	0.194787	-1.75351	0.0795144	0.645142
Ten1	308.665	0.367919	0.209603	1.75532	0.0792051	0.645142
H2ac6	547.431	0.32967	0.187858	1.75489	0.0792781	0.645142
Ube2v2	118.787	-0.568339	0.32409	-1.75365	0.079491	0.645142
Smarcad1	1079.36	-0.338002	0.192849	-1.75267	0.0796583	0.64559
3300005D01Rik	426.483	0.325972	0.186004	1.75249	0.0796888	0.64559
Map2	261.595	-0.418421	0.238887	-1.75154	0.0798524	0.646018
Trim27	1532.11	0.227923	0.130118	1.75166	0.0798316	0.646018
Prag1	364.801	0.356857	0.203924	1.74995	0.0801261	0.647369
Etaa1	276.376	-0.437802	0.250183	-1.74993	0.0801304	0.647369
Serpine1	7260.17	0.192204	0.10991	1.74874	0.0803352	0.648574
Mpdz	2147.68	-0.24493	0.140098	-1.74828	0.0804161	0.648779
Phf3	2076.16	-0.255503	0.146524	-1.74376	0.0812008	0.648811
Gorab	430.297	-0.331776	0.190141	-1.74489	0.0810043	0.648811
Ptpmt1	546.929	0.298835	0.171243	1.7451	0.0809681	0.648811
Dcun1d1	364.207	-0.430035	0.246408	-1.74522	0.0809474	0.648811
Selenot	2517.77	-0.257898	0.147879	-1.74399	0.0811617	0.648811
Pole	2131.99	0.21655	0.124174	1.74392	0.081173	0.648811
Eif2b1	960.502	0.254558	0.146008	1.74345	0.0812543	0.648811
Aacs	1419.45	0.236051	0.13539	1.74348	0.0812491	0.648811
Zscan25	285.009	0.374684	0.214473	1.747	0.0806366	0.648811
Mlkl	1001.05	0.253862	0.145421	1.7457	0.0808629	0.648811
Eif4a1	12807.3	0.192316	0.110282	1.74386	0.0811843	0.648811
Acot2	410.538	0.362074	0.207526	1.74471	0.081035	0.648811
Snu13	1320.15	0.248694	0.142545	1.74467	0.0810415	0.648811
A430019L02Rik	67.6233	-0.741259	0.424603	-1.74577	0.080851	0.648811
Drap1	3492.08	0.207397	0.118674	1.74762	0.0805305	0.648811
Rps19bp1	881.553	0.269628	0.154694	1.74298	0.0813367	0.649025
Alms1	985.552	-0.273255	0.156871	-1.74191	0.0815237	0.650072
Ppat	1243.93	0.249386	0.143218	1.74131	0.08163	0.650475
Ppp1cb	2979.49	-0.252539	0.145163	-1.73969	0.0819143	0.650864
Tjp1	3320.76	-0.220843	0.126962	-1.73944	0.0819577	0.650864
Eif3f	3237.44	0.224627	0.129076	1.74027	0.0818114	0.650864
Il4ra	1009.06	0.255642	0.146867	1.74064	0.0817473	0.650864
Arglu1	1134.33	-0.302452	0.173868	-1.73955	0.0819373	0.650864
Usp13	391.13	-0.33181	0.190937	-1.7378	0.0822463	0.651382
Rps5	9382.58	0.201303	0.115779	1.73869	0.0820898	0.651382
Gm49783	47.923	-0.825923	0.475178	-1.73813	0.0821875	0.651382
Trmt61a	597.607	0.287098	0.165207	1.73781	0.0822451	0.651382
Secisbp2l	1551.58	-0.273454	0.157392	-1.73741	0.0823143	0.651478
Fabp5	684.007	0.281666	0.162323	1.73522	0.0827026	0.654107
Rgs2	59.1442	-0.74848	0.432119	-1.73211	0.0832532	0.655287
Odr4	392.472	-0.405526	0.233907	-1.73371	0.0829701	0.655287
Prrg4	3611.98	-0.236688	0.136651	-1.73206	0.0832621	0.655287
Anxa2	14102.8	0.201453	0.116323	1.73185	0.0833012	0.655287
Tars	5434.01	0.201079	0.116061	1.73253	0.0831786	0.655287
Eif2ak2	588.343	-0.332392	0.191701	-1.73391	0.0829345	0.655287
Coro1b	3093.25	0.219816	0.126922	1.7319	0.0832919	0.655287
Fundc1	386.142	-0.371327	0.214307	-1.73268	0.0831519	0.655287
Edil3	162.189	-0.490641	0.283497	-1.73067	0.0835103	0.65649
Znhit1	577.28	0.288353	0.166665	1.73013	0.0836068	0.656806
Tubb5	46593.7	0.194641	0.112546	1.72943	0.083732	0.657347
Tpm3	5647.55	0.197932	0.11451	1.72851	0.0838971	0.657851
Tmem248	1897.25	0.223059	0.129081	1.72806	0.0839774	0.657851
Rpl13	4977.18	0.236077	0.13664	1.72773	0.0840358	0.657851
Ppan	1787.96	0.220673	0.127709	1.72793	0.084	0.657851
Ikbip	861.456	-0.267511	0.154854	-1.7275	0.0840782	0.657851
Ybx3	7094.53	0.192204	0.111287	1.72711	0.0841485	0.65796
Gm37084	137.705	-0.500505	0.289944	-1.72621	0.0843092	0.658334
Mrrf	551.648	0.303955	0.176074	1.72629	0.0842955	0.658334
Sgpl1	4724.93	0.208048	0.120591	1.72523	0.084486	0.658832
Pdcd4	231.217	-0.454908	0.263646	-1.72545	0.0844469	0.658832
Ccdc88c	385.897	-0.330186	0.191456	-1.72461	0.0845976	0.659262
Sdccag8	244.253	-0.403227	0.234034	-1.72294	0.0848995	0.659374
Zfp593	370.466	0.34523	0.200368	1.72298	0.0848929	0.659374
Htra3	46.6021	-0.865456	0.502365	-1.72276	0.0849318	0.659374
Mafk	625.949	0.283824	0.16476	1.72265	0.0849511	0.659374
Taf10	1040.44	0.256857	0.149077	1.72298	0.0848921	0.659374
mt-Nd2	30874.2	0.181439	0.105305	1.72298	0.0848914	0.659374
Npepl1	790.68	0.267545	0.155378	1.7219	0.0850872	0.65949
Fhl3	2250	0.216179	0.12563	1.72076	0.0852942	0.65949
Epb41	1265.94	0.235346	0.13672	1.72137	0.0851833	0.65949
3110082I17Rik	443.362	0.33324	0.193665	1.7207	0.0853051	0.65949
Prrt4	40.241	0.876273	0.50925	1.72071	0.085303	0.65949
Atm	1046.48	-0.310234	0.180238	-1.72124	0.0852066	0.65949
Rnf170	117.73	-0.532464	0.309565	-1.72004	0.0854254	0.659982
Gm37663	44.5279	-0.871564	0.506925	-1.71931	0.0855572	0.660124
Gm49539	43.514	-0.888305	0.516574	-1.71961	0.0855038	0.660124
Vaultrc5	303.884	-0.462426	0.269008	-1.719	0.0856136	0.660124
Rnu11	43.7567	-0.910283	0.529812	-1.71812	0.085774	0.660488
Ccdc22	85.7755	0.61914	0.360351	1.71816	0.0857675	0.660488
Mcm2	4377.34	0.206757	0.120376	1.71759	0.0858713	0.660801
Mfge8	5327.79	0.211514	0.123216	1.71661	0.0860509	0.66095
Capn7	756.71	-0.32335	0.18837	-1.71656	0.0860588	0.66095
Gm49411	43.726	-0.879451	0.512335	-1.71655	0.0860607	0.66095
Robo1	3351.5	-0.19841	0.11561	-1.71621	0.0861242	0.661003
Ubox5	370.098	0.349638	0.204038	1.7136	0.0866025	0.661724
Ddx27	3221.81	0.202908	0.118391	1.71388	0.0865511	0.661724
Ptbp2	1209.81	-0.284973	0.166354	-1.71305	0.0867027	0.661724
Kbtbd8	89.3321	-0.661485	0.386175	-1.71291	0.0867286	0.661724
Stk24	1939.44	0.220132	0.128333	1.71531	0.0862882	0.661724
Prodh	47.4008	0.841321	0.491129	1.71304	0.086706	0.661724
Jam2	2884.28	-0.206048	0.120247	-1.71355	0.0866119	0.661724
Gm49971	56.6716	-0.769421	0.448747	-1.7146	0.0864193	0.661724
Hnrnpul2	1435.29	-0.233909	0.136421	-1.7146	0.0864178	0.661724
Dpp7	545.404	0.298658	0.174598	1.71054	0.0871653	0.663027
Gba	1700.43	0.229428	0.134248	1.70899	0.0874521	0.663027
Evi5	1098	-0.318781	0.186319	-1.71094	0.0870914	0.663027
Rbm19	1439.27	0.234498	0.137159	1.70969	0.0873237	0.663027
Gm3375	365.967	0.377888	0.221082	1.70926	0.0874022	0.663027
Zfp715	330.931	-0.364529	0.213299	-1.70901	0.0874496	0.663027
2310022B05Rik	2429.51	0.211862	0.123968	1.70901	0.0874492	0.663027
Layn	547.618	0.30405	0.17771	1.71094	0.0870929	0.663027
Stat5a	757.396	-0.292852	0.171368	-1.70891	0.0874677	0.663027
Trip13	771.368	0.26232	0.1533	1.71115	0.0870535	0.663027
Eif5a2	533.143	-0.319511	0.187011	-1.70851	0.0875414	0.663154
Depdc1a	134.397	-0.591436	0.346447	-1.70715	0.0877945	0.663349
Med29	274.216	0.371486	0.217553	1.70757	0.0877164	0.663349
Phip	2894.26	-0.693598	0.406231	-1.7074	0.0877482	0.663349
Spry2	1308.73	0.234734	0.137452	1.70775	0.087683	0.663349
Ap4e1	526.798	-0.320433	0.187895	-1.70538	0.0881228	0.663687
Fitm2	848.416	0.254732	0.149349	1.70562	0.0880792	0.663687
Rdh13	751.273	0.26464	0.155179	1.70538	0.0881237	0.663687
Gm47469	51.7849	-0.867665	0.508621	-1.70592	0.0880235	0.663687
Anxa7	3033.3	0.214306	0.125584	1.70647	0.0879198	0.663687
Accs	293.575	-0.360973	0.211814	-1.7042	0.0883446	0.663882
Blm	481.74	-0.32153	0.188694	-1.70398	0.0883854	0.663882
Flot2	2209.96	0.232282	0.136338	1.70372	0.0884342	0.663882
Hoxc6	325.181	-0.349123	0.204838	-1.70439	0.0883085	0.663882
Clpp	1209.65	0.242923	0.142565	1.70395	0.0883909	0.663882
B2m	4694.54	0.196307	0.11528	1.70287	0.0885919	0.66401
Sema6c	213.09	-0.408513	0.239919	-1.70271	0.088622	0.66401
Hoxc8	126.476	-0.505205	0.296621	-1.7032	0.0885301	0.66401
Itgb1bp1	705.186	0.272539	0.160128	1.70201	0.0887541	0.664574
Phldb1	3011.27	0.202922	0.119263	1.70147	0.0888549	0.664901
Arpc1b	4944.17	0.195752	0.115125	1.70034	0.0890669	0.665208
Fiz1	712.063	0.270313	0.158951	1.70061	0.0890167	0.665208
Clic1	9182.6	0.20334	0.119552	1.70085	0.0889719	0.665208
Atp11b	728.202	-0.317046	0.186495	-1.70002	0.0891269	0.66523
Lgr6	419.75	-0.319279	0.187854	-1.69962	0.0892031	0.665235
Dram2	407.677	-0.350029	0.206023	-1.69898	0.0893232	0.665235
Bach2	50.3886	-0.793115	0.466776	-1.69913	0.089294	0.665235
Pyroxd1	180.4	-0.460018	0.270836	-1.69851	0.0894112	0.665235
Ndrg4	2849.97	0.21229	0.124986	1.6985	0.0894127	0.665235
Gtpbp1	1997.4	0.218965	0.128946	1.69812	0.0894855	0.665352
Rbm4b	195.288	-0.41684	0.245569	-1.69745	0.0896122	0.66587
Aup1	2250.52	0.207116	0.122069	1.69671	0.0897506	0.666474
Hnrnph3	411.648	-0.374262	0.220708	-1.69574	0.0899357	0.667423
Cpe	3711.42	0.202143	0.119453	1.69224	0.0905996	0.671496
Ppp4r3b	940.734	-0.638554	0.377309	-1.69239	0.0905718	0.671496
Eef1g	3929.95	0.212215	0.125447	1.69167	0.0907087	0.671668
Rbm41	214.174	-0.458953	0.271326	-1.69152	0.090738	0.671668
Septin2	5162.14	-0.21462	0.126937	-1.69077	0.0908813	0.672303
Pdxk	793.426	0.262388	0.155256	1.69004	0.091021	0.672483
Cyb5r3	8888.14	0.193127	0.114267	1.69014	0.0910013	0.672483
Ddx54	2545.99	0.207198	0.122637	1.68952	0.0911202	0.672548
Hras	1194.39	0.23618	0.139852	1.68879	0.0912604	0.672548
Mrc2	2851.46	-0.217491	0.128773	-1.68895	0.0912288	0.672548
Nckap5l	2186.67	-0.22559	0.133576	-1.68885	0.0912483	0.672548
Gm43484	63.5485	-0.779023	0.461535	-1.6879	0.0914311	0.673099
Zfp52	330.964	-0.453195	0.268513	-1.6878	0.0914505	0.673099
Gm37738	47.2787	-0.791341	0.469705	-1.68476	0.0920345	0.67315
Ptrh1	522.987	0.298623	0.176981	1.68732	0.0915427	0.67315
Rps20	7296.18	0.193021	0.114443	1.6866	0.0916794	0.67315
Sipa1l3	2825.28	0.200194	0.118723	1.68622	0.0917525	0.67315
Tead2	2299.07	0.210729	0.12501	1.6857	0.091853	0.67315
Ralgapa1	1388.2	-0.285732	0.169494	-1.6858	0.0918352	0.67315
H2bc9	1214.98	0.301365	0.178724	1.6862	0.0917568	0.67315
Hdac7	1736.44	0.2158	0.128049	1.68529	0.0919332	0.67315
Fgfr1op	393.226	-0.35557	0.210952	-1.68555	0.0918824	0.67315
F8	55.8859	-0.777667	0.461519	-1.68502	0.0919854	0.67315
Stx16	862.674	-0.263762	0.156631	-1.68397	0.0921877	0.673574
Coa7	300.41	0.365614	0.217274	1.68273	0.0924265	0.673574
Eif3k	2186.47	0.218804	0.130051	1.68245	0.0924813	0.673574
Loxl1	2610.02	-0.222726	0.132342	-1.68295	0.0923843	0.673574
Arid4a	374.378	-0.398938	0.23701	-1.68321	0.0923348	0.673574
Gm42683	38.5316	-0.867294	0.515479	-1.6825	0.0924715	0.673574
Rbm22	1385.26	0.236657	0.140669	1.68237	0.0924966	0.673574
Cct7	8322.64	0.199761	0.118777	1.68181	0.0926051	0.673943
Cnppd1	817.928	0.253332	0.1507	1.68104	0.0927549	0.673953
Ddx18	1320.1	0.238021	0.141695	1.67981	0.0929939	0.673953
Wwp1	855.898	-0.311913	0.185609	-1.68049	0.0928629	0.673953
Ireb2	1553.74	-0.28701	0.170867	-1.67973	0.0930108	0.673953
Rbm25	2640.21	-0.285911	0.1701	-1.68084	0.0927937	0.673953
Nudcd1	1251.17	-0.270665	0.161098	-1.68013	0.0929322	0.673953
Eef1d	4527.69	0.193877	0.115408	1.67993	0.0929707	0.673953
Vps33a	1048.06	0.246154	0.146675	1.67823	0.0933015	0.675221
Gm16378	221.336	0.425036	0.253223	1.6785	0.0932486	0.675221
Neb	85.9932	-0.625546	0.372989	-1.67712	0.0935192	0.676377
Ucp2	328.624	-0.347796	0.207417	-1.67679	0.0935829	0.676418
Daam1	2743.26	-0.216556	0.129195	-1.6762	0.0936994	0.67684
Car13	2238.8	-0.206548	0.123255	-1.67578	0.0937805	0.677007
Sp2	886.046	0.26427	0.157891	1.67375	0.0941791	0.678208
Heatr1	2871.06	0.19961	0.119201	1.67457	0.094018	0.678208
H2bc4	1805.43	0.257008	0.153521	1.67409	0.0941131	0.678208
Hbegf	802.071	0.253565	0.151495	1.67375	0.0941793	0.678208
Bag2	665.874	0.271266	0.16279	1.66636	0.0956427	0.679479
Retreg2	1377.86	0.231874	0.139214	1.6656	0.0957939	0.679479
Tsn	2139.9	0.21477	0.129056	1.66416	0.09608	0.679479
Gm38248	38.7404	-0.891396	0.536691	-1.66091	0.0967314	0.679479
Chml	340.421	-0.405963	0.244301	-1.66173	0.0965661	0.679479
Eif2s2	2016.85	-0.293246	0.176553	-1.66095	0.0967231	0.679479
Fhdc1	97.7561	0.569051	0.341694	1.66538	0.0958372	0.679479
Cct3	7663.16	0.187013	0.112023	1.66942	0.0950345	0.679479
S100a6	3473.52	0.253042	0.151515	1.67008	0.0949042	0.679479
Trmt13	182.621	-0.467255	0.281084	-1.66233	0.0964463	0.679479
Gm43011	140.679	-0.502243	0.302174	-1.6621	0.0964925	0.679479
Clca2	43.0913	-0.832602	0.499735	-1.66609	0.0956959	0.679479
Pgm1	2102.77	0.221587	0.133433	1.66066	0.0967807	0.679479
Yars	3921.65	0.195493	0.117053	1.67012	0.0948952	0.679479
Mecr	583.475	0.274753	0.165669	1.65844	0.097228	0.679479
Ube2j2	812.037	0.274404	0.165107	1.66197	0.0965178	0.679479
Chpf2	1902.45	0.214521	0.128671	1.6672	0.0954751	0.679479
Gm43481	72.1023	-0.645257	0.388506	-1.66087	0.0967401	0.679479
Nsun5	504.6	0.297119	0.177843	1.67068	0.0947849	0.679479
Gm37978	90.2409	-0.597691	0.359628	-1.66197	0.0965192	0.679479
Podxl	386.27	0.3298	0.19823	1.66372	0.0961679	0.679479
Ino80b	328.778	0.344352	0.206616	1.66662	0.0955892	0.679479
Ndufa9	1251.24	0.232908	0.139694	1.66728	0.0954596	0.679479
Ssc5d	477.716	-0.303253	0.182807	-1.65887	0.0971413	0.679479
Ube2m	3159.6	0.202578	0.122074	1.65947	0.0970219	0.679479
Fbl	1031.89	0.25528	0.153716	1.66073	0.0967678	0.679479
Uba2	2370.1	0.212497	0.127428	1.66758	0.0953982	0.679479
Gm38340	71.8465	-0.654013	0.393897	-1.66037	0.0968407	0.679479
Senp6	1245.32	-0.293155	0.176187	-1.66388	0.0961364	0.679479
Gm49322	38.1007	-0.875859	0.527895	-1.65915	0.0970851	0.679479
Ascc2	2180.37	0.204988	0.123493	1.65991	0.0969325	0.679479
Dhx33	1979.22	0.20713	0.124456	1.66429	0.0960544	0.679479
Eif4a3	2952.51	0.198527	0.119646	1.65929	0.0970578	0.679479
Alyref	3515.61	0.213011	0.128163	1.66204	0.0965046	0.679479
Flnb	37229.4	0.18025	0.107957	1.66965	0.0949891	0.679479
Zswim8	5699.16	0.18719	0.112223	1.66803	0.0953102	0.679479
Slc1a3	168.632	-0.452534	0.271482	-1.6669	0.0955337	0.679479
Gcat	488.328	0.301505	0.181328	1.66276	0.0963603	0.679479
Tomm22	1604.39	0.224075	0.134819	1.66205	0.0965026	0.679479
Atf4	10076	0.186569	0.111999	1.66581	0.0957517	0.679479
Rrn3	3247.64	0.200612	0.120841	1.66013	0.0968886	0.679479
Arvcf	770.617	-0.262653	0.158053	-1.6618	0.0965526	0.679479
Gm15564	78.2906	3.94945	2.38165	1.65829	0.0972598	0.679479
Hspa13	1342.74	-0.265419	0.159355	-1.66558	0.0957971	0.679479
Daam2	222.125	-0.403907	0.243575	-1.65824	0.0972681	0.679479
Rpl36	2639.05	0.254577	0.152831	1.66574	0.0957655	0.679479
Rab31	4645.46	0.196444	0.117713	1.66883	0.0951504	0.679479
Ldb1	1850.05	0.209201	0.125803	1.66292	0.0963286	0.679479
Bbip1	216.879	-0.445609	0.267832	-1.66376	0.09616	0.679479
Ssr4	1253.87	0.235063	0.140613	1.6717	0.0945827	0.679479
Fam135a	649.131	-0.326937	0.197472	-1.65561	0.0978005	0.679536
Dst	18517.2	-0.20046	0.121077	-1.65564	0.0977949	0.679536
Abl2	3730.71	0.193931	0.11713	1.6557	0.0977832	0.679536
Slc25a44	1202.08	0.228435	0.137848	1.65715	0.097489	0.679536
Eif3i	3358.86	0.223786	0.135123	1.65616	0.0976886	0.679536
Mkln1	1483.72	-0.228147	0.137646	-1.65749	0.0974206	0.679536
Egln1	1404.62	0.226166	0.136558	1.65619	0.0976835	0.679536
Gm4924	77.4541	-0.682462	0.412088	-1.65611	0.0976998	0.679536
Fibp	742.681	0.263067	0.158839	1.65618	0.0976844	0.679536
Dnajb4	1025.58	-0.288085	0.174048	-1.6552	0.0978841	0.679712
Rps21	1736.87	0.26125	0.157918	1.65434	0.0980586	0.680114
Cog1	989.526	0.239964	0.145041	1.65445	0.0980356	0.680114
Zcchc2	1171.96	0.229466	0.138761	1.65368	0.0981934	0.680299
Mfn1	975.374	-0.247222	0.149502	-1.65363	0.0982019	0.680299
Atp6v1h	1458.86	0.227185	0.137435	1.65303	0.0983244	0.68034
Bax	1870.02	0.214161	0.129549	1.65313	0.0983041	0.68034
Rgs20	261.076	0.365102	0.221363	1.64934	0.0990787	0.680453
Arpc2	5598.68	0.190234	0.115451	1.64774	0.0994056	0.680453
Ppp1r12b	342.062	-0.33389	0.202821	-1.64623	0.0997157	0.680453
Cd34	935.368	0.261424	0.159195	1.64217	0.100555	0.680453
Zfp120	113.664	-0.66863	0.407243	-1.64184	0.100622	0.680453
Tgfbr1	656.958	-0.312642	0.190433	-1.64175	0.100642	0.680453
Rps6	3271.76	0.227209	0.137979	1.64669	0.0996212	0.680453
Abcf2	2254.43	0.204139	0.123708	1.65017	0.0989072	0.680453
Glmn	166.789	-0.470684	0.28644	-1.64322	0.100337	0.680453
Ap1s1	2303.22	0.205239	0.1249	1.64323	0.100335	0.680453
Fscn1	11240.1	0.181352	0.110062	1.64773	0.0994083	0.680453
0610030E20Rik	463.516	-0.292931	0.178105	-1.64471	0.10003	0.680453
Ccnd2	7698.29	0.178055	0.108251	1.64483	0.100006	0.680453
Sirt2	1133.92	0.233757	0.141468	1.65237	0.0984589	0.680453
Nudt19	413.963	0.305419	0.18605	1.6416	0.100674	0.680453
Cd151	3952.34	0.201891	0.122584	1.64697	0.0995652	0.680453
Ctxn1	307.135	0.342427	0.207953	1.64665	0.0996293	0.680453
Gm37352	770.188	-0.252287	0.153322	-1.64548	0.0998719	0.680453
Gm45762	58.8706	-0.717709	0.436495	-1.64426	0.100123	0.680453
Nip7	1104.47	0.25021	0.152295	1.64293	0.100398	0.680453
1700012B09Rik	70.1882	0.642354	0.390545	1.64476	0.100018	0.680453
1110059G10Rik	139.314	-0.473014	0.287403	-1.64582	0.0998002	0.680453
Hdac2	1927.09	-0.224621	0.136041	-1.65112	0.0987141	0.680453
Zwint	4543.12	0.187337	0.113683	1.64788	0.0993767	0.680453
Map2k2	2301.16	0.212059	0.129134	1.64216	0.100557	0.680453
Zfp672	376.611	-0.31349	0.190915	-1.64204	0.100582	0.680453
Fam20a	612.896	-0.286894	0.174365	-1.64536	0.099895	0.680453
Mrpl38	1488.6	0.226931	0.137542	1.64991	0.0989616	0.680453
Rps7	4504.88	0.198909	0.121148	1.64186	0.100618	0.680453
Ptgr2	535.722	-0.291316	0.176799	-1.64772	0.0994091	0.680453
Tmem171	67.1429	0.670417	0.406778	1.64812	0.0993288	0.680453
Sacs	5254.4	-0.684033	0.414457	-1.65043	0.0988548	0.680453
Cct5	10172.8	0.191004	0.116041	1.64601	0.0997608	0.680453
Myh9	74521.2	0.169379	0.102916	1.64579	0.0998075	0.680453
Lmf2	3301.03	0.198031	0.120138	1.64836	0.0992781	0.680453
Prpf40b	628.255	-0.268643	0.163124	-1.64687	0.0995854	0.680453
Ccdc191	109.646	-0.581224	0.352277	-1.64991	0.0989618	0.680453
Crem	135.586	-0.480779	0.292781	-1.64211	0.100567	0.680453
C1galt1c1	205.363	-0.434691	0.264375	-1.64422	0.100131	0.680453
Rpl10	6098.77	0.212526	0.129046	1.64689	0.0995796	0.680453
Ptprq	50.3323	-0.769071	0.468724	-1.64078	0.100844	0.681207
Kcnk2	159.316	0.457718	0.279107	1.63994	0.101018	0.681992
C1galt1	985.597	-0.2709	0.165305	-1.63879	0.101258	0.682621
Usp39	1658.23	0.216268	0.131956	1.63894	0.101226	0.682621
Ccnk	1604.74	0.215613	0.13158	1.63864	0.101287	0.682621
Pepd	854.674	0.249192	0.152115	1.63818	0.101383	0.682875
AA986860	41.6066	-0.817711	0.500653	-1.63329	0.102408	0.683551
Lrp4	1243.05	-0.221857	0.135537	-1.63688	0.101656	0.683551
Ldlrad3	1690.29	0.225129	0.137771	1.63408	0.102243	0.683551
Rwdd3	68.7755	-0.639126	0.391384	-1.63299	0.102472	0.683551
Akr1a1	8308.99	0.184103	0.112668	1.63403	0.102252	0.683551
Rab35	1454.19	0.214367	0.131239	1.63341	0.102383	0.683551
Cnbp	6565.04	0.179206	0.109691	1.63374	0.102314	0.683551
Rplp2	4570.75	0.204389	0.125082	1.63404	0.10225	0.683551
Tecr	3893.5	0.197291	0.120693	1.63465	0.102122	0.683551
Lars2	1894.58	2.36091	1.44579	1.63295	0.10248	0.683551
Nedd1	822.195	-0.259684	0.15891	-1.63416	0.102226	0.683551
Nacad	86.7197	-0.59195	0.362063	-1.63494	0.102063	0.683551
Kat7	3752.89	0.198421	0.121331	1.63537	0.101972	0.683551
Iars	5201.55	0.194037	0.118515	1.63724	0.10158	0.683551
Pik3r1	1379.72	-0.23539	0.144	-1.63465	0.102123	0.683551
Srek1	1096.01	-0.287707	0.176018	-1.63453	0.102147	0.683551
Cenpj	351.012	-0.394714	0.241294	-1.63582	0.101877	0.683551
Lpgat1	2223.33	-0.21954	0.134513	-1.63211	0.102655	0.68433
Pnpla2	667.383	0.259327	0.158931	1.63169	0.102744	0.684529
Mid1ip1	1952.11	0.222568	0.136475	1.63083	0.102926	0.685354
Znrd1as	59.7094	-0.703121	0.431302	-1.63023	0.103053	0.685805
Tatdn2	1482.82	0.218954	0.134407	1.62904	0.103304	0.68676
Ppp2cb	1435.78	0.241521	0.148289	1.62872	0.103373	0.68676
Clmp	703.339	-0.259967	0.15961	-1.62877	0.103362	0.68676
Snrpa	1971.68	0.213001	0.130862	1.62768	0.103594	0.687833
Rasal2	1747.62	-0.239603	0.147377	-1.62579	0.103995	0.688246
Rbm15	2121	-0.21608	0.132815	-1.62693	0.103752	0.688246
Rps8	9681.36	0.17604	0.108307	1.62538	0.104081	0.688246
Pds5a	3467.31	-0.240205	0.147869	-1.62445	0.10428	0.688246
Tpt1-ps3	544.81	0.282697	0.173946	1.6252	0.104119	0.688246
Tfdp1	2616.77	0.196551	0.12097	1.6248	0.104205	0.688246
Tbc1d32	271.64	-0.368635	0.226912	-1.62457	0.104254	0.688246
Psmd11	4436	0.187791	0.115612	1.62433	0.104306	0.688246
Six4	1632.85	-0.209044	0.128679	-1.62454	0.104262	0.688246
Riox1	307.641	0.344497	0.212121	1.62406	0.104364	0.688246
H2bc15	865.916	0.28529	0.175406	1.62645	0.103854	0.688246
Zfp53	156.615	-0.465708	0.286531	-1.62533	0.104092	0.688246
Zfp563	134.207	-0.509566	0.313898	-1.62335	0.104515	0.688854
Psma5	1197.08	0.227517	0.140183	1.623	0.104589	0.688954
Mtg1	164.91	0.463475	0.285669	1.62242	0.104713	0.688994
Rps15	14709.9	0.182157	0.112271	1.62247	0.104702	0.688994
Cars	2456.72	0.220034	0.135677	1.62175	0.104858	0.689167
Jarid2	404.19	-0.313314	0.193187	-1.62182	0.104843	0.689167
Myl1	68.1928	-0.642373	0.396272	-1.62104	0.105009	0.689381
Hddc2	269.771	0.358436	0.221083	1.62127	0.104959	0.689381
Drg2	1564.73	0.212705	0.131281	1.62023	0.105184	0.689971
Wdr55	723.093	0.252506	0.155873	1.61995	0.105244	0.689971
Pip5k1b	105.234	0.539075	0.332804	1.6198	0.105276	0.689971
Gm37139	58.8661	-0.700287	0.43265	-1.6186	0.105534	0.690497
Ccdc66	318.33	-0.412653	0.254885	-1.61897	0.105453	0.690497
Mirt1	40.1782	0.819892	0.506513	1.6187	0.105512	0.690497
Creb5	1993.82	-0.214537	0.132597	-1.61796	0.105671	0.691007
Acot8	167.166	-0.440543	0.272715	-1.6154	0.106225	0.691144
Paics	3841.16	0.186631	0.115409	1.61713	0.105851	0.691144
Lrrc8d	562.901	0.279306	0.172899	1.61542	0.106219	0.691144
Znrf2	863.308	0.241926	0.149623	1.61691	0.105899	0.691144
Gm4366	667.432	0.303895	0.188098	1.61562	0.106176	0.691144
Heatr3	1806.64	0.227754	0.140881	1.61664	0.105955	0.691144
Gm37420	41.2171	-0.820672	0.50787	-1.61591	0.106114	0.691144
Adcy9	409.027	-0.31264	0.193329	-1.61714	0.105849	0.691144
Prpf19	4309.57	0.194366	0.120282	1.61591	0.106113	0.691144
Usp47	3428.19	-0.206161	0.127699	-1.61443	0.106433	0.692113
Enah	2331.29	-0.207739	0.128907	-1.61154	0.107061	0.693433
Vps13d	3051.78	-0.190735	0.118333	-1.61185	0.106995	0.693433
Mrpl1	406.431	-0.339172	0.210494	-1.61131	0.107112	0.693433
Gm42979	61.3691	-0.69211	0.42916	-1.61271	0.106808	0.693433
Plekho2	1095	0.229454	0.142372	1.61165	0.107038	0.693433
Ube2cbp	189.976	0.415953	0.258076	1.61175	0.107017	0.693433
3110056K07Rik	53.3528	-0.75878	0.470563	-1.6125	0.106854	0.693433
B3gat3	321.753	0.343908	0.213386	1.61167	0.107033	0.693433
Tmem47	363.424	-0.364482	0.226277	-1.61077	0.107229	0.693806
Parvb	5277.04	0.187237	0.116263	1.61046	0.107296	0.693858
S100a10	5528.27	0.198025	0.123329	1.60567	0.108347	0.694494
Dennd4c	1216.7	-0.244769	0.152232	-1.60786	0.107865	0.694494
Gm43719	40.8686	-0.828563	0.515155	-1.60838	0.107753	0.694494
Rpl6	7623.13	0.179246	0.111538	1.60705	0.108044	0.694494
Slc35b4	1700.66	0.215437	0.134157	1.60586	0.108305	0.694494
Ppp4r2	852.668	-0.272478	0.169671	-1.60592	0.108291	0.694494
Pgls	1131.68	0.243141	0.151074	1.60942	0.107525	0.694494
Polr2a	18163.4	0.170317	0.105993	1.60686	0.108085	0.694494
Chrnb1	1509.74	0.212295	0.13214	1.60659	0.108144	0.694494
Cdca7l	617.69	0.26591	0.165278	1.60887	0.107645	0.694494
Gcnt2	271.833	0.356735	0.222101	1.60619	0.108233	0.694494
Rmi1	312.211	-0.356302	0.221659	-1.60743	0.107959	0.694494
Dgkh	708.913	-0.277461	0.172468	-1.60877	0.107667	0.694494
Fetub	44.9267	0.826306	0.514239	1.60685	0.108087	0.694494
Rab5a	881.931	-0.246918	0.153607	-1.60747	0.107952	0.694494
Rbm3	3886.61	0.20997	0.130663	1.60696	0.108063	0.694494
Cmtm4	2266.12	0.197815	0.123252	1.60497	0.108501	0.695099
Tex10	1284.93	0.219146	0.136567	1.60468	0.108565	0.695123
Mib1	3368.51	-0.237359	0.148141	-1.60225	0.1091	0.698168
Cep152	439.435	-0.315846	0.197689	-1.59769	0.110112	0.698496
Gm42819	122.47	-0.492564	0.307959	-1.59945	0.109722	0.698496
Slc30a7	1113.69	-0.240876	0.15098	-1.59541	0.11062	0.698496
Ubap2	7340.37	0.178552	0.111853	1.59631	0.110419	0.698496
Msantd3	749.749	0.250157	0.156736	1.59604	0.110481	0.698496
Tardbp	3633.44	-0.233027	0.145714	-1.59921	0.109774	0.698496
Hspbp1	729.444	0.274035	0.171145	1.60119	0.109336	0.698496
Hhip	857.185	-0.284371	0.178104	-1.59666	0.110341	0.698496
Wdr83os	753.621	0.264967	0.165786	1.59825	0.109988	0.698496
Il18	38.6128	-0.819785	0.514089	-1.59464	0.110793	0.698496
Cox5a	2094.14	0.1977	0.123742	1.59768	0.110114	0.698496
Tent5a	108.269	-0.517813	0.323549	-1.60041	0.109507	0.698496
Azi2	644.837	-0.272046	0.169904	-1.60118	0.109338	0.698496
Hnrnpab	9133.96	0.173114	0.108311	1.5983	0.109976	0.698496
Gtf2a1	1668.77	-0.253031	0.158383	-1.59759	0.110134	0.698496
Trip11	1094.95	-0.580124	0.363626	-1.59538	0.110626	0.698496
Ddx41	903.075	0.235947	0.147977	1.59448	0.110828	0.698496
Socs4	690.385	-0.348884	0.218779	-1.59469	0.110782	0.698496
Dzip1	682.248	-0.270562	0.16964	-1.59491	0.110732	0.698496
Rictor	1682.38	-0.249047	0.155709	-1.59944	0.109723	0.698496
Basp1	6048.05	0.1815	0.113607	1.59761	0.110129	0.698496
Sema5a	2634.27	0.192733	0.120581	1.59837	0.109961	0.698496
Wnt10b	160.702	-0.432367	0.270801	-1.59662	0.11035	0.698496
Golgb1	2608.17	-0.211389	0.132532	-1.595	0.110711	0.698496
Gabpa	1278.72	-0.259496	0.162348	-1.59839	0.109956	0.698496
Cenpq	279.421	-0.460822	0.287956	-1.60032	0.109527	0.698496
Ddb1	23406.9	0.180671	0.113211	1.59588	0.110516	0.698496
Fxn	299.676	0.344656	0.215815	1.597	0.110265	0.698496
Cand2	1165.89	-0.220723	0.138529	-1.59334	0.111085	0.69928
Samd4b	2654.11	0.19386	0.121685	1.59313	0.111132	0.69928
Gm47826	52.4336	-0.721967	0.453044	-1.59359	0.111027	0.69928
Mapk6	6362.98	0.181012	0.113656	1.59263	0.111243	0.699603
Klhl9	2417.42	-0.197538	0.124079	-1.59203	0.111378	0.700075
Ctnnbip1	637.438	0.26016	0.163503	1.59116	0.111574	0.700249
Carm1	3342.87	0.188311	0.118318	1.59156	0.111483	0.700249
G3bp1	7031.79	0.176375	0.110851	1.5911	0.111586	0.700249
Rnps1-ps	721.431	0.248056	0.156005	1.59005	0.111823	0.70098
Gm49601	38.2998	-0.822232	0.517043	-1.59026	0.111776	0.70098
Msn	30231.7	0.16686	0.104959	1.58976	0.111888	0.701013
Rflnb	640.774	0.260269	0.163786	1.58908	0.112043	0.701377
Gm49883	77.7533	-0.648566	0.408167	-1.58897	0.112066	0.701377
Vdac1	7464.13	0.177229	0.111608	1.58796	0.112296	0.702061
Ercc6	787.143	-0.258884	0.163007	-1.58818	0.112247	0.702061
Mamdc4	38.4285	-0.827532	0.521266	-1.58754	0.11239	0.702271
Bnc2	1128.1	-0.224633	0.141572	-1.58671	0.112579	0.703059
Panx1	345.384	0.319149	0.201171	1.58645	0.112637	0.703059
Wdr3	1501.18	0.213166	0.13441	1.58594	0.112752	0.703403
Pms1	170.484	-0.464226	0.293007	-1.58435	0.113113	0.703469
Zfp704	2098.05	-0.212338	0.13399	-1.58473	0.113028	0.703469
Id3	1164.69	-0.24006	0.15154	-1.58414	0.113163	0.703469
Ptpn23	4675.12	0.184144	0.116193	1.58482	0.113008	0.703469
Bbs10	54.8946	-0.704335	0.444632	-1.58409	0.113174	0.703469
Ehbp1	437.217	-0.298227	0.18827	-1.58404	0.113185	0.703469
Dennd6a	568.134	-0.270808	0.170911	-1.5845	0.11308	0.703469
Map3k2	1334.27	-0.236694	0.149481	-1.58345	0.11332	0.703936
Zbtb34	322.128	-0.324389	0.205325	-1.57988	0.114134	0.706463
Smu1	2047.27	0.208435	0.132014	1.57888	0.114364	0.706463
Piezo1	9498.09	0.176619	0.111773	1.58016	0.114071	0.706463
Cul5	1403.76	-0.269078	0.170426	-1.57885	0.114369	0.706463
Scaper	282.785	-0.403897	0.2557	-1.57958	0.114204	0.706463
Lats1	3948.25	-0.189491	0.119947	-1.57978	0.114157	0.706463
H4c3	2616.22	0.203613	0.128939	1.57914	0.114305	0.706463
Prpf4b	1284.76	-0.298886	0.189192	-1.5798	0.114152	0.706463
Zfp622	2168.49	0.194974	0.123499	1.57875	0.114393	0.706463
Gm6548	195.16	-0.460678	0.291458	-1.5806	0.11397	0.706463
Fads1	4693.69	0.190494	0.120611	1.57941	0.114242	0.706463
Usp45	884.325	-0.257537	0.163195	-1.5781	0.114544	0.706806
Ube2z	3690.56	0.19383	0.122854	1.57772	0.11463	0.706806
Ranbp1	3757.98	0.194744	0.123417	1.57794	0.11458	0.706806
Mrpl37	1272.77	0.220394	0.139765	1.5769	0.11482	0.707377
Slc25a5	6313.62	0.196373	0.12454	1.57679	0.114844	0.707377
Rpe	438.403	-0.312952	0.198722	-1.57483	0.115296	0.7075
Bmi1	1196.75	-0.292131	0.185482	-1.57498	0.11526	0.7075
Polr1b	1325.74	0.211054	0.133959	1.57552	0.115137	0.7075
Htra2	1477.1	0.211081	0.134033	1.57484	0.115293	0.7075
Sltm	1088.63	-0.303809	0.192912	-1.57486	0.11529	0.7075
Dvl2	1492.55	0.207258	0.131587	1.57506	0.115242	0.7075
Galk1	1212.11	0.222419	0.141254	1.5746	0.115349	0.7075
Ston1	1251.11	0.219035	0.139001	1.57578	0.115076	0.7075
Mcrip2	200.379	0.41282	0.262229	1.57428	0.115424	0.707584
Zfp644	1680.49	-0.265243	0.168655	-1.5727	0.115789	0.708335
Rnaseh2a	947.09	0.235989	0.150039	1.57285	0.115754	0.708335
Srl	329.283	-0.332685	0.211464	-1.57324	0.115662	0.708335
Dzip3	684.247	-0.633362	0.402603	-1.57317	0.11568	0.708335
Bzw2	2734.86	0.188758	0.120074	1.57201	0.115948	0.708938
Etv5	498.993	0.28853	0.183584	1.57165	0.116031	0.709074
Slc35c2	826.066	0.249424	0.158737	1.57131	0.116111	0.709192
Ciz1	1643.95	0.204614	0.130261	1.5708	0.116229	0.70954
Ttbk2	396.561	-0.347213	0.221135	-1.57014	0.116382	0.709732
Impdh2-ps	115.738	0.489781	0.311904	1.57029	0.116347	0.709732
Zfp451	1763.19	-0.247524	0.15815	-1.56512	0.117554	0.711014
Plekha6	87.5141	-0.569552	0.364145	-1.56408	0.117798	0.711014
Noa1	612.755	0.254944	0.162958	1.56448	0.117705	0.711014
Fat1	14203.2	0.167499	0.107087	1.56414	0.117785	0.711014
Cdh15	5357.78	-0.176891	0.113104	-1.56396	0.117826	0.711014
E030022I16Rik	75.191	-0.611548	0.391048	-1.56387	0.117849	0.711014
Npat	944.404	-0.302609	0.192925	-1.56853	0.116757	0.711014
Pcbp4	4651.69	0.184381	0.117543	1.56862	0.116736	0.711014
Gm42432	42.8678	-0.770481	0.492006	-1.566	0.117349	0.711014
Sec63	2364.8	-0.240814	0.153707	-1.56671	0.117183	0.711014
Ncln	3964.28	0.189223	0.120766	1.56685	0.11715	0.711014
Psme4	3540.23	-0.198651	0.126935	-1.56499	0.117586	0.711014
Acly	6081.8	0.176701	0.112771	1.5669	0.117137	0.711014
Psmc5	2451.05	0.196555	0.125693	1.56377	0.117873	0.711014
Syngr2	1515.42	0.235371	0.150217	1.56687	0.117145	0.711014
Tdrd3	588.417	-0.27451	0.175428	-1.5648	0.11763	0.711014
Zfp40	68.7403	-0.659524	0.420822	-1.56723	0.117062	0.711014
Snrpc	1165.23	0.219666	0.140266	1.56607	0.117333	0.711014
Yju2	252.453	0.354884	0.226377	1.56767	0.116958	0.711014
Slc39a6	3919.23	0.181761	0.116073	1.56592	0.117368	0.711014
Pdgfrb	2757.8	-0.190286	0.121642	-1.56432	0.117743	0.711014
Rps27	5523.47	0.202496	0.129538	1.56322	0.118001	0.71142
Ppp4r1	2892.85	0.188456	0.120629	1.56228	0.118222	0.712379
1810055G02Rik	1213.31	0.21423	0.137149	1.56203	0.118282	0.712379
Rnf2	678.955	-0.274769	0.176193	-1.55948	0.118884	0.713424
Rapgef1	5673.81	0.175074	0.112258	1.55956	0.118863	0.713424
Fpgt	314.308	-0.322556	0.206681	-1.56065	0.118607	0.713424
Enoph1	584.682	0.270467	0.173387	1.5599	0.118784	0.713424
Fadd	364.699	0.305125	0.195468	1.56099	0.118525	0.713424
Cip2a	1309.08	-0.630958	0.404515	-1.55979	0.118809	0.713424
Gm20008	64.1865	-0.733425	0.470243	-1.55967	0.118838	0.713424
Acsl3	1552.34	-0.216489	0.138898	-1.55862	0.119087	0.713822
Ino80e	1597.69	0.206868	0.132708	1.55883	0.119038	0.713822
Pitpnm1	2460.47	0.190977	0.122545	1.55842	0.119133	0.713822
Chordc1	1063.84	-0.275203	0.176644	-1.55796	0.119244	0.714116
Etnk1	1507.06	-0.236707	0.15201	-1.55717	0.119429	0.714495
Sf3a1	4394.05	0.175479	0.112679	1.55734	0.119391	0.714495
H4c14	4373.17	0.223118	0.143324	1.55674	0.119533	0.714748
Sertad2	2181.06	0.194048	0.12472	1.55587	0.119739	0.715248
Ccdc50	1927.39	-0.222105	0.142742	-1.55599	0.119711	0.715248
4632404H12Rik	111.741	-0.500569	0.321875	-1.55517	0.119907	0.715697
Zxdb	141.984	-0.444393	0.285776	-1.55504	0.119937	0.715697
Capn1	1473.06	0.210581	0.135446	1.55472	0.120012	0.715779
Arhgap11a	2220.1	-0.253733	0.163519	-1.55171	0.120732	0.716062
Pole3	1235.66	0.216605	0.139637	1.5512	0.120855	0.716062
Rpa2	870.075	0.241815	0.15585	1.55159	0.120761	0.716062
Zfp146	725.198	-0.280342	0.180518	-1.55299	0.120425	0.716062
Rab8b	744.172	-0.275773	0.1777	-1.5519	0.120686	0.716062
Ypel2	155.3	-0.428731	0.275863	-1.55414	0.12015	0.716062
Krt13	70.842	-0.618352	0.398646	-1.55113	0.120871	0.716062
Strn3	1445.45	-0.223294	0.143848	-1.55229	0.120592	0.716062
Ecd	1534.8	0.208246	0.134173	1.55207	0.120645	0.716062
Ndrg2	253.755	0.352977	0.227584	1.55097	0.120909	0.716062
Tsta3	1288.8	0.211421	0.136217	1.55209	0.12064	0.716062
Cacnb3	1776.73	0.200814	0.129501	1.55067	0.120981	0.716062
Rps6ka2	1576.94	0.211066	0.136096	1.55086	0.120934	0.716062
Stub1	2503.47	0.192202	0.123891	1.55138	0.12081	0.716062
Acta2	40742.9	0.169986	0.10956	1.55153	0.120776	0.716062
Shc1	2841.43	0.185439	0.11965	1.54985	0.121179	0.716508
Amot	1621.33	-0.20102	0.129695	-1.54994	0.121155	0.716508
Pigc	254.08	-0.354081	0.228508	-1.54954	0.121253	0.716584
Itgb3bp	78.2576	-0.578479	0.373485	-1.54887	0.121414	0.716807
Rassf7	216.21	0.376116	0.242793	1.54912	0.121353	0.716807
Ythdc2	337.751	-0.369127	0.2384	-1.54835	0.121538	0.717176
Arhgap1	1870.11	0.205488	0.132828	1.54703	0.121856	0.717244
Fblim1	1726.79	0.203366	0.131369	1.54805	0.121611	0.717244
Get4	856.133	0.233184	0.150729	1.54705	0.121852	0.717244
Rexo5	117.579	-0.483747	0.312666	-1.54717	0.121822	0.717244
Gins4	755.138	0.24998	0.161531	1.54757	0.121727	0.717244
Mcm6	3328.32	0.185728	0.120135	1.546	0.122104	0.71834
Nup188	4731.8	0.191656	0.124153	1.5437	0.122661	0.719127
Plekho1	2321.71	0.192105	0.124402	1.54423	0.122533	0.719127
Rsbn1	683.605	-0.249564	0.16155	-1.54481	0.122392	0.719127
Brk1	1554.47	0.208394	0.134978	1.54391	0.12261	0.719127
Raet1d	55.1202	0.697554	0.451793	1.54397	0.122596	0.719127
Pcbp2	19812.7	0.164897	0.106801	1.54397	0.122596	0.719127
Itprip	2658.02	0.187361	0.121384	1.54355	0.122698	0.719127
mt-Nd4	15202.7	-0.186521	0.12085	-1.54341	0.122731	0.719127
Fam189b	963.632	0.226478	0.146799	1.54277	0.122887	0.719134
Rnf185	1032.31	0.226545	0.146855	1.54264	0.122917	0.719134
Lsg1	1324.47	0.207589	0.134564	1.54268	0.122908	0.719134
Meis2	1520.73	-0.211152	0.13694	-1.54193	0.12309	0.719383
Ada	138.009	0.456268	0.295883	1.54205	0.123061	0.719383
Pts	128.747	-0.45447	0.294783	-1.54171	0.123145	0.719383
Yod1	345.065	-0.342771	0.222382	-1.54136	0.123229	0.719513
Gas5	1310.84	-0.257054	0.167312	-1.53638	0.124445	0.720483
[truncated: 53,292 more rows]

## Sheet: BRD9 50 uM ZnSO4
	baseMean	log2FoldChange	lfcSE	stat	pvalue	padj
Mt2	2798.68	2.11586	0.121983	17.3455	2.13145e-67	5.75384e-63
Mt1	5589.25	1.5611	0.118308	13.1953	9.34435e-40	1.26125e-35
Slc39a10	726.694	-1.27789	0.163965	-7.79365	6.51008e-15	5.85799e-11
Rny1	552.994	-1.36502	0.208646	-6.5423	6.05804e-11	4.08842e-07
Egr1	1601.34	0.776617	0.13741	5.65182	1.58759e-08	8.57141e-05
Slc30a1	419.632	0.985541	0.191433	5.14823	2.6296e-07	0.00101409
Rny3	358.243	-1.15983	0.224516	-5.16592	2.39261e-07	0.00101409
Ier2	1368.82	0.627228	0.135923	4.61458	3.93885e-06	0.0132912
Tagln	2878.81	-0.54516	0.126224	-4.319	1.56738e-05	0.0470125
Hmox1	1470.53	0.566096	0.142676	3.96771	7.25679e-05	0.195897
Gsta4	6764.12	0.417106	0.116731	3.57322	0.000352616	0.865352
Gm7357	0.475432	-1.40424	4.79203	-0.293038	0.769493	1
Gm6085	0.565722	-0.084264	4.096	-0.0205723	0.983587	1
Gm6119	0.224807	-1.4016	4.97828	-0.281543	0.778294	1
Gm6123	5.21988	-0.190513	1.39426	-0.136641	0.891315	1
Mrpl15	1007.04	-0.0593559	0.147272	-0.403036	0.686922	1
Gm37144	15.5836	0.446754	0.827065	0.540168	0.589081	1
Lypla1	462.948	0.00166543	0.180359	0.00923396	0.992632	1
Gm37988	0.137739	0	4.99745	0	1	1
Tcea1	502.27	-0.0492239	0.189246	-0.260106	0.794782	1
Gm6104	2.93613	-0.370418	1.85411	-0.199782	0.841651	1
Gm37277	3.44596	1.05477	1.71351	0.615564	0.538182	1
Rgs20	261.076	-0.0251425	0.227002	-0.110759	0.911808	1
Gm17100	2.42809	2.26656	2.20175	1.02943	0.303276	1
Gm37079	12.3475	-0.589467	0.915252	-0.644049	0.519544	1
Atp6v1h	1458.86	0.116387	0.138642	0.839481	0.4012	1
Rb1cc1	1204.45	-0.129268	0.42443	-0.304569	0.760694	1
4732440D04Rik	63.971	-0.609304	0.408323	-1.49221	0.135644	1
Alkal1	0.620452	-3.05474	4.54495	-0.672117	0.501509	1
Gm7417	1.59499	-1.19046	2.89231	-0.411594	0.680637	1
Gm19026	1.83647	-0.550843	2.41923	-0.227694	0.819884	1
St18	19.383	-0.289866	0.753228	-0.384832	0.700362	1
Gm37108	3.98026	-0.586624	1.55693	-0.376782	0.706336	1
Gm5694	40.0192	-0.853494	0.58822	-1.45098	0.146786	1
Pcmtd1	409.638	0.0312776	0.248421	0.125906	0.899807	1
Gm26983	0.623675	-0.59733	4.16956	-0.14326	0.886085	1
Gm38372	62.5537	-0.112446	0.4482	-0.250883	0.801904	1
Gm9826	4.60571	0.0656748	1.4514	0.0452494	0.963908	1
Gm26901	15.6665	-0.150994	0.800332	-0.188664	0.850356	1
Sntg1	1.56161	-2.00056	2.70966	-0.738307	0.460328	1
Gm38024	0.137739	0	4.99745	0	1	1
Gm16284	1.71443	1.24637	2.62475	0.474852	0.634892	1
Gm15452	2.97589	-2.33048	1.93205	-1.20622	0.227733	1
Gm36964	2.64799	-4.49774	2.36302	-1.90339	0.0569898	1
Gm24276	0.170839	-1.37974	4.97371	-0.277407	0.781468	1
Gm7493	0.257145	1.31455	4.9856	0.26367	0.792034	1
Gm6187	0.225773	0	4.99745	0	1	1
Gm18300	0.281997	1.16785	4.94896	0.235978	0.81345	1
Rrs1	1085.55	0.0404189	0.142133	0.284374	0.776123	1
Adhfe1	21.835	-0.992222	0.725707	-1.36725	0.171547	1
2610203C22Rik	3.28333	1.56064	1.77584	0.878818	0.3795	1
Gm6161	1.40116	-3.30395	2.9451	-1.12184	0.261928	1
Mybl1	216.516	-0.268565	0.295656	-0.908372	0.363682	1
Vcpip1	1116.45	0.0145072	0.174155	0.0833002	0.933613	1
1700034P13Rik	3.69255	-0.276107	1.60986	-0.17151	0.863823	1
Sgk3	28.1513	0.134788	0.618698	0.217858	0.82754	1
Gm6195	0.112886	0	4.99745	0	1	1
Snhg6	280.471	-0.122914	0.224334	-0.547904	0.583758	1
Snord87	7.45465	0.79516	1.18009	0.673816	0.500429	1
Tcf24	0.170839	-1.37974	4.97371	-0.277407	0.781468	1
Ppp1r42	0.481951	0.184537	4.74314	0.0389062	0.968965	1
Cops5	1251.85	-0.0283587	0.14012	-0.202389	0.839613	1
Cspp1	461.835	-0.149846	0.204997	-0.730967	0.464799	1
Arfgef1	1621.07	-0.0321202	0.174164	-0.184425	0.85368	1
Gm37569	14.7516	-0.121963	0.904727	-0.134806	0.892765	1
Cpa6	0.137739	0	4.99745	0	1	1
Gm38005	0.69383	-0.648106	4.36792	-0.148379	0.882044	1
Gm15604	0.144258	1.22213	4.9661	0.246094	0.80561	1
Gm15603	0.283725	-1.4844	4.99386	-0.297245	0.76628	1
Gm5522	0.488433	2.03444	4.92516	0.413071	0.679555	1
Gm28659	1.3339	1.58526	2.80681	0.56479	0.572216	1
Prex2	4.5598	-0.180271	1.5117	-0.11925	0.905077	1
Gm28686	0.144258	1.22213	4.9661	0.246094	0.80561	1
Gm7560	0.224807	-1.4016	4.97828	-0.281543	0.778294	1
Gm2383	2.58835	-0.369935	2.15364	-0.171772	0.863617	1
Sulf1	916.213	-0.1723	0.14995	-1.14905	0.250534	1
Slco5a1	32.4569	-0.132156	0.5829	-0.226721	0.820641	1
Ncoa2	1165.12	0.0581927	0.142899	0.407231	0.683839	1
Gm38376	11.8625	-0.186808	0.960867	-0.194416	0.84585	1
Gm37409	9.59475	-0.33717	1.03887	-0.324553	0.745519	1
Gm38223	2.34455	-0.635207	2.10599	-0.301619	0.762943	1
Gm37702	6.71494	-0.909592	1.22903	-0.740088	0.459247	1
Gm23169	1.58918	1.86832	2.65913	0.702605	0.482302	1
Gm38120	35.9821	0.0546923	0.538936	0.101482	0.919168	1
Gm38380	24.5329	-0.730269	0.654004	-1.11661	0.26416	1
Gm29570	0.901798	1.93663	3.61207	0.536154	0.591852	1
Gm7593	0.597094	0.453386	4.24476	0.106811	0.914939	1
Tram1	2389.31	0.03792	0.129447	0.292938	0.76957	1
Lactb2	735.839	-0.0838709	0.158737	-0.528364	0.597247	1
Gm38319	19.558	-0.19563	0.744352	-0.262819	0.79269	1
Gm5523	11.725	-0.385807	0.958725	-0.402416	0.687378	1
Gm37400	0.620452	-3.05474	4.54495	-0.672117	0.501509	1
Eya1	738.851	0.085516	0.168635	0.507107	0.61208	1
Gm37444	3.02642	-0.189413	1.84996	-0.102387	0.918449	1
Gm9947	34.3219	-0.317839	0.566676	-0.560883	0.574878	1
Msc	268.714	0.0463327	0.219912	0.210688	0.833131	1
Gm37412	5.87826	0.329164	1.28033	0.257092	0.797107	1
Smt3h2-ps4	0.415055	0.192068	4.95939	0.0387282	0.969107	1
Rpl5-ps1	3.0597	-0.285029	1.98237	-0.143782	0.885672	1
Trpa1	9.35626	-0.615318	1.04322	-0.589827	0.555307	1
Gm10566	5.10411	0.490398	1.49371	0.32831	0.742677	1
Kcnb2	0.137739	0	4.99745	0	1	1
Gm25168	0.244216	1.3181	4.98627	0.264346	0.791513	1
Terf1	220.914	-0.221271	0.249666	-0.886268	0.375473	1
Gm37509	5.89483	-0.155401	1.32524	-0.117262	0.906652	1
4930444P10Rik	0.395645	-2.50561	4.89226	-0.512158	0.60854	1
Rpl7	9491.83	0.0560083	0.107931	0.518929	0.60381	1
Rdh10	288.23	0.000853927	0.216255	0.0039487	0.996849	1
Stau2	569.684	0.0164319	0.175552	0.0936012	0.925426	1
Ube2w	758.131	-0.109429	0.160356	-0.682409	0.49498	1
Gm38342	2.25648	0.640958	2.25165	0.284662	0.775903	1
Eloc	759.987	-0.0206553	0.194304	-0.106304	0.915341	1
D030040B21Rik	5.81658	1.7393	1.38206	1.25848	0.208218	1
Tmem70	503.74	-0.000793134	0.179966	-0.00440714	0.996484	1
Ly96	41.4512	-0.231556	0.533436	-0.434084	0.664227	1
Gm5828	36.1565	0.129643	0.551126	0.235233	0.814028	1
Jph1	520.174	-0.027999	0.182363	-0.153534	0.877977	1
Gdap1	3.06956	-2.21075	1.92912	-1.14599	0.251799	1
Rbm6-ps1	2.03812	-0.486035	2.13994	-0.227126	0.820326	1
Gm6075	0.475432	-1.40424	4.79203	-0.293038	0.769493	1
Pi15	299.515	0.432535	0.233351	1.85358	0.0637996	1
Gm16070	0.369065	-0.155123	4.98106	-0.0311426	0.975156	1
Crispld1	3.75772	0.137751	1.66865	0.0825524	0.934207	1
Gm7690	0.79701	1.77927	3.83623	0.463807	0.642786	1
Defb18	0.244216	1.3181	4.98627	0.264346	0.791513	1
Defb41	12.1469	-0.312343	0.937134	-0.333296	0.738911	1
Gm17837	1.18548	2.56772	3.05378	0.840834	0.400441	1
Gm10075	1.20482	1.55758	2.91003	0.535246	0.59248	1
Gm4849	2.00284	1.36928	2.42636	0.564336	0.572526	1
Pkhd1	2.36545	-0.933949	2.11486	-0.441613	0.658769	1
Gm28653	201.821	-0.525792	0.247697	-2.12272	0.0337773	1
Mir206	0.288517	1.81218	4.93337	0.367331	0.713372	1
Il17f	1.31033	0.99377	2.66942	0.372279	0.709685	1
Mcm3	4131.39	0.0255325	0.116814	0.218573	0.826982	1
6720483E21Rik	2.62884	-0.238897	1.88835	-0.126511	0.899328	1
Paqr8	1277.78	-0.150719	0.13724	-1.09821	0.272111	1
Gm28064	0.941269	2.12847	3.31271	0.642518	0.520537	1
Efhc1	10.5695	1.10709	0.990307	1.11792	0.263599	1
Tram2	1127.89	-0.0188274	0.145246	-0.129624	0.896864	1
Gm28287	0.257145	1.31455	4.9856	0.26367	0.792034	1
Gm2693	0.112886	0	4.99745	0	1	1
Tmem14a	11.7925	-0.798126	0.977956	-0.816116	0.414434	1
Gm7658	18.2491	-0.217197	0.764095	-0.284254	0.776216	1
Gm5696	0.341678	-1.9849	4.93727	-0.402024	0.687667	1
Gm29506	0.137739	0	4.99745	0	1	1
Ppp1r14bl	0.224807	-1.4016	4.97828	-0.281543	0.778294	1
Mir30a	0.137739	0	4.99745	0	1	1
Gm27028	17.3855	-0.246966	0.767439	-0.321805	0.7476	1
Gm29107	0.449613	-2.01532	4.9396	-0.407992	0.68328	1
Ogfrl1	127.485	-0.242864	0.306629	-0.792045	0.428335	1
B3gat2	0.144258	1.22213	4.9661	0.246094	0.80561	1
Smap1	996.749	0.109882	0.145856	0.753359	0.451234	1
Sdhaf4	95.1223	0.0763701	0.35853	0.213009	0.83132	1
Fam135a	649.131	-0.0214502	0.19826	-0.108193	0.913843	1
Gm37580	2.14532	0.0662297	2.2846	0.0289897	0.976873	1
Col19a1	0.876835	0.794575	3.53757	0.224611	0.822282	1
Tubb4b-ps2	0.935753	0.543173	3.43249	0.158244	0.874264	1
Gm28439	5.5396	0.353201	1.31531	0.26853	0.788291	1
Gm10222	8.40073	-0.742865	1.16967	-0.635104	0.52536	1
Gm28438	28.3846	0.159459	0.631607	0.252465	0.800682	1
Gm28437	12.3042	-0.646797	0.951287	-0.679918	0.496556	1
Gm10925	21.0492	-0.691265	0.724468	-0.95417	0.339998	1
Gm28661	16.0572	-0.240676	0.809659	-0.297256	0.766271	1
Gm29216	14.1825	-1.13983	0.891767	-1.27817	0.201189	1
Lmbrd1	738.808	0.0739817	0.157209	0.470595	0.63793	1
Gm15702	0.144258	1.22213	4.9661	0.246094	0.80561	1
Gm7846	6.37146	1.49268	1.34739	1.10783	0.267934	1
Gm5697	0.244216	1.3181	4.98627	0.264346	0.791513	1
Gm5525	7.92889	0.16462	1.1483	0.14336	0.886006	1
Gm6473	0.78412	-0.0514854	3.48914	-0.0147559	0.988227	1
Phf3	2076.16	-0.0343804	0.146988	-0.2339	0.815063	1
Gm37522	36.7241	0.324845	0.544349	0.596758	0.550669	1
Gm37906	53.2127	-0.503431	0.452983	-1.11137	0.26641	1
Ptp4a1	438.461	0.129343	0.193966	0.666831	0.50488	1
Gm5698	0.501361	2.38975	4.60103	0.519395	0.603486	1
4931428L18Rik	0.369065	-0.155123	4.98106	-0.0311426	0.975156	1
Gm7893	0.776839	2.4201	3.65275	0.662541	0.507624	1
Gm4850	0.112886	0	4.99745	0	1	1
Gm6489	0.225773	0	4.99745	0	1	1
Gm19680	2.36244	4.17498	2.43816	1.71235	0.0868321	1
Khdrbs2	0.757429	-0.32676	3.76218	-0.0868537	0.930788	1
Gm7114	0.719648	-0.030969	3.79564	-0.00815909	0.99349	1
Prim2	601.461	0.157177	0.173266	0.907145	0.36433	1
Gm37618	28.9953	-0.432131	0.612059	-0.706029	0.48017	1
Gm17813	0.225773	0	4.99745	0	1	1
1700001G17Rik	7.05503	-0.764627	1.21653	-0.628531	0.529656	1
Rab23	745.261	-0.0257997	0.156621	-0.164727	0.869159	1
Bag2	665.874	0.0697974	0.165247	0.422382	0.672746	1
Zfp451	1763.19	-0.0519547	0.158664	-0.327451	0.743327	1
Gm15455	1.56035	3.09553	2.79609	1.10709	0.268254	1
Bend6	242.29	0.276682	0.237081	1.16704	0.243196	1
Gm37067	6.38797	-2.18324	1.3439	-1.62456	0.104257	1
Dst	18517.2	-0.0751753	0.121151	-0.620511	0.534921	1
Gm37354	34.5714	0.268352	0.550118	0.487808	0.625686	1
Gm38157	50.0947	-0.0823441	0.458113	-0.179746	0.857352	1
Mir6896	1.24985	1.83168	2.9745	0.615795	0.53803	1
Gm26788	0.904177	-3.53879	3.59333	-0.984823	0.324711	1
A930005N03Rik	0.244216	1.3181	4.98627	0.264346	0.791513	1
Gm5266	0.137739	0	4.99745	0	1	1
Gm37233	0.588318	-1.37472	4.40237	-0.312268	0.754837	1
Ccdc115	235.82	0.0211267	0.238515	0.0885762	0.929419	1
Imp4	1336.46	-0.0954476	0.142536	-0.66964	0.503087	1
Ptpn18	1.06601	-1.34317	3.06326	-0.438477	0.661041	1
Arhgef4	37.2401	-0.00333458	0.532996	-0.00625629	0.995008	1
Gm38336	22.04	-0.212928	0.685708	-0.310523	0.756163	1
Fam168b	3924.34	-0.0377521	0.114407	-0.329982	0.741414	1
Plekhb2	2095.39	-0.00625025	0.135028	-0.0462887	0.96308	1
Gm38049	0.459355	0.490718	4.87463	0.100668	0.919814	1
Hs6st1	1442.36	0.16801	0.145737	1.15283	0.248982	1
Gm37335	0.244216	1.3181	4.98627	0.264346	0.791513	1
Uggt1	3509.95	-0.0013779	0.121407	-0.0113494	0.990945	1
Mir6897	0.584055	-1.2838	4.75947	-0.269737	0.787363	1
Neurl3	7.61482	-2.21424	1.35329	-1.63619	0.1018	1
Arid5a	969.244	0.0778398	0.146103	0.532773	0.59419	1
Kansl3	1767.84	-0.0960302	0.128917	-0.744898	0.456334	1
Mir6898	0.144258	1.22213	4.9661	0.246094	0.80561	1
Lman2l	552.51	-0.0340138	0.171773	-0.198016	0.843033	1
Cnnm4	834.919	0.0525789	0.152904	0.343868	0.730945	1
Gm37909	18.6552	0.204179	0.747443	0.27317	0.784723	1
Cnnm3	397.97	0.144326	0.196181	0.735678	0.461927	1
Gm38033	0.144258	1.22213	4.9661	0.246094	0.80561	1
Ankrd23	13.7141	-0.555874	0.879127	-0.632303	0.527189	1
Ankrd39	100.235	-0.060776	0.334979	-0.181432	0.856028	1
Sema4c	1369.64	0.0190153	0.135191	0.140656	0.888142	1
D430040D24Rik	56.6784	-0.163285	0.452258	-0.361043	0.718067	1
Fam178b	1.69007	1.61581	2.64218	0.611544	0.540839	1
Cox5b	1110.94	-0.0930144	0.146574	-0.634591	0.525695	1
Actr1b	3331.97	0.0349138	0.121434	0.287513	0.77372	1
4933424G06Rik	0.726168	1.18098	3.68234	0.320713	0.748428	1
Zap70	2.69424	0.489311	1.8722	0.261357	0.793818	1
Tmem131	3752.82	-0.0303794	0.117753	-0.257992	0.796413	1
Gm37506	2.65511	-0.165031	1.95345	-0.084482	0.932673	1
Gm38115	26.2696	0.0959426	0.65373	0.146762	0.88332	1
F830112A20Rik	46.1921	-0.118965	0.482838	-0.246387	0.805383	1
Rpl12-ps1	4.23801	-0.432784	1.48892	-0.29067	0.771303	1
Cnga3	0.812159	-2.89635	4.14602	-0.698585	0.484811	1
Inpp4a	456.886	0.0935911	0.181105	0.516777	0.605312	1
Coa5	2190.51	0.045557	0.127376	0.357658	0.720599	1
Unc50	335.377	0.128797	0.207678	0.620176	0.535142	1
Mgat4a	34.1144	0.21261	0.580636	0.366167	0.71424	1
4930594C11Rik	0.275478	0	4.99745	0	1	1
Tsga10	53.5807	-0.0566844	0.448071	-0.126508	0.89933	1
Gm26805	0.982236	-1.29461	3.38059	-0.382954	0.701754	1
Lipt1	173.195	0.138342	0.278108	0.497441	0.618878	1
Mitd1	109.885	0.0312446	0.324045	0.0964206	0.923187	1
Mrpl30	990.808	0.00291372	0.149453	0.0194959	0.984445	1
Txndc9	959.44	-0.141979	0.150052	-0.946197	0.344048	1
Eif5b	2000.55	-0.0555845	0.344197	-0.161491	0.871707	1
Rev1	675.013	-0.0839566	0.168639	-0.497847	0.618592	1
Gm37062	16.5791	-0.0540297	0.793914	-0.0680549	0.945742	1
Aff3	26.7297	-0.10055	0.660615	-0.152207	0.879024	1
Gm16152	0.144258	1.22213	4.9661	0.246094	0.80561	1
Chst10	43.3091	-0.149496	0.512828	-0.291513	0.770659	1
Gm6621	0.112886	0	4.99745	0	1	1
Pdcl3	1291.73	-0.161436	0.145356	-1.11062	0.266732	1
Gm37309	38.333	0.229298	0.531796	0.431177	0.66634	1
Npas2	14.7697	-0.00812631	0.852385	-0.00953362	0.992393	1
Gm3617	0.6834	2.19351	4.11856	0.532592	0.594316	1
Rpl31	1724.91	-0.0932019	0.134315	-0.693905	0.487742	1
Tbc1d8	25.3987	0.125828	0.710593	0.177075	0.85945	1
Gm37265	0.112886	0	4.99745	0	1	1
Gm24826	0.527941	-0.460546	4.56798	-0.100821	0.919693	1
Cnot11	841.337	-0.0776934	0.155403	-0.499948	0.617111	1
Gm15832	10.5563	-0.289489	0.999417	-0.289658	0.772078	1
Snord89	3.49264	-0.534673	1.68799	-0.316751	0.751432	1
Rnf149	434.09	0.0211816	0.195116	0.108559	0.913552	1
Gm23722	4.22395	2.85462	1.71801	1.66158	0.0965965	1
Creg2	0.506804	-0.684339	4.60661	-0.148556	0.881904	1
Rfx8	0.388475	2.39515	4.89232	0.489573	0.624436	1
Gm3646	0.224807	-1.4016	4.97828	-0.281543	0.778294	1
Map4k4	9404.41	-0.00342251	0.114324	-0.0299369	0.976117	1
Il1r2	0.357103	1.23263	4.96863	0.248082	0.804071	1
Gm16894	1.07578	-0.0100904	3.43627	-0.00293644	0.997657	1
Gm37347	0.170839	-1.37974	4.97371	-0.277407	0.781468	1
Il1r1	1510.79	-0.189091	0.13376	-1.41366	0.157463	1
Gm38070	7.5797	-0.459557	1.22928	-0.373844	0.708521	1
Il1rl2	0.137739	0	4.99745	0	1	1
Il1rl1	16.0543	1.07672	0.854958	1.25939	0.20789	1
Il18r1	0.469023	-0.0318706	4.93019	-0.00646438	0.994842	1
Il18rap	40.0186	0.102075	0.521065	0.195898	0.84469	1
Slc9a4	2.07481	2.94879	2.63104	1.12077	0.262387	1
Gm37435	7.38147	-0.514108	1.196	-0.429858	0.667299	1
Slc9a2	259.637	0.0996336	0.235026	0.423925	0.67162	1
Gm37915	0.481951	0.184537	4.74314	0.0389062	0.968965	1
Mfsd9	36.6762	-0.534281	0.538146	-0.992818	0.320799	1
Tmem182	17.0796	-0.0887153	0.820705	-0.108096	0.913919	1
Gm5267	0.112886	0	4.99745	0	1	1
Mrps9	609.055	-0.011722	0.165971	-0.0706265	0.943695	1
Tgfbrap1	981.567	0.0279146	0.14584	0.191406	0.848207	1
8430432A02Rik	4.32188	-0.171081	1.52432	-0.112234	0.910638	1
AI597479	452.292	-0.0961069	0.187057	-0.513784	0.607403	1
Fhl2	1153.23	0.00622149	0.148089	0.0420117	0.966489	1
Gm8210	446.879	0.110923	0.196873	0.563425	0.573146	1
Gm29040	0.794514	-0.937923	3.77528	-0.248438	0.803795	1
Nck2	722.767	0.0128279	0.159802	0.0802737	0.93602	1
Gm37536	23.5744	-0.17503	0.690098	-0.253631	0.799781	1
Gm38228	27.1677	0.182166	0.621355	0.293176	0.769388	1
Ecrg4	0.847191	-2.6413	3.7885	-0.697191	0.485683	1
Gm29155	4.91529	-0.330319	1.49031	-0.221645	0.82459	1
Gm29156	7.46127	-0.366427	1.20278	-0.30465	0.760633	1
Uxs1	915.897	-0.0224138	0.151001	-0.148435	0.881999	1
Gm16103	2.85241	0.936576	2.01718	0.4643	0.642433	1
Gm19587	38.7937	-0.0135695	0.528261	-0.0256871	0.979507	1
Tpp2	2190.94	-0.0364661	0.130007	-0.280493	0.779099	1
Gm8251	11.6503	-0.448108	0.991341	-0.452022	0.651253	1
Tex30	194.799	0.0415254	0.273926	0.151594	0.879508	1
Poglut2	673.613	0.0994785	0.167106	0.595302	0.551641	1
Bivm	742.016	-0.0488748	0.158765	-0.307844	0.758201	1
Ercc5	413.871	-0.0617526	0.191891	-0.32181	0.747596	1
Mettl21e	0.225773	0	4.99745	0	1	1
Gm28893	0.137739	0	4.99745	0	1	1
Txn-ps1	4.2898	-0.0488621	1.50623	-0.0324399	0.974121	1
Gulp1	238.264	-0.143261	0.236953	-0.604596	0.545448	1
Gm37626	21.2941	-0.570256	0.733741	-0.777189	0.437047	1
Gm16102	2.86661	0.65305	1.79551	0.363713	0.716072	1
4930521E06Rik	1.59266	-1.1888	2.74976	-0.43233	0.665502	1
Gm38110	1.26962	-2.40596	3.35228	-0.717708	0.472937	1
Col3a1	20804.3	0.0942095	0.125632	0.749883	0.453325	1
Col5a2	8001.14	-0.0314067	0.111599	-0.281424	0.778385	1
Gm38211	115.015	0.133462	0.357398	0.373426	0.708831	1
Gm7063	0.688694	0	4.92203	0	1	1
Wdr75	1551.76	0.0752725	0.136563	0.551192	0.581502	1
Gm28906	0.170839	-1.37974	4.97371	-0.277407	0.781468	1
Gm5526	50.0649	-0.105296	0.478103	-0.220238	0.825686	1
Gm5269	0.362545	-1.49385	4.99553	-0.299037	0.764912	1
Slc40a1	131.42	0.118498	0.300313	0.394582	0.693152	1
Rpl23a-ps1	0.381955	1.53263	4.97415	0.30812	0.757991	1
Dnah7b	1.40128	-0.661228	2.65763	-0.248803	0.803513	1
Gm8326	5.12846	-0.403449	1.38675	-0.290932	0.771103	1
Dnah7c	0.357103	1.23263	4.96863	0.248082	0.804071	1
Gm28151	6.52843	0.615973	1.23337	0.499423	0.617482	1
Gm4852	0.144258	1.22213	4.9661	0.246094	0.80561	1
Gm8337	8.74126	0.0953101	1.11976	0.0851166	0.932169	1
Gm23240	0.144258	1.22213	4.9661	0.246094	0.80561	1
Gm28321	4.63191	-0.787647	1.53947	-0.511635	0.608906	1
Tmeff2	101.297	-0.187978	0.337544	-0.5569	0.577596	1
Gm28322	0.170839	-1.37974	4.97371	-0.277407	0.781468	1
Gm25736	0.225773	0	4.99745	0	1	1
Gm28320	1.78025	-0.487932	2.45136	-0.199045	0.842228	1
Gm29325	0.449613	-2.01532	4.9396	-0.407992	0.68328	1
9330175M20Rik	0.144258	1.22213	4.9661	0.246094	0.80561	1
Cavin2	1310.05	-0.302007	0.16151	-1.86989	0.0614991	1
1700072G22Rik	0.244216	1.3181	4.98627	0.264346	0.791513	1
Nabp1	999.011	-0.00172287	0.180143	-0.00956391	0.992369	1
Gm17767	0.620452	-3.05474	4.54495	-0.672117	0.501509	1
Gm28055	0.96213	-3.80421	3.75102	-1.01418	0.310496	1
Myo1b	546.684	0.208992	0.176156	1.1864	0.235464	1
Gm29453	3.07374	-0.632418	1.78757	-0.353787	0.723498	1
Gm28323	4.36441	0.32285	1.63837	0.197056	0.843784	1
Gm8420	65.893	-0.0451351	0.409475	-0.110227	0.91223	1
Gm3940	0.415055	0.192068	4.95939	0.0387282	0.969107	1
Gm31812	1.99888	-1.75049	2.6907	-0.650571	0.515324	1
Stat1	148.967	-0.310887	0.292442	-1.06307	0.287749	1
Gm18301	0.224807	-1.4016	4.97828	-0.281543	0.778294	1
Gls	2151.89	0.043126	0.156305	0.27591	0.782617	1
Nab1	694.426	0.032656	0.165285	0.197573	0.843379	1
Gm5976	0.395645	-2.50561	4.89226	-0.512158	0.60854	1
Rps27a-ps1	0.577033	2.42242	4.91327	0.493036	0.621987	1
Gm5527	1.18288	-1.03101	3.06604	-0.336268	0.736668	1
Nemp2	71.301	0.0983498	0.402137	0.244568	0.806791	1
Mfsd6	56.3801	-0.0774239	0.438488	-0.17657	0.859846	1
Gm29670	0.488433	2.03444	4.92516	0.413071	0.679555	1
Inpp1	290.801	0.023641	0.217322	0.108783	0.913374	1
Hibch	169.62	0.124066	0.304206	0.407834	0.683396	1
1700019A02Rik	0.308578	-1.3104	4.95596	-0.264408	0.791465	1
Pms1	170.484	-0.0830962	0.294603	-0.282062	0.777896	1
Ormdl1	150.271	-0.0371542	0.285785	-0.130007	0.89656	1
Gm28778	1.30478	1.7411	2.85942	0.608899	0.542591	1
Osgepl1	153.192	-0.136359	0.280814	-0.485585	0.627262	1
Gm28551	0.449613	-2.01532	4.9396	-0.407992	0.68328	1
Asnsd1	202.858	0.0861487	0.248393	0.346824	0.728724	1
Gm6801	0.112886	0	4.99745	0	1	1
Dnah7a	0.6391	2.39413	3.90603	0.612931	0.539922	1
Stk17b	721.893	0.112086	0.162195	0.69106	0.489528	1
Hecw2	327.163	-0.0429411	0.209078	-0.205383	0.837273	1
Mir7681	0.144258	1.22213	4.9661	0.246094	0.80561	1
Gm24251	0.112886	0	4.99745	0	1	1
Gm37633	12.4885	-0.180813	0.915767	-0.197444	0.84348	1
Gm25829	0.144258	1.22213	4.9661	0.246094	0.80561	1
Ccdc150	10.3367	-0.731143	1.00625	-0.726599	0.467471	1
Gtf3c3	742.326	0.152435	0.156989	0.970993	0.331552	1
Pgap1	215.623	-0.109193	0.253266	-0.431138	0.666368	1
Gm36955	2.64534	-1.43438	2.11681	-0.677612	0.498017	1
Ankrd44	288.237	-0.164592	0.223568	-0.736206	0.461605	1
Gm37370	3.04369	-0.880573	1.84138	-0.478213	0.632499	1
A130048G24Rik	11.5623	-0.524634	0.942898	-0.556406	0.577933	1
Sf3b1	5648.15	0.0418985	0.114724	0.36521	0.714955	1
E330011M16Rik	5.74658	-0.426127	1.34051	-0.317883	0.750573	1
Coq10b	510.398	0.0252068	0.181421	0.138941	0.889497	1
Gm17971	26.3751	0.0364972	0.632203	0.0577302	0.953964	1
Hspd1	6275.67	-0.00439192	0.123691	-0.0355072	0.971675	1
Hspe1	2191.77	-0.072619	0.135686	-0.535198	0.592513	1
Gm16581	4.09122	-0.902648	1.54086	-0.585807	0.558005	1
Mob4	732.979	-0.095982	0.204372	-0.469642	0.63861	1
Gm6822	0.170839	-1.37974	4.97371	-0.277407	0.781468	1
Rftn2	400.217	-0.0107687	0.193282	-0.0557148	0.955569	1
Gm10561	83.1675	0.520589	0.364468	1.42835	0.153191	1
Mars2	318.39	-0.0964937	0.225479	-0.42795	0.668688	1
Gm8292	49.426	-0.563948	0.494421	-1.14062	0.254026	1
Plcl1	133.956	0.18335	0.301991	0.60714	0.543758	1
Gm38056	17.0565	0.0946437	0.798486	0.118529	0.905649	1
Gm6644	4.3842	0.0632709	1.47757	0.042821	0.965844	1
Gm37382	3.14935	0.439189	1.82093	0.241189	0.809409	1
Gm28900	0.137739	0	4.99745	0	1	1
Satb2	541.554	0.00118807	0.174398	0.00681242	0.994565	1
9130024F11Rik	17.1785	0.0949465	0.77998	0.121729	0.903113	1
Gm4081	0.388364	0	4.99745	0	1	1
BC055402	0.224807	-1.4016	4.97828	-0.281543	0.778294	1
4930558J18Rik	24.1986	-0.337452	0.651919	-0.517629	0.604717	1
1700066M21Rik	186.936	-0.150541	0.286156	-0.526078	0.598834	1
Tyw5	107.458	0.284682	0.380207	0.748756	0.454005	1
Maip1	340.843	0.0123398	0.203325	0.0606897	0.951606	1
Gm17929	0.170839	-1.37974	4.97371	-0.277407	0.781468	1
Spats2l	5.82312	-2.86518	1.62954	-1.75828	0.0787004	1
Kctd18	202.387	-0.0743437	0.263503	-0.282136	0.777839	1
Sgo2a	723.963	-0.0715105	0.450907	-0.158592	0.87399	1
Aox1	261.96	0.252318	0.22453	1.12376	0.261114	1
Aox4	0.137739	0	4.99745	0	1	1
Gm15759	0.401403	2.03261	4.92538	0.41268	0.679841	1
Aox2	0.744501	-0.0230327	4.09588	-0.00562339	0.995513	1
Gm37607	9.02013	0.179807	1.07	0.168044	0.866549	1
Bzw1	5150.82	-0.0201652	0.125226	-0.16103	0.87207	1
Clk1	646.654	-0.0659952	0.220986	-0.29864	0.765215	1
Ppil3	549.665	-0.0585032	0.178653	-0.327468	0.743314	1
Nif3l1	665.249	0.044232	0.169483	0.260982	0.794106	1
Orc2	1250.01	-0.00977842	0.155007	-0.0630838	0.9497	1
Gm23966	2.98008	-1.53966	1.83574	-0.838711	0.401631	1
Gm15834	12.1207	-0.773679	0.922141	-0.839004	0.401467	1
Fam126b	260.134	-0.0889737	0.266637	-0.333688	0.738615	1
Ndufb3	273.798	-0.176247	0.239709	-0.735256	0.462183	1
Cbx3-ps7	0.851944	1.93204	3.82377	0.505272	0.613368	1
Flacc1	6.34277	0.403888	1.3949	0.289547	0.772163	1
Gm20257	5.44541	-0.00843008	1.3947	-0.00604438	0.995177	1
Cflar	1741.26	-0.0207842	0.131724	-0.157785	0.874626	1
Casp8	572.181	-0.051395	0.168513	-0.304992	0.760373	1
Gm37760	40.7646	-0.537813	0.520217	-1.03382	0.301219	1
Gm28802	2.8413	2.34991	2.10239	1.11773	0.26368	1
Trak2	2111.63	-0.0608308	0.127659	-0.47651	0.633711	1
Stradb	290.789	-0.0342026	0.224908	-0.152073	0.879129	1
C2cd6	0.415055	0.192068	4.95939	0.0387282	0.969107	1
Tmem237	451.083	0.152501	0.184673	0.825792	0.408922	1
G730003C15Rik	16.2996	-0.545715	0.834397	-0.654023	0.513097	1
Mpp4	11.6943	0.0448951	0.959321	0.0467988	0.962674	1
Als2	1246.5	0.0646966	0.141352	0.457699	0.647169	1
Cdk15	29.8812	0.384384	0.599161	0.641537	0.521174	1
Gm37737	0.112886	0	4.99745	0	1	1
Fzd7	1240.34	0.0811973	0.139116	0.583665	0.559446	1
Gm973	1.3513	-1.36663	2.96371	-0.461121	0.644712	1
Sumo1	460.565	0.058006	0.187945	0.308632	0.757601	1
D430013B06Rik	17.1127	0.355214	0.763944	0.464973	0.641951	1
Gm29596	3.03883	2.04511	2.02245	1.0112	0.31192	1
Nop58	2607.35	-0.134082	0.347092	-0.386301	0.699273	1
Snord70	10.4344	-0.479098	0.969874	-0.49398	0.62132	1
Gm26287	7.44537	0.165603	1.20266	0.137697	0.89048	1
Snord11	4.57668	-1.495	1.67444	-0.892835	0.371946	1
Bmpr2	2398.81	-0.0410916	0.162304	-0.253178	0.800131	1
Gm38125	8.51619	-0.363118	1.10509	-0.328587	0.742468	1
Fam117b	1142.69	0.0181722	0.142322	0.127684	0.898399	1
Gm37531	22.0178	-0.221301	0.753306	-0.293773	0.768931	1
Ica1l	7.36094	-0.229342	1.17074	-0.195895	0.844693	1
Wdr12	944.29	0.0227451	0.154185	0.147519	0.882723	1
Carf	180.446	0.055322	0.26094	0.212011	0.832099	1
Gm15464	2.67518	-1.01698	2.00205	-0.507969	0.611475	1
Nbeal1	1088.91	-0.119054	0.355226	-0.335151	0.737511	1
Cyp20a1	785.952	-0.0541872	0.15522	-0.349099	0.727015	1
6030460B20Rik	7.83878	-0.197031	1.1174	-0.17633	0.860035	1
Abi2	1038.28	0.0536183	0.143564	0.373481	0.70879	1
Raph1	4248.64	-0.0977683	0.126761	-0.77128	0.440541	1
Gm11575	11.4443	-0.0403123	0.97689	-0.0412659	0.967084	1
Gm11578	0.357103	1.23263	4.96863	0.248082	0.804071	1
Eif4a-ps4	286.756	-0.0846109	0.224164	-0.377451	0.705839	1
Cd28	95.4954	0.196342	0.346654	0.566391	0.571128	1
2310016D23Rik	0.257145	1.31455	4.9856	0.26367	0.792034	1
Gm37198	1.06386	0.70085	3.16347	0.221545	0.824668	1
Ctla4	0.224807	-1.4016	4.97828	-0.281543	0.778294	1
Rpl18-ps1	3.56743	-1.86874	1.7292	-1.0807	0.279831	1
Rpl17-ps1	0.459355	0.490718	4.87463	0.100668	0.919814	1
Gm11591	0.112886	0	4.99745	0	1	1
Gm11587	0.137739	0	4.99745	0	1	1
Pard3b	62.6387	0.0822073	0.426456	0.192769	0.84714	1
Gm37205	1.38516	-2.83271	3.01232	-0.940373	0.347026	1
Gm38012	1.14344	-1.30834	3.55505	-0.368022	0.712857	1
Gm38278	0.283725	-1.4844	4.99386	-0.297245	0.76628	1
Gm38075	1.44425	0.0618405	2.8671	0.021569	0.982792	1
Pard3bos2	0.395645	-2.50561	4.89226	-0.512158	0.60854	1
Gm38351	0.469023	-0.0318706	4.93019	-0.00646438	0.994842	1
Gm11600	0.257145	1.31455	4.9856	0.26367	0.792034	1
Gm11599	3.76919	0.215597	1.60492	0.134335	0.893138	1
Nrp2	6430.89	0.093675	0.110294	0.849317	0.395705	1
Gm29083	0.791495	-0.0937402	3.67327	-0.0255196	0.979641	1
Gm37121	35.801	0.156764	0.570484	0.274791	0.783476	1
Ino80d	1692.45	-0.0745005	0.146847	-0.507333	0.611921	1
Ino80dos	28.3536	-0.952485	0.608664	-1.56488	0.117612	1
Gm20342	138.592	-0.21398	0.328845	-0.6507	0.51524	1
Ndufs1	1888.76	-0.0843122	0.139983	-0.602304	0.546972	1
Eef1b2	4370.87	0.0652122	0.12164	0.536109	0.591883	1
Gm26457	2.12587	0.0968263	2.28738	0.0423307	0.966235	1
Snora41	9.08865	-0.230129	1.06462	-0.21616	0.828863	1
Zdbf2	0.613171	-1.44286	4.37279	-0.329963	0.741428	1
Gm11605	3.07532	1.59148	1.96835	0.808537	0.418782	1
Adam23	23.238	-0.299686	0.680367	-0.440477	0.659592	1
Mdh1b	1.07027	-0.621439	3.29654	-0.188512	0.850475	1
Fastkd2	605.905	0.0373532	0.174769	0.213729	0.830758	1
4933402D24Rik	0.341678	-1.9849	4.93727	-0.402024	0.687667	1
Klf7	749.883	0.0447367	0.162594	0.275143	0.783206	1
Mir6899	0.388364	0	4.99745	0	1	1
Gm13750	0.527941	-0.460546	4.56798	-0.100821	0.919693	1
Gm28981	0.144258	1.22213	4.9661	0.246094	0.80561	1
Creb1	970.469	-0.0307141	0.174084	-0.176432	0.859954	1
Mettl21a	407.918	0.0357747	0.191453	0.186859	0.851771	1
Gm28982	3.12071	-0.765115	1.90866	-0.400865	0.68852	1
Gm29152	0.112886	0	4.99745	0	1	1
2810408I11Rik	74.1932	-0.100572	0.389172	-0.258426	0.796078	1
Ccnyl1	692.594	-0.100309	0.161065	-0.622786	0.533425	1
Fzd5	437.894	-0.139614	0.187934	-0.742887	0.45755	1
Gm38058	1.44175	-1.43607	2.92699	-0.490631	0.623688	1
Plekhm3	580.367	0.24445	0.170136	1.43679	0.150777	1
Rpl10a-ps1	53.8413	0.342973	0.453503	0.756275	0.449484	1
Akr1cl	0.170839	-1.37974	4.97371	-0.277407	0.781468	1
Gm7329	0.112886	0	4.99745	0	1	1
D630023F18Rik	1.07007	-3.67025	3.61527	-1.01521	0.310007	1
Idh1	956.266	-0.0883851	0.146464	-0.603459	0.546204	1
Pikfyve	1105.74	0.0461586	0.163065	0.283069	0.777124	1
Pth2r	1.08219	-0.688202	3.31232	-0.20777	0.835408	1
Gm28728	0.224807	-1.4016	4.97828	-0.281543	0.778294	1
Gm8805	1.03463	-2.51213	3.30522	-0.760049	0.447225	1
Map2	261.595	-0.0248099	0.240199	-0.103289	0.917733	1
Rpe	438.403	0.0322989	0.19977	0.16168	0.871557	1
Kansl1l	396.821	-0.332071	0.200536	-1.65591	0.0977393	1
Gm37570	23.4592	-0.0645271	0.663871	-0.0971981	0.922569	1
Gm38387	18.0171	0.350513	0.776189	0.451582	0.65157	1
Gm38162	6.5609	0.961598	1.25966	0.76338	0.445237	1
Gm15789	1.53357	0.876168	2.6129	0.335324	0.737381	1
Gm37285	14.1984	-0.574824	0.87357	-0.658017	0.510527	1
Gm37755	0.909897	1.11432	3.48539	0.319712	0.749187	1
Gm38218	12.4464	0.628296	0.904287	0.694797	0.487183	1
Acadl	1884.53	-0.0373146	0.12996	-0.287124	0.774017	1
Gm15793	9.74365	-0.0617736	1.03015	-0.0599656	0.952183	1
Myl1	68.1928	-0.349095	0.400833	-0.870924	0.383796	1
Rpl31-ps14	2.22419	2.38232	2.39099	0.996373	0.319069	1
Lancl1	605.015	-0.0114993	0.172613	-0.0666187	0.946885	1
Cps1	0.244216	1.3181	4.98627	0.264346	0.791513	1
Gm37100	0.449613	-2.01532	4.9396	-0.407992	0.68328	1
Gm8840	0.362545	-1.49385	4.99553	-0.299037	0.764912	1
Gm29113	0.758506	3.04035	3.88688	0.782208	0.434092	1
Gm29114	0.275478	0	4.99745	0	1	1
Ikzf2	90.5575	-0.284433	0.355332	-0.800472	0.423437	1
Gm29112	1.74158	0.604488	2.47555	0.244183	0.807089	1
Gm28112	3.54879	-0.922696	1.77202	-0.520702	0.602574	1
Gm28580	0.395645	-2.50561	4.89226	-0.512158	0.60854	1
Gm37456	1.20715	0.382296	3.13456	0.121962	0.902929	1
Bard1	1413.66	-0.0189432	0.133758	-0.141623	0.887378	1
Gm16236	8.33271	-0.513922	1.14826	-0.447567	0.654466	1
Gm8870	0.112886	0	4.99745	0	1	1
Abca12	0.54087	-0.0996989	4.54952	-0.0219142	0.982516	1
Gm6947	0.112886	0	4.99745	0	1	1
Atic	4846.74	0.00225107	0.12002	0.0187558	0.985036	1
Fn1	256234	-0.0192783	0.106971	-0.180219	0.85698	1
Apol7d	19.1975	-0.0913453	0.754878	-0.121007	0.903686	1
Gm5829	0.614247	2.4174	4.24696	0.569208	0.569215	1
Gm5256	0.144258	1.22213	4.9661	0.246094	0.80561	1
Gm37217	0.449613	-2.01532	4.9396	-0.407992	0.68328	1
Gm8883	12.7973	-0.660004	0.924903	-0.713593	0.475479	1
Gm28818	10.7857	0.432144	0.997327	0.433302	0.664795	1
4933417E11Rik	1.24923	2.31355	2.99431	0.77265	0.43973	1
4930556G22Rik	1.0596	-0.0153814	3.00011	-0.00512694	0.995909	1
Gm5528	0.713239	0.596635	4.31563	0.13825	0.890043	1
Gm8885	18.524	0.0130835	0.755796	0.0173108	0.986189	1
Gm4319	2.29748	-1.43667	2.14442	-0.669956	0.502886	1
Mreg	175.896	0.24201	0.264815	0.913883	0.360778	1
Gm25360	11.4464	-0.26388	0.967893	-0.272633	0.785135	1
Gm23472	10.2292	-0.463505	1.0586	-0.437847	0.661497	1
Gm24497	2.07472	0.55109	2.27014	0.242755	0.808195	1
Gm25939	12.2655	-0.99891	0.95704	-1.04375	0.296602	1
Pecr	232.162	0.196854	0.234774	0.838485	0.401758	1
Tmem169	29.7409	-0.190129	0.598894	-0.317466	0.75089	1
Xrcc5	1546.9	0.0862276	0.131385	0.656296	0.511634	1
Marchf4	5.68139	-0.226558	1.32375	-0.171149	0.864107	1
Gm15843	1.64738	2.97606	2.66667	1.11602	0.264412	1
Smarcal1	593.512	0.133856	0.175433	0.763003	0.445461	1
Rpl37a	1996.41	0.0128811	0.132631	0.0971204	0.922631	1
Igfbp2	13877.1	-0.0110757	0.116091	-0.0954046	0.923993	1
Igfbp5	21325.7	-0.0276596	0.110073	-0.251283	0.801595	1
1700027A15Rik	3.08741	-1.86809	1.91505	-0.97548	0.329322	1
Gm29185	0.244216	1.3181	4.98627	0.264346	0.791513	1
6030407O03Rik	0.144258	1.22213	4.9661	0.246094	0.80561	1
Gm29183	0.401403	2.03261	4.92538	0.41268	0.679841	1
Tns1	11068.2	-0.0794312	0.106903	-0.743023	0.457468	1
Rufy4	3.00577	0.924719	1.83034	0.505217	0.613407	1
Arpc2	5598.68	0.00493817	0.115878	0.0426151	0.966008	1
Gpbar1	1.74926	1.21297	2.66208	0.455647	0.648644	1
Aamp	1928.89	0.076176	0.131562	0.579011	0.562582	1
Gm28364	0.244216	1.3181	4.98627	0.264346	0.791513	1
Pnkd	335.409	0.0150306	0.212349	0.0707825	0.943571	1
Gm37503	3.03064	0.0848035	1.90593	0.0444947	0.96451	1
Tmbim1	1403.11	0.0604422	0.141605	0.426835	0.669499	1
Gm29358	12.1538	0.445826	1.06115	0.420136	0.674386	1
Gm37931	6.12172	0.868764	1.27747	0.680064	0.496464	1
Catip	0.144258	1.22213	4.9661	0.246094	0.80561	1
Slc11a1	13.87	0.441051	0.874349	0.504433	0.613957	1
Ctdsp1	2122.63	0.0212571	0.126733	0.167732	0.866794	1
Mir26b	1.84013	0.294229	2.73286	0.107663	0.914263	1
Vil1	2.46199	-0.263047	1.93714	-0.135792	0.891986	1
Usp37	959.57	-0.0620928	0.156753	-0.396118	0.692018	1
Gm37733	28.0199	0.0963055	0.620076	0.155312	0.876575	1
Cnot9	2544.1	-0.0224728	0.124602	-0.180356	0.856873	1
Plcd4	4.52891	0.170704	1.50335	0.113549	0.909596	1
Zfp142	1502.9	-0.126156	0.13943	-0.904794	0.365575	1
Gm25035	1.76091	0.410715	2.2488	0.182638	0.855082	1
Bcs1l	338.45	0.0124036	0.225611	0.0549776	0.956156	1
Rnf25	470.795	0.0480107	0.190707	0.251752	0.801233	1
Stk36	236.816	0.0786435	0.238627	0.329567	0.741727	1
Ttll4	1748.7	-0.00842062	0.137167	-0.0613896	0.951049	1
Cyp27a1	2.85123	1.61075	1.86693	0.86278	0.388258	1
Prkag3	13.9395	-0.244866	0.895669	-0.273389	0.784554	1
Wnt6	2.77262	-3.05938	2.30306	-1.3284	0.184046	1
Wnt10a	156.984	0.149506	0.297135	0.503159	0.614852	1
Cdk5r2	1.10801	-0.0274039	3.3158	-0.00826466	0.993406	1
Cfap65	0.137739	0	4.99745	0	1	1
Ihh	1.87223	0.270662	2.40608	0.112491	0.910434	1
Nhej1	48.4029	-0.357671	0.488714	-0.731862	0.464253	1
Slc23a3	4.10972	0.2949	1.79465	0.164322	0.869478	1
Cnppd1	817.928	0.0491046	0.152926	0.3211	0.748135	1
Retreg2	1377.86	0.0342272	0.140651	0.243348	0.807736	1
Zfand2b	240.167	0.0779426	0.243442	0.320169	0.74884	1
Abcb6	129.402	-0.0703904	0.304183	-0.231408	0.816998	1
Gm29253	0.337693	-1.32782	4.96119	-0.267642	0.788975	1
Atg9a	605.363	-0.103131	0.177996	-0.579402	0.562318	1
Ankzf1	275.132	0.186644	0.223325	0.835752	0.403295	1
Glb1l	69.8789	-0.0823826	0.404878	-0.203475	0.838764	1
Stk16	1019.8	0.0813903	0.147255	0.552718	0.580457	1
Tuba4a	2593.17	-0.00880257	0.12747	-0.0690561	0.944945	1
A630095N17Rik	0.488433	2.03444	4.92516	0.413071	0.679555	1
Gm50472	0.170839	-1.37974	4.97371	-0.277407	0.781468	1
Dnajb2	797.822	0.0363655	0.152749	0.238073	0.811824	1
Ptprn	477.013	0.166621	0.18776	0.887416	0.374855	1
Gm28294	0.137739	0	4.99745	0	1	1
Dnpep	1261.92	0.0966726	0.148971	0.648935	0.51638	1
Des	24112.9	-0.0813594	0.113673	-0.715731	0.474157	1
Gm15179	0.806716	-0.615324	3.79665	-0.16207	0.87125	1
[truncated: 54,651 more rows]

## Sheet: BAF180 100 uM CuSO4
	baseMean	log2FoldChange	lfcSE	stat	pvalue	padj
[truncated: 55,291 more rows]

[truncated: 5 more sheets: BAF180 50 uM ZnSO4, WT 100 uM CuSO4, WT 50 uM ZnSO4, SCR 100 uM CuSO4, SCR 50 uM ZnSO4]
